# Supplementary material for: Genome-wide analysis of a recently active retrotransposon, Au SINE, in wheat: content, distribution within subgenomes and chromosomes, and gene associations
Source: Plant Cell Rep. 2017 Nov 21;37(2):193–208. doi: 10.1007/s00299-017-2213-1 (PMC5787218; doi:10.1007/s00299-017-2213-1)
Supplement: Supplementary file 2 — Supplementary material 2 (XLSX 160 KB) [file 299_2017_2213_MOESM2_ESM.xlsx]

## Sheet: annotation table
	Table S1. Annotations of Au SINE-flanking sequences retrieved from T.eastivum genome draft
Au SINE insertion1	Accession numbers of the annotated flanking sites2	Sequnce characterization of falnking sites3
A10001-[5]-[181]	TRIAE_CS42_6DS_TGACv1_542824_AA1731070.1	ncRNA
A10005-[10]-[181]	TRIAE_CS42_7AS_TGACv1_572075_AA1851310.1	ncRNA
A10005-[21]-[168]	TRIAE_CS42_1BL_TGACv1_033949_AA0142750.1	ncRNA
A20001-[14]-[168]	TRIAE_CS42_5AL_TGACv1_376021_AA1230890.3	ncRNA
A30003-[8]-[181]	TRIAE_CS42_7AL_TGACv1_557173_AA1777610.1	ncRNA
A30003-[9]-[169]	TRIAE_CS42_2AS_TGACv1_115855_AA0373270.1	ncRNA
A40004-[0]-[181]	TRIAE_CS42_4AL_TGACv1_291111_AA0992310.2	ncRNA
A40004-[10]-[177]	TRIAE_CS42_7AS_TGACv1_569845_AA1825110.1	ncRNA
A50001-[9]-[168]	TRIAE_CS42_2AS_TGACv1_114244_AA0365320.1	ncRNA
A50003-[9]-[148]	TRIAE_CS42_5BL_TGACv1_407125_AA1353600.1	ncRNA
A50005-[1]-[181]	TRIAE_CS42_2AL_TGACv1_093539_AA0282090.1	ncRNA
A50005-[2]-[181]	TRIAE_CS42_5AS_TGACv1_394701_AA1281520.4	ncRNA
A60002-[16]-[177]	TRIAE_CS42_6BS_TGACv1_513574_AA1645050.1	ncRNA
A60003-[1]-[181]	TRIAE_CS42_5AS_TGACv1_393339_AA1271460.1	ncRNA
A70002-[9]-[177]	TRIAE_CS42_2AS_TGACv1_113941_AA0362620.1	ncRNA
A70006-[0]-[181]	TRIAE_CS42_4AL_TGACv1_288681_AA0955450.1	ncRNA
B10004-[11]-[162]	TRIAE_CS42_2AS_TGACv1_115855_AA0373270.1	ncRNA
B10004-[3]-[181]	TRIAE_CS42_5BL_TGACv1_406754_AA1349540.1	ncRNA
B10005-[17]-[164]	TRIAE_CS42_1BL_TGACv1_031913_AA0122710.1	ncRNA
B20003-[7]-[174]	TRIAE_CS42_7AS_TGACv1_569052_AA1805800.1	ncRNA
B20006-[3]-[181]	TRIAE_CS42_5BS_TGACv1_424491_AA1390030.1	ncRNA
B20006-[9]-[175]	TRIAE_CS42_4AL_TGACv1_288246_AA0942180.1	ncRNA
B30002-[9]-[161]	TRIAE_CS42_3B_TGACv1_221865_AA0752030.1	ncRNA
B30004-[0]-[181]	TRIAE_CS42_2AS_TGACv1_115855_AA0373270.1	ncRNA
B30005-[7]-[181]	TRIAE_CS42_5DL_TGACv1_432921_AA1394350.1	ncRNA
B30007-[12]-[168]	TRIAE_CS42_7BL_TGACv1_578415_AA1894410.1	ncRNA
B40001-[13]-[169]	TRIAE_CS42_2BS_TGACv1_146571_AA0468410.1	ncRNA
B40004-[6]-[181]	TRIAE_CS42_6AS_TGACv1_487704_AA1572510.1	ncRNA
B50004-[3]-[179]	TRIAE_CS42_6BL_TGACv1_499435_AA1582510.1	ncRNA
B60001-[16]-[180]	TRIAE_CS42_7BL_TGACv1_576755_AA1853820.1	ncRNA
B60002-[17]-[162]	TRIAE_CS42_6BS_TGACv1_513673_AA1646920.1	ncRNA
B60002-[22]-[165]	TRIAE_CS42_6BS_TGACv1_513574_AA1645050.1	ncRNA
B60006-[15]-[180]	TRIAE_CS42_6BL_TGACv1_505760_AA1629290.1	ncRNA
B70001-[12]-[181]	TRIAE_CS42_7DL_TGACv1_603383_AA1982380.2	ncRNA
B70002-[3]-[181]	TRIAE_CS42_3B_TGACv1_224743_AA0800900.1	ncRNA
B70004-[1]-[181]	TRIAE_CS42_4BL_TGACv1_320446_AA1039510.1	ncRNA
B70004-[9]-[181]	TRIAE_CS42_U_TGACv1_641078_AA2084400.1	ncRNA
D30001-[10]-[169]	TRIAE_CS42_3DS_TGACv1_272073_AA0914210.1	ncRNA
D30001-[5]-[169]	TRIAE_CS42_6BS_TGACv1_513770_AA1649060.1	ncRNA
D60002-[4]-[181]	TRIAE_CS42_6BS_TGACv1_513574_AA1645050.1	ncRNA
E10001-[7]-[181]	TRIAE_CS42_2BS_TGACv1_146300_AA0461820.1	ncRNA
A50003-[0]-[181]	TRIAE_CS42_5DL_TGACv1_438240_AA1468070.1	ncRNA
D50002-[7]-[169]	TRIAE_CS42_5AL_TGACv1_376699_AA1240000.1	ncRNA
B30007-[17]-[162]	TRIAE_CS42_4AL_TGACv1_288968_AA0962240.1	ncRNA
A70003-[5]-[181]	TRIAE_CS42_2AL_TGACv1_094752_AA0302580.1	ncRNA
A60002-[0]-[181]	TRIAE_CS42_6BS_TGACv1_513120_AA1630500.1	ncRNA
B70002-[7]-[181]	TRIAE_CS42_4AL_TGACv1_288968_AA0962240.1	ncRNA
A30003-[3]-[181]	TRIAE_CS42_4BL_TGACv1_320446_AA1039510.1	ncRNA
B40003-[4]-[181]	TRIAE_CS42_4DS_TGACv1_361328_AA1165830.1	ncRNA
B70006-[21]-[181]	TRIAE_CS42_7BL_TGACv1_578876_AA1901350.1	ncRNA
A60002-[14]-[181]	TRIAE_CS42_7BS_TGACv1_593319_AA1950410.1	ncRNA
B70001-[1]-[181]	TRIAE_CS42_7DL_TGACv1_602649_AA1963840.1	ncRNA
A60005-[10]-[168]	TRIAE_CS42_7AL_TGACv1_556296_AA1760240.1	ncRNA
B30005-[9]-[181]	TRIAE_CS42_6DL_TGACv1_526693_AA1690070.2	ncRNA
B40001-[5]-[181]	TRIAE_CS42_1BS_TGACv1_050292_AA0170280.1	ncRNA
B70003-[8]-[178]	TRIAE_CS42_2DS_TGACv1_178484_AA0596210.1	ncRNA
A60005-[6]-[163]	TRIAE_CS42_1DL_TGACv1_062408_AA0214070.1	ncRNA
B10001-[12]-[179]	TRIAE_CS42_7AL_TGACv1_557012_AA1775020.1	ncRNA
B70001-[19]-[168]	TRIAE_CS42_7AL_TGACv1_557012_AA1775020.1	ncRNA
B10004-[10]-[178]	TRIAE_CS42_6BL_TGACv1_501484_AA1618100.1	ncRNA
B60006-[13]-[168]	TRIAE_CS42_3B_TGACv1_222615_AA0767930.2	ncRNA
B30003-[4]-[181]	TRIAE_CS42_1AS_TGACv1_020557_AA0078420.1	ncRNA
B60004-[4]-[178]	TRIAE_CS42_6BS_TGACv1_513191_AA1633740.1	ncRNA
A50005-[15]-[168]	TRIAE_CS42_6DL_TGACv1_526539_AA1686410.1	ncRNA
D40003-[2]-[162]	TRIAE_CS42_4DL_TGACv1_344938_AA1150600.1	ncRNA
A30001-[23]-[151]	TRIAE_CS42_7AS_TGACv1_570413_AA1835370.1	ncRNA
B40005-[11]-[172]	TRIAE_CS42_5BL_TGACv1_408771_AA1364390.1	ncRNA
B40004-[11]-[181]	TRIAE_CS42_1BL_TGACv1_033061_AA0136570.1	ncRNA
A20002-[12]-[180]	TRIAE_CS42_2BL_TGACv1_144910_AA0446120.1	ncRNA
A40004-[8]-[181]	TRIAE_CS42_4AL_TGACv1_290009_AA0980400.1	ncRNA
A20001-[3]-[181]	TRIAE_CS42_6DS_TGACv1_542497_AA1722590.1	ncRNA
A20004-[11]-[181]	TRIAE_CS42_2BS_TGACv1_146698_AA0471060.1	ncRNA
B60001-[3]-[181]	TRIAE_CS42_6DS_TGACv1_542688_AA1727750.1	ncRNA
A50004-[7]-[181]	TRIAE_CS42_7DS_TGACv1_624157_AA2059330.1	ncRNA
D60004-[2]-[150]	TRIAE_CS42_6DS_TGACv1_543111_AA1735560.1	ncRNA
B70003-[13]-[168]	TRIAE_CS42_7BL_TGACv1_577314_AA1871940.1	ncRNA
A50001-[3]-[181]	TRIAE_CS42_2DS_TGACv1_179223_AA0605400.1	ncRNA
A50001-[4]-[180]	TRIAE_CS42_2DS_TGACv1_179223_AA0605400.1	ncRNA
B60002-[7]-[174]	TRIAE_CS42_2DL_TGACv1_157973_AA0504390.1	ncRNA
B70004-[18]-[147]	TRIAE_CS42_3DL_TGACv1_251055_AA0876800.2	ncRNA
B20003-[20]-[181]	TRIAE_CS42_6DL_TGACv1_527887_AA1709560.1	ncRNA
D30004-[6]-[181]	TRIAE_CS42_5DL_TGACv1_434595_AA1438510.1	ncRNA
D50004-[4]-[169]	TRIAE_CS42_5DL_TGACv1_434595_AA1438510.1	ncRNA
A10005-[7]-[181]	TRIAE_CS42_2AL_TGACv1_096864_AA0321790.1	ncRNA
B20003-[10]-[177]	TRIAE_CS42_1AL_TGACv1_000849_AA0020350.1	ncRNA
A60001-[23]-[177]	TRIAE_CS42_1BL_TGACv1_032078_AA0125050.1	ncRNA
A60005-[3]-[181]	TRIAE_CS42_2AL_TGACv1_098571_AA0326440.1	ncRNA
B30007-[3]-[181]	TRIAE_CS42_5DL_TGACv1_434159_AA1430710.1	ncRNA
D50004-[6]-[181]	TRIAE_CS42_5DL_TGACv1_434595_AA1438510.1	ncRNA
B30007-[1]-[181]	TRIAE_CS42_4AL_TGACv1_291111_AA0992310.2	ncRNA
B30007-[5]-[177]	TRIAE_CS42_4AL_TGACv1_291111_AA0992310.2	ncRNA
B20001-[18]-[181]	TRIAE_CS42_4AL_TGACv1_291111_AA0992310.2	ncRNA
B20006-[15]-[168]	TRIAE_CS42_4DL_TGACv1_344357_AA1146460.1	ncRNA
B30003-[6]-[181]	TRIAE_CS42_5AL_TGACv1_375575_AA1223920.1	ncRNA
B40004-[21]-[168]	TRIAE_CS42_4AL_TGACv1_291111_AA0992310.2	ncRNA
B70006-[29]-[181]	TRIAE_CS42_3DS_TGACv1_272549_AA0922180.1	ncRNA
A40001-[26]-[168]	TRIAE_CS42_6BS_TGACv1_513137_AA1631530.1	ncRNA
B40001-[11]-[172]	TRIAE_CS42_1DS_TGACv1_080919_AA0255600.1	ncRNA
A20003-[3]-[181]	TRIAE_CS42_5BL_TGACv1_408771_AA1364390.1	ncRNA
B10001-[28]-[169]	TRIAE_CS42_1DS_TGACv1_082229_AA0264220.1	ncRNA
A30003-[12]-[181]	TRIAE_CS42_4AS_TGACv1_307434_AA1020420.1	ncRNA
A70006-[5]-[181]	TRIAE_CS42_5BS_TGACv1_423506_AA1378310.1	ncRNA
A20001-[8]-[181]	TRIAE_CS42_6AS_TGACv1_486282_AA1559150.1	ncRNA
B10002-[6]-[176]	TRIAE_CS42_3AL_TGACv1_193627_AA0615610.1	ncRNA
B30003-[9]-[166]	TRIAE_CS42_1BS_TGACv1_050139_AA0168000.1	ncRNA
D10001-[4]-[168]	TRIAE_CS42_4AL_TGACv1_291111_AA0992310.2	ncRNA
A70006-[9]-[181]	TRIAE_CS42_5DS_TGACv1_458066_AA1491880.2	ncRNA
B50001-[11]-[169]	TRIAE_CS42_6DL_TGACv1_526410_AA1682660.2	ncRNA
E10004-[0]-[181]	TRIAE_CS42_4AL_TGACv1_288271_AA0943130.2	ncRNA
B60003-[9]-[163]	TRIAE_CS42_6DS_TGACv1_543792_AA1744200.2	ncRNA
B70006-[15]-[173]	TRIAE_CS42_1BL_TGACv1_031494_AA0115040.1	ncRNA
D10001-[0]-[181]	TRIAE_CS42_5AL_TGACv1_375575_AA1223920.1	ncRNA
B20005-[5]-[181]	TRIAE_CS42_4BL_TGACv1_322135_AA1068840.1	ncRNA
B20005-[20]-[174]	TRIAE_CS42_3DS_TGACv1_272256_AA0917840.1	ncRNA
B50001-[1]-[181]	TRIAE_CS42_3B_TGACv1_220919_AA0723790.1	ncRNA
A40006-[8]-[164]	TRIAE_CS42_7DS_TGACv1_623436_AA2053170.1	ncRNA
A40006-[13]-[173]	TRIAE_CS42_7DS_TGACv1_623436_AA2053170.1	ncRNA
B70006-[8]-[181]	TRIAE_CS42_3AL_TGACv1_194694_AA0637980.1	ncRNA
A20003-[15]-[168]	TRIAE_CS42_3B_TGACv1_221442_AA0741030.1	ncRNA
B50004-[11]-[166]	TRIAE_CS42_5BL_TGACv1_408390_AA1363160.1	ncRNA
B60004-[8]-[152]	TRIAE_CS42_6DS_TGACv1_543792_AA1744200.2	ncRNA
A40006-[18]-[161]	TRIAE_CS42_3AL_TGACv1_195103_AA0644800.1	ncRNA
B40005-[0]-[181]	TRIAE_CS42_6AS_TGACv1_486160_AA1557650.1	ncRNA
A20004-[0]-[181]	TRIAE_CS42_2BS_TGACv1_150115_AA0497960.1	ncRNA
A30001-[19]-[161]	TRIAE_CS42_2DS_TGACv1_178631_AA0598570.1	ncRNA
A40004-[1]-[181]	TRIAE_CS42_6AS_TGACv1_486160_AA1557650.1	ncRNA
A70005-[0]-[181]	TRIAE_CS42_7AL_TGACv1_558440_AA1793400.1	ncRNA
B30003-[11]-[179]	TRIAE_CS42_3B_TGACv1_221054_AA0728450.1	ncRNA
B40003-[5]-[173]	TRIAE_CS42_2BL_TGACv1_129913_AA0399310.1	ncRNA
A70002-[11]-[180]	TRIAE_CS42_2BS_TGACv1_148667_AA0494440.3	ncRNA
A20004-[4]-[181]	TRIAE_CS42_1BL_TGACv1_030971_AA0104790.1	ncRNA
B70003-[1]-[181]	TRIAE_CS42_7AL_TGACv1_556704_AA1769260.3	ncRNA
A60001-[17]-[164]	TRIAE_CS42_5BL_TGACv1_407345_AA1356020.1	ncRNA
B70003-[3]-[181]	TRIAE_CS42_7AS_TGACv1_570773_AA1840770.6	ncRNA
A70001-[12]-[179]	TRIAE_CS42_4AL_TGACv1_298374_AA1002720.1	ncRNA
D20005-[2]-[167]	TRIAE_CS42_3B_TGACv1_220733_AA0717490.1	ncRNA
E10003-[5]-[181]	TRIAE_CS42_4AL_TGACv1_298374_AA1002720.1	ncRNA
A20001-[10]-[181]	TRIAE_CS42_5BL_TGACv1_407345_AA1356020.1	ncRNA
A30002-[4]-[175]	TRIAE_CS42_7DS_TGACv1_623102_AA2049550.1	ncRNA
A30006-[22]-[176]	TRIAE_CS42_4AL_TGACv1_298374_AA1002720.1	ncRNA
A10002-[0]-[181]	TRIAE_CS42_2BS_TGACv1_146148_AA0456800.1	ncRNA
A40004-[3]-[181]	TRIAE_CS42_4AL_TGACv1_291111_AA0992310.2	ncRNA
A50006-[12]-[181]	TRIAE_CS42_6AL_TGACv1_474346_AA1535020.1	ncRNA
B30007-[8]-[178]	TRIAE_CS42_7DS_TGACv1_624626_AA2062280.1	ncRNA
B60001-[8]-[181]	TRIAE_CS42_1DS_TGACv1_081547_AA0261340.1	ncRNA
A50001-[1]-[181]	TRIAE_CS42_U_TGACv1_641078_AA2084400.1	ncRNA
B20004-[7]-[181]	TRIAE_CS42_1DL_TGACv1_061210_AA0189000.1	ncRNA
B20004-[12]-[168]	TRIAE_CS42_1DL_TGACv1_061688_AA0201760.3	ncRNA
B70002-[5]-[181]	TRIAE_CS42_1AS_TGACv1_023432_AA0082680.4	ncRNA
B70005-[0]-[181]	TRIAE_CS42_7AL_TGACv1_556814_AA1771510.1	ncRNA
B10001-[14]-[178]	TRIAE_CS42_4BS_TGACv1_329701_AA1103400.2	ncRNA
B50005-[10]-[180]	TRIAE_CS42_4AL_TGACv1_290694_AA0988340.2	ncRNA
B30003-[12]-[181]	TRIAE_CS42_3B_TGACv1_222019_AA0755310.1	ncRNA
B40005-[22]-[168]	TRIAE_CS42_6BS_TGACv1_513492_AA1643300.1	ncRNA
B70001-[23]-[167]	TRIAE_CS42_4BL_TGACv1_320257_AA1032660.2	ncRNA
B70005-[1]-[181]	TRIAE_CS42_2BL_TGACv1_130658_AA0415460.1	ncRNA
B60006-[6]-[181]	TRIAE_CS42_7DS_TGACv1_625716_AA2065740.1	ncRNA
A20005-[4]-[181]	TRIAE_CS42_U_TGACv1_643339_AA2130860.1	ncRNA
A40001-[17]-[181]	TRIAE_CS42_1BL_TGACv1_032708_AA0133180.2	ncRNA
B60004-[1]-[181]	TRIAE_CS42_3DS_TGACv1_272256_AA0917840.1	ncRNA
B60004-[9]-[167]	TRIAE_CS42_3DL_TGACv1_250411_AA0867670.2	ncRNA
B60005-[6]-[181]	TRIAE_CS42_5DS_TGACv1_456878_AA1479580.2	ncRNA
B70001-[22]-[170]	TRIAE_CS42_5AL_TGACv1_376287_AA1234970.1	ncRNA
A70005-[18]-[188]	TRIAE_CS42_7DS_TGACv1_622188_AA2034830.2	ncRNA
B20005-[2]-[181]	TRIAE_CS42_2BL_TGACv1_129605_AA0390210.1	ncRNA
B60005-[0]-[181]	TRIAE_CS42_U_TGACv1_640738_AA2072010.1	ncRNA
B70005-[9]-[176]	TRIAE_CS42_2DL_TGACv1_158395_AA0517460.1	ncRNA
A40001-[22]-[177]	TRIAE_CS42_3DS_TGACv1_272812_AA0925560.1	ncRNA
B10003-[1]-[181]	TRIAE_CS42_7BL_TGACv1_576813_AA1855770.1	ncRNA
B70005-[7]-[176]	TRIAE_CS42_2DL_TGACv1_158395_AA0517460.1	ncRNA
B60002-[4]-[177]	TRIAE_CS42_7AS_TGACv1_569993_AA1828270.1	ncRNA
B50003-[1]-[181]	TRIAE_CS42_2BL_TGACv1_129863_AA0398230.1	ncRNA
B70005-[6]-[181]	TRIAE_CS42_2DL_TGACv1_158395_AA0517460.1	ncRNA
A30003-[11]-[163]	TRIAE_CS42_1BS_TGACv1_050728_AA0174770.1	ncRNA
A40001-[15]-[181]	TRIAE_CS42_7BL_TGACv1_577351_AA1873140.1	ncRNA
B40001-[0]-[181]	TRIAE_CS42_1DS_TGACv1_080192_AA0242720.1	ncRNA
B40005-[24]-[177]	TRIAE_CS42_4BL_TGACv1_320976_AA1052900.1	ncRNA
B50006-[7]-[167]	TRIAE_CS42_U_TGACv1_668306_AA2154890.1	ncRNA
D30002-[2]-[180]	TRIAE_CS42_1BS_TGACv1_050728_AA0174770.1	ncRNA
D60002-[0]-[181]	TRIAE_CS42_3B_TGACv1_222964_AA0774210.1	ncRNA
B60001-[20]-[177]	TRIAE_CS42_6BS_TGACv1_518209_AA1677360.1	ncRNA
A20005-[2]-[181]	TRIAE_CS42_6BL_TGACv1_500622_AA1607450.1	ncRNA
A20006-[20]-[168]	TRIAE_CS42_4BL_TGACv1_321619_AA1063230.1	ncRNA
A70003-[7]-[170]	TRIAE_CS42_U_TGACv1_641604_AA2099190.1	ncRNA
A30001-[11]-[174]	TRIAE_CS42_3AS_TGACv1_212619_AA0702140.1	ncRNA
A30006-[16]-[168]	TRIAE_CS42_4DL_TGACv1_342663_AA1119370.1	ncRNA
B40004-[2]-[181]	TRIAE_CS42_U_TGACv1_644124_AA2137380.1	ncRNA
B20001-[26]-[181]	TRIAE_CS42_6BS_TGACv1_518209_AA1677360.1	ncRNA
D30005-[2]-[175]	TRIAE_CS42_6BL_TGACv1_500923_AA1611820.2	ncRNA
A40005-[11]-[175]	TRIAE_CS42_7BL_TGACv1_579616_AA1908940.1	ncRNA
B30003-[21]-[169]	TRIAE_CS42_2BL_TGACv1_129528_AA0387310.1	ncRNA
A10002-[8]-[171]	TRIAE_CS42_3AS_TGACv1_210462_AA0672740.1	ncRNA
B70005-[3]-[181]	TRIAE_CS42_3AL_TGACv1_200819_AA0670250.1	ncRNA
B10001-[3]-[178]	TRIAE_CS42_6AL_TGACv1_473165_AA1529110.2	ncRNA
D10002-[1]-[168]	TRIAE_CS42_3AS_TGACv1_210462_AA0672740.1	ncRNA
E10001-[12]-[165]	TRIAE_CS42_6BL_TGACv1_501605_AA1619270.1	ncRNA
B10001-[20]-[175]	TRIAE_CS42_3B_TGACv1_225302_AA0806900.1	ncRNA
A50001-[0]-[181]	TRIAE_CS42_5AS_TGACv1_393120_AA1268720.1	ncRNA
A70005-[1]-[181]	TRIAE_CS42_7BS_TGACv1_592141_AA1931570.1	ncRNA
B30007-[19]-[164]	TRIAE_CS42_6BL_TGACv1_499357_AA1579280.1	ncRNA
A10002-[6]-[181]	TRIAE_CS42_1BS_TGACv1_050042_AA0166380.1	ncRNA
B70005-[18]-[181]	TRIAE_CS42_2DL_TGACv1_159438_AA0538370.1	ncRNA
B40005-[7]-[178]	TRIAE_CS42_6BL_TGACv1_500062_AA1598140.1	ncRNA
D20001-[2]-[178]	TRIAE_CS42_4DL_TGACv1_343163_AA1130860.1	ncRNA
B10002-[1]-[181]	TRIAE_CS42_2BS_TGACv1_148300_AA0492010.2	Nontranslating CDS
D20005-[0]-[181]	TRIAE_CS42_2DL_TGACv1_161115_AA0556870.3	Nontranslating CDS
B20001-[35]-[168]	TRIAE_CS42_7AS_TGACv1_570773_AA1840750.1	Nontranslating CDS
A40001-[20]-[168]	TRIAE_CS42_4AS_TGACv1_309194_AA1030560.1	Nontranslating CDS
A10001-[1]-[181]	TRIAE_CS42_7DS_TGACv1_622040_AA2031490.1	Nontranslating CDS
B10001-[8]-[173]	TRIAE_CS42_4BL_TGACv1_320740_AA1047560.2	Nontranslating CDS
B30004-[8]-[165]	TRIAE_CS42_6AS_TGACv1_485355_AA1543800.1	Nontranslating CDS
B30003-[5]-[181]	TRIAE_CS42_1BL_TGACv1_033535_AA0140190.1	Nontranslating CDS
B70005-[13]-[168]	TRIAE_CS42_2DL_TGACv1_161115_AA0556870.3	Nontranslating CDS
A10004-[19]-[164]	TRIAE_CS42_7DL_TGACv1_603199_AA1978090.2	1,4-alpha-glucan-branching enzyme
B70001-[21]-[168]	TRIAE_CS42_7AS_TGACv1_569619_AA1820480.2	1-aminocyclopropane-1-carboxylate oxidase 1
A70004-[8]-[172]	TRIAE_CS42_4AL_TGACv1_289461_AA0971610.1	1-phosphatidylinositol-3-phosphate 5-kinase FAB1
B70003-[14]-[168]	TRIAE_CS42_4AL_TGACv1_289461_AA0971610.1	1-phosphatidylinositol-3-phosphate 5-kinase FAB1
A70005-[8]-[168]	TRIAE_CS42_7BL_TGACv1_580047_AA1911710.1	26S protease regulatory subunit S10B
B20001-[36]-[163]	TRIAE_CS42_2BS_TGACv1_146572_AA0468420.4	2-dehydro-3-deoxyphosphooctonate aldolase
A60001-[11]-[180]	TRIAE_CS42_6AS_TGACv1_485846_AA1553170.1	2'-deoxymugineic-acid 2'-dioxygenase
A70001-[7]-[180]	TRIAE_CS42_6AS_TGACv1_485846_AA1553170.1	2'-deoxymugineic-acid 2'-dioxygenase
A30003-[17]-[184]	TRIAE_CS42_6BL_TGACv1_503085_AA1627230.2	2-oxoglutarate (2OG) and Fe(II)-dependent oxygenase superfamily protein
B30005-[1]-[177]	TRIAE_CS42_6BL_TGACv1_503085_AA1627230.2	2-oxoglutarate (2OG) and Fe(II)-dependent oxygenase superfamily protein
D50004-[3]-[178]	TRIAE_CS42_6BL_TGACv1_503085_AA1627230.2	2-oxoglutarate (2OG) and Fe(II)-dependent oxygenase superfamily protein
B70002-[13]-[168]	TRIAE_CS42_3DL_TGACv1_249365_AA0846750.1	40S ribosomal protein S19, mitochondrial
A20002-[9]-[181]	TRIAE_CS42_2DS_TGACv1_177434_AA0577040.1	4-coumarate--CoA ligase-like protein 5
D20002-[0]-[181]	TRIAE_CS42_2DS_TGACv1_177434_AA0577040.1	4-coumarate--CoA ligase-like protein 5
A30006-[6]-[174]	TRIAE_CS42_3AL_TGACv1_193715_AA0618280.5	4-coumarate--CoA ligase-like protein 5
A30005-[20]-[180]	TRIAE_CS42_3AL_TGACv1_195425_AA0649450.2	50S ribosomal protein L13, chloroplastic
D30004-[1]-[168]	TRIAE_CS42_3DL_TGACv1_249194_AA0840860.1	50S ribosomal protein L13, chloroplastic
B30002-[11]-[181]	TRIAE_CS42_3B_TGACv1_224069_AA0791910.2	50S ribosomal protein L3-2, chloroplastic
D20001-[0]-[181]	TRIAE_CS42_2DS_TGACv1_177403_AA0575920.1	5'-3' exoribonuclease 3
A30006-[13]-[168]	TRIAE_CS42_3AL_TGACv1_195756_AA0653560.5	5'-3' exoribonuclease 3
D70001-[1]-[181]	TRIAE_CS42_4AL_TGACv1_288670_AA0955130.1	5'-methylthioadenosine/S-adenosylhomocysteine nucleosidase 1
A40006-[15]-[178]	TRIAE_CS42_4AS_TGACv1_306228_AA1004710.1	60S ribosomal protein L5-2
B70005-[4]-[175]	TRIAE_CS42_4DS_TGACv1_362420_AA1179670.2	60S ribosomal protein L7A
A20003-[10]-[180]	TRIAE_CS42_4BL_TGACv1_322251_AA1070050.1	6-phosphofructokinase 3
A10002-[9]-[181]	TRIAE_CS42_5DL_TGACv1_433677_AA1419250.3	6-phosphofructokinase 5, chloroplastic
B20004-[14]-[163]	TRIAE_CS42_7BL_TGACv1_576953_AA1861140.2	6-phosphogluconate dehydrogenase, decarboxylating
A50005-[16]-[163]	TRIAE_CS42_7BL_TGACv1_576953_AA1861140.2	6-phosphogluconate dehydrogenase, decarboxylating
B10001-[21]-[168]	TRIAE_CS42_6BL_TGACv1_499479_AA1583690.1	ABC transporter C family member 10
D10001-[5]-[165]	TRIAE_CS42_1DS_TGACv1_080694_AA0252330.2	ABC transporter D family member 1
B30004-[1]-[181]	TRIAE_CS42_3B_TGACv1_220906_AA0723360.1	ABC(ABCB) family transporter
A20006-[25]-[167]	TRIAE_CS42_2AL_TGACv1_093096_AA0271950.1	ABC1 family protein
B30005-[0]-[181]	TRIAE_CS42_5DL_TGACv1_433569_AA1416400.2	Abhydrolase domain-containing protein 4
A20004-[18]-[162]	TRIAE_CS42_U_TGACv1_641308_AA2091490.3	ABSCISIC ACID-INSENSITIVE 5-like protein 2
D50003-[0]-[181]	TRIAE_CS42_4BS_TGACv1_327897_AA1077980.1	Acclimation of photosynthesis to environment isoform 1
B20006-[13]-[169]	TRIAE_CS42_4BS_TGACv1_327897_AA1077980.1	Acclimation of photosynthesis to environment isoform 1
A50004-[16]-[160]	TRIAE_CS42_4BS_TGACv1_327897_AA1077980.1	Acclimation of photosynthesis to environment isoform 1
B50005-[8]-[178]	TRIAE_CS42_2AL_TGACv1_096810_AA0321500.2	acid phosphatase/vanadium-dependent haloperoxidase
B20004-[16]-[168]	TRIAE_CS42_1AS_TGACv1_019101_AA0060630.3	Actin-like ATPase superfamily protein
B50003-[0]-[181]	TRIAE_CS42_1DS_TGACv1_081509_AA0261160.1	Actin-like ATPase superfamily protein isoform 1
B20006-[2]-[181]	TRIAE_CS42_1BL_TGACv1_035374_AA0146480.2	actin-related protein 6
D30002-[4]-[180]	TRIAE_CS42_3DS_TGACv1_272206_AA0916790.1	Activating signal cointegrator 1 complex subunit 1
B20005-[9]-[181]	TRIAE_CS42_2BL_TGACv1_129959_AA0400460.1	Acyl-acyl carrier protein thioesterase ATL2, chloroplastic
A40001-[5]-[178]	TRIAE_CS42_4AS_TGACv1_306984_AA1015810.2	Acyl-CoA N-acyltransferases (NAT) superfamily protein
D50001-[7]-[151]	TRIAE_CS42_1BS_TGACv1_050344_AA0170930.1	Adenine/guanine permease AZG1
B50001-[14]-[176]	TRIAE_CS42_1BS_TGACv1_050344_AA0170930.1	Adenine/guanine permease AZG1
B30003-[0]-[181]	TRIAE_CS42_U_TGACv1_642445_AA2117740.2	Adenylate kinase B
A60005-[1]-[179]	TRIAE_CS42_6DL_TGACv1_526557_AA1687060.1	ADP-ribosylation factor-like protein 8B-A
A30006-[1]-[181]	TRIAE_CS42_5DL_TGACv1_433358_AA1410810.3	Agenet domain-containing protein
B10001-[18]-[167]	TRIAE_CS42_1BS_TGACv1_049553_AA0156720.1	Agenet domain-containing protein
A70002-[4]-[180]	TRIAE_CS42_7AS_TGACv1_570380_AA1834790.1	Aldose 1-epimerase
B20002-[14]-[164]	TRIAE_CS42_2AS_TGACv1_112249_AA0334080.2	alpha 1,4-glycosyltransferase family protein
A50004-[3]-[181]	TRIAE_CS42_5BL_TGACv1_407839_AA1359910.2	alpha/beta-Hydrolases superfamily protein
B40005-[9]-[176]	TRIAE_CS42_4BL_TGACv1_320632_AA1045180.5	alpha/beta-Hydrolases superfamily protein
A30003-[1]-[181]	TRIAE_CS42_5BL_TGACv1_404109_AA1284160.2	alpha/beta-Hydrolases superfamily protein
B20001-[0]-[181]	TRIAE_CS42_2BL_TGACv1_130714_AA0416500.1	alpha/beta-Hydrolases superfamily protein
A40005-[6]-[181]	TRIAE_CS42_5DL_TGACv1_434500_AA1437030.1	alpha/beta-Hydrolases superfamily protein
B30006-[5]-[170]	TRIAE_CS42_7BS_TGACv1_592240_AA1934160.3	alpha/beta-Hydrolases superfamily protein
B10003-[13]-[169]	TRIAE_CS42_7BS_TGACv1_592196_AA1932960.1	alpha/beta-Hydrolases superfamily protein
B40003-[13]-[181]	TRIAE_CS42_4BS_TGACv1_328501_AA1088920.3	alpha/beta-Hydrolases superfamily protein
D40003-[3]-[166]	TRIAE_CS42_4BS_TGACv1_328501_AA1088920.3	alpha/beta-Hydrolases superfamily protein
B50001-[12]-[169]	TRIAE_CS42_5BS_TGACv1_424451_AA1389850.1	Alpha-amylase/trypsin inhibitor
B10004-[4]-[181]	TRIAE_CS42_1BL_TGACv1_031889_AA0122240.4	Alpha-glucosidase 2
B70001-[14]-[181]	TRIAE_CS42_U_TGACv1_643758_AA2134720.1	Alpha-glucosidase yihQ
A10004-[7]-[181]	TRIAE_CS42_2AS_TGACv1_113527_AA0357310.1	Alpha-L-fucosidase 3
B30002-[8]-[177]	TRIAE_CS42_3AS_TGACv1_212091_AA0697600.1	aluminum-activated malate transporter
D50002-[1]-[182]	TRIAE_CS42_5DS_TGACv1_457186_AA1483570.2	aminopeptidase
A50002-[5]-[168]	TRIAE_CS42_5AS_TGACv1_392870_AA1265650.1	Aminopeptidase isoform 1
B20004-[0]-[181]	TRIAE_CS42_2AL_TGACv1_094408_AA0297150.8	AMP-activated protein kinase, gamma regulatory subunit
A10004-[4]-[180]	TRIAE_CS42_1BL_TGACv1_031681_AA0118690.2	Anaphase-promoting complex subunit 1
B40004-[3]-[181]	TRIAE_CS42_4BL_TGACv1_320489_AA1041140.1	Anaphase-promoting complex subunit 6
B60003-[8]-[168]	TRIAE_CS42_5BL_TGACv1_404291_AA1294090.1	Ankyrin repeat family protein, putative
D30002-[5]-[159]	TRIAE_CS42_4AS_TGACv1_306471_AA1008810.3	Ankyrin repeat-containing protein
B10004-[14]-[168]	TRIAE_CS42_2BL_TGACv1_129319_AA0378430.1	Anthocyanidin reductase
B30007-[15]-[180]	TRIAE_CS42_2BL_TGACv1_129319_AA0378430.1	Anthocyanidin reductase
B30007-[16]-[162]	TRIAE_CS42_2BL_TGACv1_129319_AA0378430.1	Anthocyanidin reductase
D20004-[6]-[170]	TRIAE_CS42_5BS_TGACv1_423226_AA1371650.4	AP-2 complex subunit sigma
B30007-[6]-[181]	TRIAE_CS42_3B_TGACv1_223009_AA0775180.1	AP2/B3-like transcriptional factor family protein, putative
A40001-[31]-[167]	TRIAE_CS42_4AS_TGACv1_308345_AA1027400.2	arginine biosynthesis protein ArgJ family
A60005-[8]-[177]	TRIAE_CS42_6DL_TGACv1_526539_AA1686440.2	arginine-rich cyclin 1
A60005-[14]-[153]	TRIAE_CS42_1DL_TGACv1_061187_AA0188220.3	Arginyl-tRNA--protein transferase 1
D60004-[4]-[178]	TRIAE_CS42_1DL_TGACv1_061187_AA0188220.3	Arginyl-tRNA--protein transferase 1
B30001-[11]-[177]	TRIAE_CS42_3B_TGACv1_223661_AA0785250.1	ARM repeat superfamily protein
D30001-[14]-[165]	TRIAE_CS42_3DS_TGACv1_271929_AA0911140.1	ARM repeat superfamily protein
A30001-[25]-[157]	TRIAE_CS42_3AS_TGACv1_211167_AA0686280.3	ARM repeat superfamily protein
B10005-[15]-[181]	TRIAE_CS42_1BL_TGACv1_031075_AA0107150.2	Asparagine synthetase
B20003-[21]-[169]	TRIAE_CS42_2BS_TGACv1_145883_AA0448040.1	Asparagine--tRNA ligase, chloroplastic/mitochondrial
B60005-[3]-[181]	TRIAE_CS42_6BL_TGACv1_500396_AA1604070.1	Aspartic proteinase-like protein 1
D30002-[7]-[161]	TRIAE_CS42_3DS_TGACv1_272922_AA0926660.1	associated molecule with the SH3 domain of STAM 3
A60005-[0]-[181]	TRIAE_CS42_7AS_TGACv1_571100_AA1844490.1	ATP dependant DNA Helicase
B10005-[16]-[167]	TRIAE_CS42_1BL_TGACv1_031692_AA0118950.2	ATP synthase subunit beta, mitochondrial
A50006-[13]-[181]	TRIAE_CS42_5AL_TGACv1_375655_AA1225220.1	ATPase 11, plasma membrane-type
A70001-[3]-[181]	TRIAE_CS42_3AS_TGACv1_211251_AA0687280.2	ATP-dependent Clp protease ATP-binding subunit clpA-like protein
A10001-[20]-[181]	TRIAE_CS42_1AS_TGACv1_019537_AA0067780.2	ATP-dependent DNA helicase Q-like SIM
A20001-[11]-[166]	TRIAE_CS42_2AS_TGACv1_113825_AA0361170.1	ATP-dependent RNA helicase DEAH11, chloroplastic
A50005-[17]-[168]	TRIAE_CS42_5AL_TGACv1_374408_AA1199410.1	ATP-dependent RNA helicase SUPV3L1, mitochondrial
A40005-[13]-[179]	TRIAE_CS42_2AL_TGACv1_093753_AA0286040.3	Auxin response factor 8
D30002-[3]-[181]	TRIAE_CS42_3B_TGACv1_221170_AA0732770.1	Auxin-responsive protein IAA3
A70002-[0]-[181]	TRIAE_CS42_5BS_TGACv1_424477_AA1389960.1	B3 domain-containing protein
B20002-[7]-[174]	TRIAE_CS42_2BS_TGACv1_145859_AA0447420.1	B3 domain-containing protein
D70005-[0]-[181]	TRIAE_CS42_7DL_TGACv1_603682_AA1987220.1	BEACH domain-containing protein lvsC
A70006-[14]-[168]	TRIAE_CS42_7DL_TGACv1_603682_AA1987220.1	BEACH domain-containing protein lvsC
A40006-[5]-[181]	TRIAE_CS42_7DL_TGACv1_602799_AA1968950.1	Bifunctional monodehydroascorbate reductase and carbonic anhydrase nectarin-3
A50005-[8]-[181]	TRIAE_CS42_5DL_TGACv1_433668_AA1418950.2	BTB/POZ domain-containing protein POB1
B10001-[16]-[180]	TRIAE_CS42_1AS_TGACv1_019549_AA0067980.1	C2H2-type zinc finger protein
A40001-[28]-[170]	TRIAE_CS42_7AS_TGACv1_570345_AA1834210.2	Ca2+ antiporter/cation exchanger
B50005-[18]-[180]	TRIAE_CS42_5BL_TGACv1_407697_AA1358910.1	Calcineurin-like metallo-phosphoesterase superfamily protein
A20005-[10]-[168]	TRIAE_CS42_2AL_TGACv1_094720_AA0302120.3	calcium-binding mitochondrial protein anon-60Da
B60006-[21]-[177]	TRIAE_CS42_1AL_TGACv1_001595_AA0032640.3	Calcium-dependent protein kinase 13
A50003-[10]-[177]	TRIAE_CS42_U_TGACv1_643257_AA2129720.2	Calcium-dependent protein kinase 16
B50003-[16]-[179]	TRIAE_CS42_U_TGACv1_643257_AA2129720.2	Calcium-dependent protein kinase 16
B60004-[5]-[181]	TRIAE_CS42_2DS_TGACv1_177323_AA0573470.1	Calcium-dependent protein kinase 7
D40004-[10]-[181]	TRIAE_CS42_4DL_TGACv1_344303_AA1145900.1	Callose synthase 3
A10004-[3]-[181]	TRIAE_CS42_5BL_TGACv1_406739_AA1349390.3	Calmodulin binding protein-like
A50006-[6]-[178]	TRIAE_CS42_5AL_TGACv1_376316_AA1235230.1	Calmodulin-binding protein
A30006-[4]-[181]	TRIAE_CS42_3AL_TGACv1_195058_AA0644240.2	Calmodulin-binding protein
B50003-[10]-[168]	TRIAE_CS42_5AL_TGACv1_375430_AA1221450.4	Calmodulin-binding receptor-like cytoplasmic kinase 3
B50003-[4]-[181]	TRIAE_CS42_5AL_TGACv1_375465_AA1222190.4	carbamoyl phosphate synthetase A
B70004-[15]-[181]	TRIAE_CS42_7DL_TGACv1_604559_AA1999420.2	carboxyl terminus of HSC70-interacting protein
D60004-[0]-[181]	TRIAE_CS42_6DL_TGACv1_526643_AA1688790.2	carboxylesterase
A70002-[8]-[179]	TRIAE_CS42_7AS_TGACv1_572271_AA1851790.1	Carboxyl-terminal-processing peptidase 3, chloroplastic
B10005-[22]-[168]	TRIAE_CS42_2BL_TGACv1_129938_AA0399910.5	Carboxyvinyl-carboxyphosphonate phosphorylmutase
B30003-[8]-[176]	TRIAE_CS42_3DS_TGACv1_272206_AA0916810.1	Casein kinase I isoform delta-like protein
A20006-[15]-[181]	TRIAE_CS42_2AL_TGACv1_093126_AA0272720.1	Cell division protein FtsZ homolog 1, chloroplastic
A50004-[12]-[167]	TRIAE_CS42_5AL_TGACv1_376367_AA1235890.2	Cell wall protein AWA1 isoform 2
B50003-[15]-[176]	TRIAE_CS42_5BL_TGACv1_406978_AA1352090.1	Cell wall protein AWA1 isoform 2
A10003-[7]-[168]	TRIAE_CS42_1DL_TGACv1_061651_AA0201060.1	Chaperone protein dnaJ 13
A10001-[0]-[181]	TRIAE_CS42_1DS_TGACv1_081729_AA0262460.1	Charged multivesicular body protein 5
D20004-[5]-[179]	TRIAE_CS42_2DL_TGACv1_158055_AA0507480.3	Chloride channel protein CLC-c
A20001-[18]-[161]	TRIAE_CS42_7AS_TGACv1_570660_AA1839080.1	Chlorophyll a-b binding protein, chloroplastic
B60006-[9]-[178]	TRIAE_CS42_7AS_TGACv1_570660_AA1839090.1	Chlorophyll a-b binding protein, chloroplastic
A60003-[10]-[167]	TRIAE_CS42_U_TGACv1_640843_AA2076870.1	chloroplast outer envelope protein 37
A40001-[3]-[181]	TRIAE_CS42_4BL_TGACv1_321140_AA1056120.2	class I heat shock protein
D50004-[1]-[178]	TRIAE_CS42_5DL_TGACv1_433694_AA1419690.1	cleavage and polyadenylation specificity factor 73-I
A10004-[9]-[161]	TRIAE_CS42_3DS_TGACv1_272249_AA0917780.1	CLP protease proteolytic subunit 3
A30006-[11]-[181]	TRIAE_CS42_3DS_TGACv1_272249_AA0917780.1	CLP protease proteolytic subunit 3
D40001-[6]-[169]	TRIAE_CS42_4DS_TGACv1_361059_AA1159930.1	COMPASS-like H3K4 histone methylase component WDR5A
D40004-[4]-[168]	TRIAE_CS42_4DL_TGACv1_343519_AA1135850.2	Component of oligomeric golgi complex isoform 1
A30002-[3]-[181]	TRIAE_CS42_3AS_TGACv1_211976_AA0696190.1	COP9 signalosome complex subunit 6a
A20005-[1]-[181]	TRIAE_CS42_2AL_TGACv1_095250_AA0308660.3	CRM-domain containing factor CFM2, chloroplastic
D10001-[7]-[182]	TRIAE_CS42_1DS_TGACv1_081054_AA0257150.1	Crossover junction endonuclease mus81
A10001-[9]-[181]	TRIAE_CS42_1BS_TGACv1_049936_AA0164490.1	Cullin-1
B20001-[20]-[181]	TRIAE_CS42_2BS_TGACv1_147482_AA0483690.4	Cullin-associated NEDD8-dissociated protein 1
B60006-[17]-[159]	TRIAE_CS42_6BL_TGACv1_499376_AA1580450.3	Cyclin-L1-1
B20002-[13]-[168]	TRIAE_CS42_4AS_TGACv1_307146_AA1017580.1	Cyclin-SDS-like
A70002-[7]-[181]	TRIAE_CS42_7AS_TGACv1_570054_AA1829460.1	Cycloartenol synthase
B20005-[4]-[181]	TRIAE_CS42_6AS_TGACv1_486747_AA1564770.1	Cycloartenol synthase
B40005-[15]-[168]	TRIAE_CS42_5AL_TGACv1_377389_AA1246440.6	Cycloartenol-C-24-methyltransferase
A40003-[6]-[181]	TRIAE_CS42_5DL_TGACv1_433361_AA1410870.4	cyclopropyl isomerase
B10001-[26]-[150]	TRIAE_CS42_5DL_TGACv1_433627_AA1418040.1	Cysteine desulfurase, mitochondrial
A10004-[20]-[172]	TRIAE_CS42_1BL_TGACv1_031604_AA0116980.3	Cysteine proteinase inhibitor 3
B10004-[18]-[180]	TRIAE_CS42_1BL_TGACv1_031604_AA0116980.3	Cysteine proteinase inhibitor 3
D10003-[4]-[181]	TRIAE_CS42_1BL_TGACv1_031604_AA0116980.3	Cysteine proteinase inhibitor 3
A20004-[8]-[175]	TRIAE_CS42_2DL_TGACv1_159605_AA0540480.1	Cysteine proteinases superfamily protein
A50004-[9]-[181]	TRIAE_CS42_4BS_TGACv1_328896_AA1095120.4	Cysteine-rich receptor-like protein kinase 40
B70005-[15]-[168]	TRIAE_CS42_1BL_TGACv1_031394_AA0113110.2	Cysteine-rich receptor-like protein kinase 41
B30001-[3]-[175]	TRIAE_CS42_7BL_TGACv1_577982_AA1887220.3	Cysteine-rich receptor-like protein kinase 41
D70001-[6]-[170]	TRIAE_CS42_7BL_TGACv1_577982_AA1887220.3	Cysteine-rich receptor-like protein kinase 41
D60002-[2]-[177]	TRIAE_CS42_4DS_TGACv1_361122_AA1161480.1	Cysteine-rich RLK
B20001-[21]-[181]	TRIAE_CS42_2AS_TGACv1_112414_AA0337590.1	Cytochrome P450 86A1
A40002-[10]-[157]	TRIAE_CS42_3DS_TGACv1_272144_AA0915540.2	Cytokinin-O-glucosyltransferase 1
B20006-[19]-[166]	TRIAE_CS42_6BL_TGACv1_502185_AA1623620.4	Cytosolic invertase 1
A30006-[7]-[177]	TRIAE_CS42_1AL_TGACv1_003067_AA0047410.4	D-3-phosphoglycerate dehydrogenase, chloroplastic
E10002-[1]-[173]	TRIAE_CS42_1AL_TGACv1_003067_AA0047410.4	D-3-phosphoglycerate dehydrogenase, chloroplastic
A50005-[14]-[168]	TRIAE_CS42_5AL_TGACv1_373952_AA1185210.1	DAZ-associated protein 1
B30002-[10]-[174]	TRIAE_CS42_3B_TGACv1_220852_AA0721370.1	DDB1-and CUL4-associated factor 13
A70006-[8]-[175]	TRIAE_CS42_4AS_TGACv1_307448_AA1020490.3	DDB1-and CUL4-associated factor 8
B30004-[15]-[178]	TRIAE_CS42_4AS_TGACv1_307448_AA1020490.3	DDB1-and CUL4-associated factor 8
B30001-[5]-[181]	TRIAE_CS42_3B_TGACv1_224881_AA0802730.2	DEAD-box ATP-dependent RNA helicase 20
B40005-[2]-[181]	TRIAE_CS42_4BL_TGACv1_320268_AA1033180.1	DEAD-box ATP-dependent RNA helicase 29
A20006-[9]-[181]	TRIAE_CS42_2DL_TGACv1_158185_AA0511680.3	DEAD-box ATP-dependent RNA helicase 34
D30003-[6]-[173]	TRIAE_CS42_3DL_TGACv1_249055_AA0836300.2	DEAD-box ATP-dependent RNA helicase 56
A40002-[8]-[161]	TRIAE_CS42_4AS_TGACv1_308585_AA1028640.11	DEK domain-containing chromatin associated protein
B40002-[22]-[171]	TRIAE_CS42_4DL_TGACv1_342534_AA1116030.7	DEK domain-containing chromatin associated protein isoform 2
A20006-[19]-[168]	TRIAE_CS42_2BL_TGACv1_131719_AA0431110.2	DHHC-type zinc finger family protein
B60006-[1]-[181]	TRIAE_CS42_6AL_TGACv1_472318_AA1520780.4	Diacylglycerol kinase iota
B30004-[3]-[178]	TRIAE_CS42_1DL_TGACv1_061306_AA0191980.1	Dienelactone hydrolase family protein
B10001-[11]-[180]	TRIAE_CS42_1BS_TGACv1_050264_AA0169870.1	Dihydroflavonol-4-reductase
B50005-[21]-[164]	TRIAE_CS42_3DL_TGACv1_249646_AA0853340.1	Dirigent protein 23
E10001-[3]-[181]	TRIAE_CS42_1BL_TGACv1_031627_AA0117370.1	Disease resistance protein RPM1
B40003-[12]-[168]	TRIAE_CS42_3DS_TGACv1_272975_AA0927170.1	Disease resistance protein RPM1
A70005-[11]-[173]	TRIAE_CS42_3AS_TGACv1_211903_AA0695480.1	Disease resistance protein RPM1
A40006-[0]-[181]	TRIAE_CS42_4AL_TGACv1_288220_AA0940980.1	Disease resistance protein RPP13
D50002-[5]-[169]	TRIAE_CS42_5BL_TGACv1_405149_AA1321230.5	Disease resistance protein RPP13
B60001-[2]-[181]	TRIAE_CS42_6BS_TGACv1_516173_AA1674220.1	Disease resistance protein RPP13
D70005-[7]-[174]	TRIAE_CS42_6BS_TGACv1_513415_AA1640850.1	Disease resistance protein RPP13
B30007-[32]-[176]	TRIAE_CS42_U_TGACv1_640941_AA2080000.2	Disease resistance protein RPP8
B20005-[22]-[169]	TRIAE_CS42_2BL_TGACv1_129955_AA0400370.1	Disease resistance protein RPS2
A50004-[5]-[182]	TRIAE_CS42_5DL_TGACv1_433371_AA1411240.2	Disease resistance RPP8-like protein 3
B70006-[6]-[181]	TRIAE_CS42_2BS_TGACv1_147117_AA0478260.1	DNA binding / transcription coactivator
A40001-[0]-[181]	TRIAE_CS42_4DL_TGACv1_344107_AA1143740.1	DNA binding protein-like
B30007-[2]-[181]	TRIAE_CS42_4AS_TGACv1_306322_AA1006270.1	DNA binding protein-like
A20004-[12]-[168]	TRIAE_CS42_2BL_TGACv1_129437_AA0383610.2	DNA cross-link repair protein SNM1
B20003-[17]-[163]	TRIAE_CS42_2DL_TGACv1_158695_AA0524550.1	DNA damage-binding protein 1a
E10003-[6]-[168]	TRIAE_CS42_2DL_TGACv1_158695_AA0524550.1	DNA damage-binding protein 1a
B70002-[11]-[181]	TRIAE_CS42_3DL_TGACv1_250756_AA0872660.1	DNA methyltransferase-2
A20001-[17]-[169]	TRIAE_CS42_2AS_TGACv1_113484_AA0356710.1	DNA mismatch repair protein MSH4
A50004-[0]-[181]	TRIAE_CS42_5AL_TGACv1_375221_AA1217980.1	DNA mismatch repair protein MSH6
A60001-[0]-[181]	TRIAE_CS42_6AS_TGACv1_486073_AA1556370.1	DNA polymerase V
A20002-[3]-[177]	TRIAE_CS42_2AS_TGACv1_112991_AA0349320.2	DNA repair protein RAD16
A30006-[12]-[174]	TRIAE_CS42_6DL_TGACv1_526578_AA1687430.1	DNA repair protein recA-like protein 3, mitochondrial
A10005-[15]-[176]	TRIAE_CS42_1BL_TGACv1_030886_AA0103140.1	DNA replication complex GINS protein PSF2
A10005-[16]-[182]	TRIAE_CS42_1BL_TGACv1_030886_AA0103140.1	DNA replication complex GINS protein PSF2
D60002-[5]-[168]	TRIAE_CS42_U_TGACv1_641955_AA2108390.1	DNA/RNA polymerases superfamily protein
B70003-[2]-[180]	TRIAE_CS42_5DS_TGACv1_457560_AA1487810.1	DNA/RNA polymerases superfamily protein
A30001-[21]-[163]	TRIAE_CS42_3AS_TGACv1_211914_AA0695520.2	DNA-binding bromodomain-containing protein
B30001-[8]-[168]	TRIAE_CS42_3AS_TGACv1_211963_AA0696060.3	DNA-damage-repair/toleration protein
A10001-[6]-[179]	TRIAE_CS42_5BL_TGACv1_404731_AA1309440.2	DNA-directed RNA polymerase II subunit RPB11
B10002-[10]-[173]	TRIAE_CS42_1BS_TGACv1_049899_AA0163830.2	DNA-directed RNA polymerase III subunit RPC1
D10003-[3]-[148]	TRIAE_CS42_1DL_TGACv1_061151_AA0187150.1	DnaJ homolog subfamily C member 13
B10003-[21]-[181]	TRIAE_CS42_1DL_TGACv1_061151_AA0187150.1	DnaJ homolog subfamily C member 13
A40003-[2]-[180]	TRIAE_CS42_7AL_TGACv1_558149_AA1790600.1	DnaJ homolog subfamily C member 2
A30002-[6]-[164]	TRIAE_CS42_3AS_TGACv1_212410_AA0700640.3	DnaJ homolog subfamily C member 7
B60005-[1]-[181]	TRIAE_CS42_6BL_TGACv1_500079_AA1598410.1	Dolichyldiphosphatase
A30005-[12]-[168]	TRIAE_CS42_3AL_TGACv1_194329_AA0631140.1	Drought-inducible protein 1OS
A70004-[14]-[181]	TRIAE_CS42_7DL_TGACv1_604513_AA1998910.2	DTW domain-containing protein
B20002-[1]-[181]	TRIAE_CS42_2BS_TGACv1_146126_AA0456000.1	DUF2419 family protein
B60006-[8]-[172]	TRIAE_CS42_2BL_TGACv1_129489_AA0385840.3	Duplicated homeodomain-like superfamily protein
A10005-[17]-[182]	TRIAE_CS42_2BL_TGACv1_129489_AA0385840.3	Duplicated homeodomain-like superfamily protein
B10005-[11]-[174]	TRIAE_CS42_1BL_TGACv1_031341_AA0111980.3	Dynamin-related protein 5A
D40004-[8]-[160]	TRIAE_CS42_1BL_TGACv1_031341_AA0111980.3	Dynamin-related protein 5A
B30004-[9]-[180]	TRIAE_CS42_U_TGACv1_646114_AA2146060.1	E1A-binding protein p400
B40001-[1]-[181]	TRIAE_CS42_6DL_TGACv1_526601_AA1688030.1	E2F-associated phosphoprotein
A10001-[15]-[174]	TRIAE_CS42_1DS_TGACv1_080807_AA0253990.3	E3 SUMO-protein ligase SIZ1
A10001-[7]-[178]	TRIAE_CS42_6DL_TGACv1_529225_AA1717840.2	E3 ubiquitin-protein ligase
B50004-[0]-[181]	TRIAE_CS42_5BL_TGACv1_404700_AA1308770.1	E3 ubiquitin-protein ligase AIP2
B10001-[30]-[167]	TRIAE_CS42_5AL_TGACv1_374149_AA1191850.3	E3 ubiquitin-protein ligase RFWD3
B30003-[13]-[158]	TRIAE_CS42_2DL_TGACv1_159175_AA0533840.1	E3 ubiquitin-protein ligase RNF14
B70001-[16]-[180]	TRIAE_CS42_6BL_TGACv1_499546_AA1585510.1	E3 ubiquitin-protein ligase UPL3
B60001-[0]-[181]	TRIAE_CS42_1AS_TGACv1_020386_AA0077110.2	E3 ubiquitin-protein ligase UPL6
B10001-[0]-[181]	TRIAE_CS42_1BS_TGACv1_049851_AA0163020.1	E3 UFM1-protein ligase 1 homolog
A30004-[8]-[181]	TRIAE_CS42_5BL_TGACv1_404300_AA1294600.1	Early light-induced protein 1, chloroplastic
A40005-[17]-[165]	TRIAE_CS42_4AL_TGACv1_289833_AA0977490.2	Early-responsive to dehydration protein
D30002-[8]-[165]	TRIAE_CS42_7DS_TGACv1_625009_AA2064230.1	Ectonucleoside triphosphate diphosphohydrolase 5
A30003-[19]-[168]	TRIAE_CS42_7DS_TGACv1_625009_AA2064230.1	Ectonucleoside triphosphate diphosphohydrolase 5
A30001-[20]-[168]	TRIAE_CS42_3DS_TGACv1_272351_AA0919370.4	Ectonucleotide pyrophosphatase/phosphodiesterase family member 3
B70004-[0]-[181]	TRIAE_CS42_7DL_TGACv1_602578_AA1961480.2	ELAV-like protein 1
A70004-[3]-[181]	TRIAE_CS42_7DL_TGACv1_602578_AA1961480.2	ELAV-like protein 1
D70004-[2]-[181]	TRIAE_CS42_7DL_TGACv1_604083_AA1993460.2	ELMO/CED-12 domain-containing protein isoform 4
B70004-[28]-[181]	TRIAE_CS42_7DL_TGACv1_604083_AA1993460.2	ELMO/CED-12 domain-containing protein isoform 4
B70004-[26]-[181]	TRIAE_CS42_7DL_TGACv1_604083_AA1993460.2	ELMO/CED-12 domain-containing protein isoform 4
B70004-[23]-[166]	TRIAE_CS42_7DL_TGACv1_604083_AA1993460.2	ELMO/CED-12 domain-containing protein isoform 4
B70004-[24]-[181]	TRIAE_CS42_7DL_TGACv1_604083_AA1993460.2	ELMO/CED-12 domain-containing protein isoform 4
B70004-[27]-[169]	TRIAE_CS42_7DL_TGACv1_604083_AA1993460.2	ELMO/CED-12 domain-containing protein isoform 4
E10004-[7]-[181]	TRIAE_CS42_7DL_TGACv1_604083_AA1993460.2	ELMO/CED-12 domain-containing protein isoform 4
B70004-[25]-[181]	TRIAE_CS42_7DL_TGACv1_604083_AA1993460.2	ELMO/CED-12 domain-containing protein isoform 4
B20001-[11]-[181]	TRIAE_CS42_2BS_TGACv1_147116_AA0478250.2	Elongation factor 1-alpha
D40004-[0]-[181]	TRIAE_CS42_2BL_TGACv1_131510_AA0428700.1	Endo-1,4-beta-xylanase C
A40001-[27]-[166]	TRIAE_CS42_2BL_TGACv1_131510_AA0428700.1	Endo-1,4-beta-xylanase C
A60001-[5]-[181]	TRIAE_CS42_6AS_TGACv1_486122_AA1557180.1	endonuclease/exonuclease/phosphatase family protein
A10002-[5]-[181]	TRIAE_CS42_1BS_TGACv1_049430_AA0153280.3	Endoplasmic reticulum mannosyl-oligosaccharide 1,2-alpha-mannosidase
B10001-[22]-[178]	TRIAE_CS42_7BS_TGACv1_593181_AA1949110.2	Enhancer of mRNA-decapping protein 4
D70003-[2]-[173]	TRIAE_CS42_2DL_TGACv1_158209_AA0512470.2	Enhancer of rudimentary homolog
A70005-[15]-[162]	TRIAE_CS42_7AL_TGACv1_556473_AA1763880.2	Ent-kaurene oxidase-like 5
B70001-[5]-[180]	TRIAE_CS42_5DS_TGACv1_458244_AA1492920.1	Epoxide hydrolase 2
A40006-[3]-[179]	TRIAE_CS42_1DL_TGACv1_061617_AA0200040.1	ERBB-3 BINDING PROTEIN 1
A70001-[19]-[175]	TRIAE_CS42_7AS_TGACv1_569582_AA1819670.1	Essential protein Yae1, N-terminal
A30005-[1]-[181]	TRIAE_CS42_3AL_TGACv1_193623_AA0615460.1	Ethanolamine-phosphate cytidylyltransferase
B70001-[17]-[168]	TRIAE_CS42_7BS_TGACv1_592887_AA1945800.2	Ethylene-forming-enzyme-like dioxygenase
A40005-[15]-[176]	TRIAE_CS42_4DS_TGACv1_362329_AA1178870.1	Ethylene-insensitive protein 2
A60002-[6]-[181]	TRIAE_CS42_4DS_TGACv1_362323_AA1178810.1	Eukaryotic translation initiation factor 3 subunit B
B20004-[13]-[168]	TRIAE_CS42_2BL_TGACv1_130367_AA0409600.2	Exocyst complex component 2
B40003-[6]-[180]	TRIAE_CS42_3B_TGACv1_222395_AA0763810.2	Exocyst complex component 7
A20006-[17]-[180]	TRIAE_CS42_2AL_TGACv1_093585_AA0283150.2	Exocyst complex component 7
D50002-[3]-[173]	TRIAE_CS42_4BS_TGACv1_327916_AA1078620.4	Exocyst complex component SEC3A
A50003-[7]-[168]	TRIAE_CS42_4BS_TGACv1_327916_AA1078620.4	Exocyst complex component SEC3A
A20006-[3]-[181]	TRIAE_CS42_U_TGACv1_641821_AA2105030.1	exocyst subunit exo70 family protein A2
A20001-[12]-[168]	TRIAE_CS42_U_TGACv1_641821_AA2105030.1	exocyst subunit exo70 family protein A2
B10003-[11]-[181]	TRIAE_CS42_U_TGACv1_641821_AA2105030.1	exocyst subunit exo70 family protein A3
B10003-[7]-[181]	TRIAE_CS42_U_TGACv1_641821_AA2105030.1	exocyst subunit exo70 family protein A4
B40002-[6]-[181]	TRIAE_CS42_U_TGACv1_641821_AA2105030.1	exocyst subunit exo70 family protein A5
A30004-[2]-[181]	TRIAE_CS42_6AL_TGACv1_473102_AA1528690.2	Exostosin family protein
A50005-[18]-[173]	TRIAE_CS42_5DL_TGACv1_433716_AA1420380.1	Expansin-B12
E10001-[5]-[181]	TRIAE_CS42_7AS_TGACv1_569427_AA1815570.1	EYES ABSENT homolog
B70006-[5]-[181]	TRIAE_CS42_7DS_TGACv1_623237_AA2050920.3	F12M16.11
B70004-[2]-[181]	TRIAE_CS42_7BL_TGACv1_579060_AA1903570.2	Far upstream element-binding protein 3
A30005-[7]-[180]	TRIAE_CS42_3B_TGACv1_223910_AA0789440.1	FAR1 DNA-binding domain protein
A60003-[2]-[181]	TRIAE_CS42_6AL_TGACv1_471761_AA1513900.3	FAR1 DNA-binding domain protein
A40006-[10]-[180]	TRIAE_CS42_7BL_TGACv1_578233_AA1891520.1	FBD protein
A20001-[5]-[181]	TRIAE_CS42_2AS_TGACv1_114842_AA0369700.2	F-box domain containing protein
B30003-[10]-[163]	TRIAE_CS42_3AS_TGACv1_210749_AA0678250.2	F-box family protein
B40001-[10]-[176]	TRIAE_CS42_4BS_TGACv1_330361_AA1107350.1	F-box family protein with WD40/YVTN repeat doamin
A40005-[2]-[181]	TRIAE_CS42_4AL_TGACv1_288594_AA0953290.1	F-box protein SKIP16
A20002-[4]-[173]	TRIAE_CS42_2BS_TGACv1_145954_AA0450660.4	F-box-like/WD repeat-containing protein TBL1X
B50001-[5]-[181]	TRIAE_CS42_5BS_TGACv1_423456_AA1377210.1	Folylpolyglutamate synthase
D50001-[2]-[181]	TRIAE_CS42_5DS_TGACv1_458092_AA1492010.1	FORKED 1
D60001-[2]-[168]	TRIAE_CS42_6AS_TGACv1_487805_AA1573030.4	Fructan 1-exohydrolase w1
B70003-[10]-[180]	TRIAE_CS42_7BL_TGACv1_577812_AA1883950.2	Galactosyltransferase family protein
B40004-[23]-[172]	TRIAE_CS42_U_TGACv1_642696_AA2121800.3	GATA transcription factor 9
A70001-[22]-[162]	TRIAE_CS42_1BS_TGACv1_050268_AA0169920.3	GDSL esterase/lipase LIP-4
B20006-[16]-[169]	TRIAE_CS42_2AL_TGACv1_095449_AA0310890.1	General negative regulator of transcription subunit 4
B70002-[2]-[181]	TRIAE_CS42_7BS_TGACv1_592011_AA1928110.2	Geranylgeranyl transferase type-2 subunit beta
A50004-[20]-[161]	TRIAE_CS42_5AL_TGACv1_375068_AA1215220.1	Glucosamine 6-phosphate N-acetyltransferase
A60005-[2]-[181]	TRIAE_CS42_4DS_TGACv1_362234_AA1178030.5	Glucosamine--fructose-6-phosphate aminotransferase (Isomerizing) 2
A50003-[3]-[181]	TRIAE_CS42_4DS_TGACv1_362234_AA1178030.5	Glucosamine--fructose-6-phosphate aminotransferase (Isomerizing) 2
A40005-[8]-[180]	TRIAE_CS42_4DS_TGACv1_363000_AA1182990.3	Glutamate decarboxylase 1
B50004-[2]-[181]	TRIAE_CS42_5AL_TGACv1_374249_AA1195160.1	Glutamate receptor
B30005-[2]-[172]	TRIAE_CS42_1DL_TGACv1_062189_AA0210330.1	glutaredoxin-related
B30007-[21]-[181]	TRIAE_CS42_6AS_TGACv1_487743_AA1572700.2	Glyceraldehyde-3-phosphate dehydrogenase, cytosolic
B30007-[33]-[169]	TRIAE_CS42_6AS_TGACv1_487743_AA1572700.2	Glyceraldehyde-3-phosphate dehydrogenase, cytosolic
B30005-[13]-[181]	TRIAE_CS42_3B_TGACv1_221153_AA0731950.1	Glycerophosphoryl diester phosphodiesterase
D30004-[9]-[182]	TRIAE_CS42_3B_TGACv1_221153_AA0731950.1	Glycerophosphoryl diester phosphodiesterase
B70005-[20]-[175]	TRIAE_CS42_3AL_TGACv1_195567_AA0651300.1	Glycine-rich RNA-binding protein 2
B60002-[3]-[181]	TRIAE_CS42_6BS_TGACv1_513715_AA1647890.2	Glycosyl hydrolase
B60002-[9]-[181]	TRIAE_CS42_6BS_TGACv1_513715_AA1647890.2	Glycosyl hydrolase
D50003-[2]-[168]	TRIAE_CS42_7AS_TGACv1_570496_AA1836660.3	Glycosyltransferase
B10001-[25]-[167]	TRIAE_CS42_1BS_TGACv1_049347_AA0149800.1	Glycosyltransferase-like At2g41451
A20006-[4]-[181]	TRIAE_CS42_2DL_TGACv1_159708_AA0541790.2	Golgin candidate 2
B20005-[12]-[177]	TRIAE_CS42_2BL_TGACv1_131212_AA0424460.1	GPCR-type G protein COLD1
A40004-[16]-[189]	TRIAE_CS42_4AL_TGACv1_289610_AA0974030.2	GPI transamidase component PIG-T
B40002-[21]-[162]	TRIAE_CS42_4AL_TGACv1_289610_AA0974030.2	GPI transamidase component PIG-T
D40001-[3]-[172]	TRIAE_CS42_4AL_TGACv1_289610_AA0974030.2	GPI transamidase component PIG-T
A30004-[12]-[179]	TRIAE_CS42_3AL_TGACv1_195604_AA0651820.1	GPN-loop GTPase 2
A10005-[0]-[181]	TRIAE_CS42_1AL_TGACv1_001234_AA0027630.1	GPN-loop GTPase 3
B10002-[18]-[168]	TRIAE_CS42_4AS_TGACv1_307989_AA1025050.2	GRF-interacting factor 2
B20001-[10]-[181]	TRIAE_CS42_7DS_TGACv1_623368_AA2052520.1	GTP-binding nuclear protein Ran-B1
B70003-[4]-[181]	TRIAE_CS42_7DS_TGACv1_625709_AA2065730.1	GTP-binding protein ERG
B20003-[2]-[181]	TRIAE_CS42_2BL_TGACv1_130950_AA0420480.1	GYF domain-containing protein
B10004-[8]-[181]	TRIAE_CS42_5DL_TGACv1_433075_AA1400980.3	hAT dimerisation domain-containing protein
B70002-[0]-[181]	TRIAE_CS42_7BS_TGACv1_592048_AA1929200.1	HEAT repeat family protein
B70004-[5]-[181]	TRIAE_CS42_7BL_TGACv1_576752_AA1853780.2	HEAT repeat-containing protein 5A
A20005-[8]-[181]	TRIAE_CS42_2DL_TGACv1_158217_AA0512780.4	Heterogeneous nuclear ribonucleoprotein Q
B30005-[14]-[182]	TRIAE_CS42_2AL_TGACv1_094480_AA0298520.6	Heterogeneous nuclear ribonucleoprotein Q
B60003-[4]-[175]	TRIAE_CS42_U_TGACv1_641553_AA2097830.2	Histone deacetylase
B60005-[4]-[181]	TRIAE_CS42_1DL_TGACv1_061203_AA0188660.1	Histone H3.2
D70001-[0]-[181]	TRIAE_CS42_5DL_TGACv1_433508_AA1415050.1	Histone H3.2
A10005-[25]-[157]	TRIAE_CS42_1DL_TGACv1_061177_AA0187890.1	Histone H4 variant TH011
D70002-[5]-[167]	TRIAE_CS42_2DL_TGACv1_159055_AA0531560.3	Histone-lysine N-methyltransferase, H3 lysine-9 specific SUVH5
B50005-[6]-[181]	TRIAE_CS42_5BL_TGACv1_404308_AA1294870.1	Homeobox protein rough sheath 1
A50006-[0]-[181]	TRIAE_CS42_5AL_TGACv1_374191_AA1193080.2	Hsp70 nucleotide exchange factor fes1
B20002-[12]-[169]	TRIAE_CS42_2AL_TGACv1_093989_AA0290830.1	Hsp70-Hsp90 organizing protein 3
B10003-[4]-[181]	TRIAE_CS42_5BL_TGACv1_405381_AA1326110.4	HTH DNA-binding protein
A70002-[17]-[167]	TRIAE_CS42_7DS_TGACv1_621689_AA2023240.2	HVA22-like protein a
D70002-[4]-[148]	TRIAE_CS42_7DS_TGACv1_621689_AA2023240.2	HVA22-like protein a
A40001-[4]-[181]	TRIAE_CS42_4AS_TGACv1_306380_AA1007290.1	hydroxyproline-rich glycoprotein family protein
A40001-[14]-[181]	TRIAE_CS42_4AS_TGACv1_306962_AA1015540.1	hydroxyproline-rich glycoprotein family protein
A50006-[11]-[162]	TRIAE_CS42_5AL_TGACv1_376247_AA1234470.1	Hypersensitive-induced response protein 2
B50005-[4]-[181]	TRIAE_CS42_1BS_TGACv1_051477_AA0180050.1	hypothetical protein isoform B
D70004-[1]-[181]	TRIAE_CS42_4AS_TGACv1_307559_AA1021380.4	Importin subunit beta-1
B20001-[38]-[181]	TRIAE_CS42_2BS_TGACv1_146332_AA0462790.1	Importin-11
D40001-[0]-[181]	TRIAE_CS42_4DS_TGACv1_361106_AA1161070.1	Inositol hexakisphosphate and diphosphoinositol-pentakisphosphate kinase 1
B40001-[17]-[175]	TRIAE_CS42_6BL_TGACv1_499743_AA1590800.4	Inositol hexakisphosphate and diphosphoinositol-pentakisphosphate kinase 2
A40005-[18]-[144]	TRIAE_CS42_4AL_TGACv1_288750_AA0957210.1	Inositol hexakisphosphate and diphosphoinositol-pentakisphosphate kinase 2
B40001-[3]-[181]	TRIAE_CS42_4BS_TGACv1_328461_AA1088150.2	Inositol-tetrakisphosphate 1-kinase 2
B10002-[16]-[177]	TRIAE_CS42_3DS_TGACv1_271777_AA0907720.1	Integrase
B40004-[0]-[181]	TRIAE_CS42_7BL_TGACv1_577927_AA1886340.1	Integrase
B50005-[14]-[168]	TRIAE_CS42_5BL_TGACv1_408311_AA1362810.1	Integrase
A30005-[10]-[180]	TRIAE_CS42_3DS_TGACv1_271777_AA0907720.1	Integrase
B10002-[15]-[180]	TRIAE_CS42_3DS_TGACv1_271777_AA0907720.1	Integrase
A30004-[7]-[181]	TRIAE_CS42_2AL_TGACv1_098852_AA0326710.1	Integrase / MRNA expressed from retrotransposon-like gene
A30005-[11]-[168]	TRIAE_CS42_2AL_TGACv1_098852_AA0326710.1	Integrase / MRNA expressed from retrotransposon-like gene
A40002-[7]-[161]	TRIAE_CS42_2AL_TGACv1_093597_AA0283430.1	Integrase / MRNA expressed from retrotransposon-like gene
A60003-[7]-[168]	TRIAE_CS42_5AL_TGACv1_378161_AA1251650.1	Integrase / MRNA expressed from retrotransposon-like gene
A70004-[1]-[181]	TRIAE_CS42_2AL_TGACv1_098852_AA0326710.1	Integrase / MRNA expressed from retrotransposon-like gene
B10003-[10]-[181]	TRIAE_CS42_3B_TGACv1_225061_AA0804490.1	Integrase / MRNA expressed from retrotransposon-like gene
B40003-[11]-[177]	TRIAE_CS42_4AL_TGACv1_289494_AA0971890.1	Integrase / MRNA expressed from retrotransposon-like gene
B60001-[10]-[181]	TRIAE_CS42_5BL_TGACv1_408311_AA1362810.1	Integrase / MRNA expressed from retrotransposon-like gene
A30001-[10]-[178]	TRIAE_CS42_4BS_TGACv1_329929_AA1104690.1	Integrase/mRNA expressed from retrotransposon-like gene
B60003-[5]-[178]	TRIAE_CS42_6BL_TGACv1_501173_AA1614500.1	Iron-sulphur cluster biosynthesis family protein
D30004-[7]-[164]	TRIAE_CS42_6AL_TGACv1_471483_AA1509530.1	Isocitrate dehydrogenase [NAD] catalytic subunit 5, mitochondrial
A30005-[22]-[181]	TRIAE_CS42_6AL_TGACv1_471483_AA1509530.1	Isocitrate dehydrogenase [NAD] catalytic subunit 5, mitochondrial
B70006-[18]-[180]	TRIAE_CS42_7BL_TGACv1_577198_AA1868480.1	Isoleucyl-tRNA synthetase, cytoplasmic
B30004-[13]-[164]	TRIAE_CS42_3B_TGACv1_222987_AA0774660.1	Katanin p60 ATPase-containing subunit
A50003-[1]-[181]	TRIAE_CS42_5AL_TGACv1_373986_AA1186560.3	Kinesin-related protein
B50005-[7]-[180]	TRIAE_CS42_5DL_TGACv1_437926_AA1467600.1	Large subunit GTPase 1
A20003-[5]-[181]	TRIAE_CS42_2AL_TGACv1_096200_AA0317770.1	Leucine-rich receptor-like protein kinase family protein
B50006-[6]-[168]	TRIAE_CS42_4AL_TGACv1_288969_AA0962280.1	Leucine-rich repeat protein kinase family protein
D50001-[3]-[181]	TRIAE_CS42_5DS_TGACv1_457109_AA1482470.1	Leucine-rich repeat receptor protein kinase EXS
A30001-[5]-[181]	TRIAE_CS42_3AS_TGACv1_210796_AA0679320.2	Leucine--tRNA ligase, chloroplastic/mitochondrial
D20002-[8]-[160]	TRIAE_CS42_6DS_TGACv1_543273_AA1737900.1	lignin biosynthetic peroxidase
B60005-[10]-[170]	TRIAE_CS42_4BS_TGACv1_330068_AA1105770.4	Lipoxygenase
A10001-[26]-[181]	TRIAE_CS42_1DS_TGACv1_080515_AA0249350.1	LisH/CRA/RING-U-box domains-containing protein
D40001-[1]-[170]	TRIAE_CS42_U_TGACv1_641983_AA2108840.1	L-O-methylthreonine resistant 1
A40003-[11]-[167]	TRIAE_CS42_4BS_TGACv1_327888_AA1077820.1	LON peptidase N-terminal domain and RING finger protein 1
B40002-[16]-[168]	TRIAE_CS42_4BS_TGACv1_327888_AA1077820.1	LON peptidase N-terminal domain and RING finger protein 1
D40002-[1]-[167]	TRIAE_CS42_4BS_TGACv1_327888_AA1077820.1	LON peptidase N-terminal domain and RING finger protein 1
B50005-[2]-[181]	TRIAE_CS42_5BL_TGACv1_406641_AA1348040.4	Lon protease homolog 2, peroxisomal
A30003-[4]-[181]	TRIAE_CS42_5AL_TGACv1_374079_AA1189760.1	Long chain acyl-CoA synthetase 8
B10001-[29]-[173]	TRIAE_CS42_3B_TGACv1_221270_AA0735770.2	Low affinity potassium transport system protein kup isoform 1
A30001-[9]-[181]	TRIAE_CS42_3B_TGACv1_222792_AA0770810.1	LRR receptor-like serine/threonine-protein kinase FLS2
A30006-[0]-[181]	TRIAE_CS42_3AL_TGACv1_194104_AA0626570.3	lysine ketoglutarate reductase trans-splicing related 1
B70006-[30]-[169]	TRIAE_CS42_7DL_TGACv1_605105_AA2004830.1	Lysosomal Pro-X carboxypeptidase
A70006-[6]-[181]	TRIAE_CS42_7BL_TGACv1_578293_AA1892540.1	Lysosomal Pro-X carboxypeptidase
B60004-[3]-[181]	TRIAE_CS42_6BL_TGACv1_499355_AA1579140.3	Lysyl-tRNA synthetase
B30003-[14]-[177]	TRIAE_CS42_6BL_TGACv1_499355_AA1579140.3	Lysyl-tRNA synthetase
B60004-[6]-[168]	TRIAE_CS42_6BL_TGACv1_499355_AA1579140.3	Lysyl-tRNA synthetase
D40004-[5]-[170]	TRIAE_CS42_4BL_TGACv1_321990_AA1067520.2	Mannose-1-phosphate guanyltransferase alpha
B40004-[8]-[176]	TRIAE_CS42_4BL_TGACv1_321990_AA1067520.2	Mannose-1-phosphate guanyltransferase alpha
A10001-[11]-[181]	TRIAE_CS42_1DS_TGACv1_080316_AA0245730.5	Mannosyl-oligosaccharide 1,2-alpha-mannosidase MNS3
D30005-[0]-[181]	TRIAE_CS42_3AL_TGACv1_193862_AA0621130.1	Mannosyl-oligosaccharide glucosidase
A10001-[25]-[159]	TRIAE_CS42_1AS_TGACv1_019137_AA0061430.1	Mechanosensitive ion channel protein 4
A70004-[10]-[173]	TRIAE_CS42_7DL_TGACv1_604814_AA2001960.1	Mediator of RNA polymerase II transcription subunit 11
B50005-[1]-[179]	TRIAE_CS42_5AL_TGACv1_375946_AA1229230.1	Medium-chain-fatty-acid--CoA ligase
B40001-[21]-[171]	TRIAE_CS42_4BS_TGACv1_328328_AA1086300.1	Metacaspase-1
D40004-[3]-[168]	TRIAE_CS42_4DL_TGACv1_342727_AA1120420.2	Metal regulatory transcription factor 1
D40004-[6]-[169]	TRIAE_CS42_6BS_TGACv1_513165_AA1632790.3	Metallopeptidase M24 family protein
A10005-[2]-[181]	TRIAE_CS42_6BS_TGACv1_513165_AA1632790.3	Metallopeptidase M24 family protein
A70001-[6]-[181]	TRIAE_CS42_4AL_TGACv1_289850_AA0977820.1	Methionine S-methyltransferase
B40005-[19]-[154]	TRIAE_CS42_4BL_TGACv1_320384_AA1037400.2	Methionine--tRNA ligase, chloroplastic/mitochondrial
A60002-[2]-[181]	TRIAE_CS42_6AS_TGACv1_485384_AA1544540.1	Methyl-CpG-binding domain-containing protein 9
B10003-[20]-[180]	TRIAE_CS42_1BL_TGACv1_031864_AA0121960.1	Mitochondrial inner membrane protein OXA1
B20002-[4]-[181]	TRIAE_CS42_U_TGACv1_643249_AA2129660.1	Mitochondrial inner membrane translocase complex, subunit Tim44-related protein
B40002-[7]-[181]	TRIAE_CS42_3B_TGACv1_224507_AA0797470.1	Mitochondrial substrate carrier family protein B
B30007-[0]-[181]	TRIAE_CS42_3DL_TGACv1_251677_AA0883710.6	Mitochondrial thiamine pyrophosphate carrier 1
A30006-[9]-[172]	TRIAE_CS42_3AL_TGACv1_195613_AA0651950.4	Mitochondrial thiamine pyrophosphate carrier 1
A10005-[23]-[168]	TRIAE_CS42_6AS_TGACv1_485960_AA1554760.2	Mitochondrial transcription termination factor family protein
B60001-[26]-[156]	TRIAE_CS42_6BS_TGACv1_515059_AA1666910.1	Mitochondrial transcription termination factor family protein
A20005-[3]-[181]	TRIAE_CS42_2DL_TGACv1_158500_AA0520300.1	Mitogen-activated protein kinase kinase kinase 2
B70006-[2]-[181]	TRIAE_CS42_7BL_TGACv1_577247_AA1869960.2	MMS19 nucleotide excision repair protein homolog
B30001-[6]-[181]	TRIAE_CS42_3B_TGACv1_220881_AA0722240.2	Monocopper oxidase-like protein SKU5
A20004-[13]-[168]	TRIAE_CS42_2DL_TGACv1_159250_AA0535350.2	MORC family CW-type zinc finger protein 4
B50004-[15]-[168]	TRIAE_CS42_5DL_TGACv1_433291_AA1408510.3	movement protein binding protein 2C
B20001-[28]-[181]	TRIAE_CS42_U_TGACv1_641085_AA2084620.2	mRNA-capping enzyme
A20005-[9]-[180]	TRIAE_CS42_2AL_TGACv1_093999_AA0290920.5	MscS family inner membrane protein ynaI
B20005-[14]-[180]	TRIAE_CS42_2AL_TGACv1_093999_AA0290920.5	MscS family inner membrane protein ynaI
B60002-[15]-[181]	TRIAE_CS42_2DL_TGACv1_158054_AA0507450.1	Multiple C2 and transmembrane domain-containing protein 1
B70002-[10]-[181]	TRIAE_CS42_7BS_TGACv1_592598_AA1941150.3	Myosin heavy chain-related-like protein
A10003-[11]-[181]	TRIAE_CS42_1AL_TGACv1_000875_AA0020810.1	Myosin-J heavy chain
B10003-[23]-[172]	TRIAE_CS42_1AL_TGACv1_000875_AA0020810.1	Myosin-J heavy chain
B10003-[22]-[169]	TRIAE_CS42_1AL_TGACv1_000875_AA0020810.1	Myosin-J heavy chain
D10002-[5]-[157]	TRIAE_CS42_1AL_TGACv1_000875_AA0020810.1	Myosin-J heavy chain
B70002-[4]-[181]	TRIAE_CS42_7BS_TGACv1_592663_AA1942720.1	Myotubularin-related protein 2
A30002-[9]-[168]	TRIAE_CS42_3AS_TGACv1_210762_AA0678470.1	Myotubularin-related protein 2
A30004-[3]-[181]	TRIAE_CS42_3B_TGACv1_224197_AA0793760.3	NAC domain-containing protein 8
B70001-[3]-[181]	TRIAE_CS42_7BS_TGACv1_592113_AA1930910.1	NAD(P)-binding Rossmann-fold superfamily protein
D70001-[2]-[180]	TRIAE_CS42_3AS_TGACv1_212338_AA0700130.1	NAD(P)-binding Rossmann-fold superfamily protein
A50005-[5]-[180]	TRIAE_CS42_2DL_TGACv1_160949_AA0555500.4	NAD(P)-linked oxidoreductase superfamily protein
A30005-[29]-[169]	TRIAE_CS42_3AL_TGACv1_194980_AA0643160.2	NADH-cytochrome b5 reductase 1
A10004-[11]-[164]	TRIAE_CS42_1BL_TGACv1_032045_AA0124670.3	N-alpha-acetyltransferase 25, NatB auxiliary subunit
B10001-[15]-[177]	TRIAE_CS42_4AS_TGACv1_306345_AA1006750.2	Nascent polypeptide-associated complex (NAC), alpha subunit family protein
A40006-[4]-[181]	TRIAE_CS42_4AL_TGACv1_288901_AA0960930.1	NB-ARC domain containing protein
D10001-[8]-[189]	TRIAE_CS42_1DS_TGACv1_080161_AA0241890.2	NB-ARC domain containing protein
A70001-[18]-[168]	TRIAE_CS42_7AS_TGACv1_569261_AA1811800.1	ncRNA
A50006-[4]-[181]	TRIAE_CS42_5AL_TGACv1_375074_AA1215540.1	NEDD8-activating enzyme E1 regulatory subunit
D10002-[0]-[181]	TRIAE_CS42_1BL_TGACv1_031306_AA0111290.6	non-intrinsic ABC protein 4
B40002-[0]-[181]	TRIAE_CS42_4BS_TGACv1_328317_AA1086200.4	NT domain of poly(A) polymerase and terminal uridylyl transferase-containing protein, putative isoform 1
A60002-[3]-[181]	TRIAE_CS42_6AS_TGACv1_488083_AA1574280.1	Nuclear pore complex protein
D40004-[2]-[168]	TRIAE_CS42_4BL_TGACv1_320904_AA1051330.7	Nuclear pore complex protein
A40001-[12]-[181]	TRIAE_CS42_4AS_TGACv1_308132_AA1026250.4	Nuclear transcription factor Y subunit A-9
A40003-[0]-[181]	TRIAE_CS42_3B_TGACv1_223412_AA0781740.3	Nuclease S1
B20002-[19]-[178]	TRIAE_CS42_3B_TGACv1_223412_AA0781740.3	Nuclease S1
A30005-[3]-[181]	TRIAE_CS42_3AL_TGACv1_195781_AA0653840.2	nucleic acid binding
B60003-[11]-[161]	TRIAE_CS42_6DL_TGACv1_526485_AA1684960.4	Nucleoporin GLE1
B10005-[5]-[181]	TRIAE_CS42_1BL_TGACv1_030243_AA0083440.2	Nucleotide-diphospho-sugar transferases superfamily protein
B10002-[14]-[168]	TRIAE_CS42_1BS_TGACv1_049346_AA0149580.1	Nucleotidyltransferase family protein
A30001-[15]-[178]	TRIAE_CS42_U_TGACv1_641136_AA2086370.1	O-fucosyltransferase family protein
B50004-[5]-[181]	TRIAE_CS42_7DS_TGACv1_621924_AA2029380.2	Oligopeptide transporter 4
B20003-[15]-[168]	TRIAE_CS42_2BL_TGACv1_129880_AA0398630.2	Oligoribonuclease
D20005-[3]-[162]	TRIAE_CS42_2DL_TGACv1_159256_AA0535470.1	Palmitoyltransferase akr1
A30005-[2]-[181]	TRIAE_CS42_4BL_TGACv1_320472_AA1040650.3	Palmitoyltransferase AKR1
B70001-[20]-[178]	TRIAE_CS42_U_TGACv1_641029_AA2082720.2	Pantothenate kinase 2
A50005-[23]-[163]	TRIAE_CS42_5AS_TGACv1_392777_AA1264410.1	Pathogenesis-related protein PRMS
A20003-[4]-[181]	TRIAE_CS42_2AL_TGACv1_098298_AA0325910.1	Pathogenesis-related thaumatin superfamily protein
B20001-[15]-[181]	TRIAE_CS42_2BS_TGACv1_146057_AA0454400.2	Pectin lyase-like superfamily protein
A20005-[13]-[168]	TRIAE_CS42_2AL_TGACv1_093836_AA0287830.1	Pectinesterase family protein
A60005-[11]-[165]	TRIAE_CS42_6AL_TGACv1_473577_AA1531840.1	Pectinesterase/pectinesterase inhibitor PPE8B
B30004-[12]-[165]	TRIAE_CS42_3AL_TGACv1_194528_AA0635130.1	pentatricopeptide (PPR) repeat-containing protein
B20001-[9]-[181]	TRIAE_CS42_2AS_TGACv1_112536_AA0340100.1	Pentatricopeptide repeat (PPR) superfamily protein
B40003-[3]-[181]	TRIAE_CS42_U_TGACv1_640930_AA2079590.1	Pentatricopeptide repeat (PPR) superfamily protein
A10003-[5]-[178]	TRIAE_CS42_3AS_TGACv1_212691_AA0702630.2	Pentatricopeptide repeat (PPR) superfamily protein
A30005-[25]-[171]	TRIAE_CS42_3B_TGACv1_221537_AA0743310.2	Pentatricopeptide repeat (PPR) superfamily protein
A70001-[11]-[181]	TRIAE_CS42_U_TGACv1_640930_AA2079590.1	Pentatricopeptide repeat (PPR) superfamily protein
B30006-[8]-[168]	TRIAE_CS42_3DS_TGACv1_272455_AA0920930.4	Pentatricopeptide repeat-containing protein
A70001-[9]-[181]	TRIAE_CS42_U_TGACv1_645659_AA2145020.1	Pentatricopeptide repeat-containing protein
B30006-[4]-[181]	TRIAE_CS42_2DL_TGACv1_159840_AA0543400.2	Pentatricopeptide repeat-containing protein
B30005-[6]-[180]	TRIAE_CS42_3B_TGACv1_225076_AA0804660.2	Pentatricopeptide repeat-containing protein At1g30610, chloroplastic
A70005-[17]-[179]	TRIAE_CS42_7AL_TGACv1_556865_AA1772400.3	Peptidase C78, ubiquitin fold modifier-specific peptidase
B20001-[37]-[170]	TRIAE_CS42_2BS_TGACv1_147703_AA0486700.3	Peptidase S24/S26A/S26B/S26C family protein
B30002-[4]-[178]	TRIAE_CS42_2BS_TGACv1_147703_AA0486700.3	Peptidase S24/S26A/S26B/S26C family protein
B70003-[5]-[181]	TRIAE_CS42_1BL_TGACv1_031703_AA0119260.1	Peptide transporter PTR2
A50002-[4]-[162]	TRIAE_CS42_6DS_TGACv1_542974_AA1733560.4	Peptide transporter PTR2
A40001-[2]-[181]	TRIAE_CS42_4DL_TGACv1_344054_AA1142990.2	Peptide transporter PTR2
B50001-[3]-[181]	TRIAE_CS42_5BS_TGACv1_424378_AA1389190.1	Peptide transporter PTR5
B10001-[19]-[168]	TRIAE_CS42_6AL_TGACv1_471030_AA1501350.1	Peptidyl-prolyl cis-trans isomerase
B50006-[2]-[180]	TRIAE_CS42_6AL_TGACv1_471030_AA1501350.1	Peptidyl-prolyl cis-trans isomerase
B20002-[8]-[165]	TRIAE_CS42_6AL_TGACv1_471030_AA1501350.1	Peptidyl-prolyl cis-trans isomerase
B20003-[6]-[180]	TRIAE_CS42_2AS_TGACv1_115002_AA0370380.2	Peptidyl-prolyl cis-trans isomerase CYP63
B40003-[9]-[181]	TRIAE_CS42_3B_TGACv1_221403_AA0739750.1	Periplasmic beta-glucosidase
A40004-[7]-[181]	TRIAE_CS42_3DL_TGACv1_249613_AA0852530.1	Peroxidase 19
B20001-[23]-[181]	TRIAE_CS42_2AS_TGACv1_123847_AA0375650.1	Peroxidase 21
B30007-[14]-[168]	TRIAE_CS42_3AL_TGACv1_193820_AA0620190.2	Peroxidase 3
A40006-[11]-[168]	TRIAE_CS42_7DS_TGACv1_621427_AA2015140.1	Peroxisomal membrane protein 11-5
B40003-[7]-[181]	TRIAE_CS42_4BS_TGACv1_330623_AA1108300.1	PETER PAN-like protein
B60005-[2]-[181]	TRIAE_CS42_6BL_TGACv1_503124_AA1627290.4	PHD finger protei
A10001-[19]-[168]	TRIAE_CS42_1BS_TGACv1_050570_AA0173470.2	PHD finger protein
A10001-[22]-[181]	TRIAE_CS42_1DS_TGACv1_081776_AA0262660.2	PHD finger protein ALFIN-LIKE 1
A40006-[14]-[181]	TRIAE_CS42_4AL_TGACv1_289198_AA0967180.2	PHD finger protein ING1
B70001-[18]-[168]	TRIAE_CS42_7DS_TGACv1_621645_AA2022050.2	PHD finger protein rhinoceros
B40001-[14]-[180]	TRIAE_CS42_4BS_TGACv1_328640_AA1091470.4	PHD-finger family protein
E10001-[8]-[180]	TRIAE_CS42_5AS_TGACv1_393898_AA1277040.3	Phosphatidylinositol 3-kinase, root isoform
B50004-[7]-[181]	TRIAE_CS42_5DL_TGACv1_433556_AA1416090.5	Phosphatidylinositol 4-kinase type 2-alpha
A40001-[16]-[168]	TRIAE_CS42_4DL_TGACv1_343884_AA1141010.1	Phosphatidylinositol n-acetylglucosaminyltransferase subunit p
A30002-[12]-[178]	TRIAE_CS42_3B_TGACv1_225826_AA0812210.2	phosphoadenosine phosphosulfate (PAPS) reductase family protein
A70002-[16]-[168]	TRIAE_CS42_4BS_TGACv1_330514_AA1107930.1	phosphofructokinase 2
B70006-[14]-[173]	TRIAE_CS42_7BL_TGACv1_577032_AA1863340.3	Phospholipase D alpha 2
A60005-[5]-[169]	TRIAE_CS42_6AL_TGACv1_470903_AA1498190.1	Phytocalpain
B20004-[9]-[181]	TRIAE_CS42_2AL_TGACv1_093012_AA0269400.1	PIF1-like helicase
B40001-[8]-[180]	TRIAE_CS42_4BS_TGACv1_328309_AA1086060.2	PLANT HOMOLOGOUS TO PARAFIBROMIN
B30003-[2]-[181]	TRIAE_CS42_4BS_TGACv1_328309_AA1086060.2	PLANT HOMOLOGOUS TO PARAFIBROMIN
B50004-[6]-[181]	TRIAE_CS42_5BL_TGACv1_404825_AA1311980.1	plant/F10M23-360 protein
A50003-[8]-[166]	TRIAE_CS42_5AL_TGACv1_374872_AA1210740.1	plastid transcriptionally active 6
B10004-[12]-[163]	TRIAE_CS42_6DS_TGACv1_542675_AA1727170.1	PLATZ transcription factor family protein
D10003-[5]-[178]	TRIAE_CS42_2AL_TGACv1_093906_AA0289140.1	pleckstrin homology (PH) domain-containing protein
B10003-[14]-[168]	TRIAE_CS42_1AL_TGACv1_002798_AA0045230.1	pleckstrin homology (PH) domain-containing protein
B40003-[2]-[181]	TRIAE_CS42_4BL_TGACv1_322001_AA1067620.5	P-loop containing nucleoside triphosphate hydrolases superfamily protein
D30001-[8]-[168]	TRIAE_CS42_5DL_TGACv1_434565_AA1438110.1	Pol-like polyprotein/retrotransposon, putative
B50001-[10]-[168]	TRIAE_CS42_5BS_TGACv1_424683_AA1391290.5	Poly(A)-specific ribonuclease PARN-like protein
D30003-[5]-[184]	TRIAE_CS42_6DL_TGACv1_528441_AA1714120.1	Polyamine transporter PUT1
D50003-[1]-[168]	TRIAE_CS42_5DL_TGACv1_433972_AA1426440.2	Polycomb group protein EMBRYONIC FLOWER 2
A50004-[17]-[168]	TRIAE_CS42_5DL_TGACv1_433960_AA1426240.2	Polycomb group protein EMBRYONIC FLOWER 2
B50003-[11]-[168]	TRIAE_CS42_5DL_TGACv1_433960_AA1426240.2	Polycomb group protein EMBRYONIC FLOWER 2
D50003-[3]-[180]	TRIAE_CS42_5DL_TGACv1_433960_AA1426240.2	Polycomb group protein EMBRYONIC FLOWER 2
E10003-[8]-[168]	TRIAE_CS42_5DL_TGACv1_433960_AA1426240.2	Polycomb group protein EMBRYONIC FLOWER 2
E10003-[9]-[175]	TRIAE_CS42_5DL_TGACv1_433960_AA1426240.2	Polycomb group protein EMBRYONIC FLOWER 2
A20006-[11]-[175]	TRIAE_CS42_2DL_TGACv1_158771_AA0525960.1	Polygalacturonase inhibitor
A60004-[10]-[182]	TRIAE_CS42_6DL_TGACv1_526677_AA1689730.1	Polyribonucleotide nucleotidyltransferase 2, mitochondrial
B30007-[11]-[180]	TRIAE_CS42_3B_TGACv1_222217_AA0760010.2	Potassium transporter 5
B40004-[5]-[181]	TRIAE_CS42_3B_TGACv1_222217_AA0760010.2	Potassium transporter 5
E10001-[4]-[177]	TRIAE_CS42_3B_TGACv1_221188_AA0733410.1	Potassium/sodium hyperpolarization-activated cyclic nucleotide-gated channel 1
B70004-[22]-[181]	TRIAE_CS42_7BL_TGACv1_580653_AA1914930.1	PR5-like receptor kinase
A20001-[21]-[169]	TRIAE_CS42_2AS_TGACv1_114587_AA0368290.2	Pre-mRNA-splicing factor SYF1
B20002-[17]-[181]	TRIAE_CS42_2BS_TGACv1_146410_AA0464490.1	Pre-mRNA-splicing factor SYF1
A40001-[19]-[181]	TRIAE_CS42_2DL_TGACv1_159122_AA0532960.2	Probable aquaporin PIP2-3
B20002-[2]-[181]	TRIAE_CS42_2BS_TGACv1_149319_AA0496760.1	Probable mitochondrial import inner membrane translocase subunit TIM21
A40004-[6]-[181]	TRIAE_CS42_1BL_TGACv1_033050_AA0136470.3	Probable plastid-lipid-associated protein 10, chloroplastic
A20001-[20]-[164]	TRIAE_CS42_6AS_TGACv1_487946_AA1573760.6	Probable protein phosphatase 2C 11
B10003-[6]-[181]	TRIAE_CS42_1AL_TGACv1_000453_AA0012390.1	Probable trehalose-phosphate phosphatase 2
B70006-[1]-[181]	TRIAE_CS42_7DL_TGACv1_604973_AA2003550.1	Probable ubiquitin conjugation factor E4
B20004-[11]-[167]	TRIAE_CS42_2DL_TGACv1_159676_AA0541370.1	Probable UDP-N-acetylglucosamine--peptide N-acetylglucosaminyltransferase SEC
A20002-[0]-[181]	TRIAE_CS42_2AS_TGACv1_114535_AA0367850.5	Probable WRKY transcription factor 20
A40002-[5]-[178]	TRIAE_CS42_4AS_TGACv1_307756_AA1023250.2	Profilin family protein
B10001-[2]-[181]	TRIAE_CS42_1BS_TGACv1_050760_AA0175190.4	Programmed cell death protein 2
B10005-[19]-[163]	TRIAE_CS42_1BL_TGACv1_032508_AA0130700.1	Proline--tRNA ligase, cytoplasmic
B10003-[2]-[181]	TRIAE_CS42_1DL_TGACv1_063330_AA0226330.2	Prolyl 4-hydroxylase subunit alpha-2
A60004-[8]-[166]	TRIAE_CS42_6BL_TGACv1_499613_AA1587390.1	Prolyl oligopeptidase family protein
B70002-[1]-[181]	TRIAE_CS42_7BS_TGACv1_592048_AA1929180.2	Proteasome activator complex subunit 4
A20002-[7]-[178]	TRIAE_CS42_2BS_TGACv1_148287_AA0491940.1	proteasome inhibitor-related
D70001-[3]-[181]	TRIAE_CS42_U_TGACv1_642180_AA2112760.2	Proteasome subunit beta type
D10003-[6]-[177]	TRIAE_CS42_1DL_TGACv1_061902_AA0205430.1	Protein ARABIDILLO 1
B40005-[23]-[182]	TRIAE_CS42_1DL_TGACv1_061902_AA0205430.1	Protein ARABIDILLO 1
A10004-[18]-[162]	TRIAE_CS42_1AL_TGACv1_000269_AA0007840.1	Protein ARABIDILLO 2
B10004-[16]-[179]	TRIAE_CS42_1BL_TGACv1_031371_AA0112750.2	Protein ARABIDILLO 2
B20005-[8]-[181]	TRIAE_CS42_2DL_TGACv1_159955_AA0544880.1	Protein argonaute 1B
B70006-[22]-[173]	TRIAE_CS42_7BL_TGACv1_579053_AA1903510.3	Protein ENHANCED DISEASE RESISTANCE 2
D60003-[3]-[165]	TRIAE_CS42_6AL_TGACv1_472859_AA1526640.1	Protein EXORDIUM-like 1
A70001-[15]-[157]	TRIAE_CS42_7AS_TGACv1_570268_AA1833100.1	Protein FAR1-RELATED SEQUENCE 5
B10002-[12]-[169]	TRIAE_CS42_1BL_TGACv1_031508_AA0115210.1	Protein fluG
B60003-[13]-[163]	TRIAE_CS42_6DS_TGACv1_543096_AA1735350.1	protein kinase domain containing protein
B70003-[0]-[181]	TRIAE_CS42_3DL_TGACv1_250931_AA0875170.3	Protein kinase PKN/PRK1, effector
A40006-[9]-[181]	TRIAE_CS42_4AL_TGACv1_288915_AA0961300.2	Protein kinase superfamily protein
A20002-[10]-[172]	TRIAE_CS42_7BS_TGACv1_593967_AA1955360.5	Protein kinase superfamily protein
B50005-[20]-[183]	TRIAE_CS42_4AL_TGACv1_288915_AA0961300.2	Protein kinase superfamily protein
A40001-[6]-[181]	TRIAE_CS42_4AL_TGACv1_288915_AA0961300.2	Protein kinase superfamily protein
B20006-[10]-[181]	TRIAE_CS42_4AL_TGACv1_288915_AA0961300.1	Protein kinase superfamily protein
D10004-[2]-[174]	TRIAE_CS42_5BL_TGACv1_404238_AA1291720.1	Protein KTI12 homolog
D30001-[13]-[181]	TRIAE_CS42_3DS_TGACv1_271549_AA0902290.1	Protein MOTHER of FT and TFL1 homolog 2
B60005-[7]-[175]	TRIAE_CS42_6BL_TGACv1_501111_AA1613630.3	Protein MSP1
B70002-[15]-[174]	TRIAE_CS42_1BS_TGACv1_051335_AA0179280.1	Protein Rf1, mitochondrial
B10005-[8]-[180]	TRIAE_CS42_1BL_TGACv1_033239_AA0138020.1	Protein RNA-directed DNA methylation 3
A50001-[12]-[168]	TRIAE_CS42_5AS_TGACv1_393570_AA1273900.1	Protein ROOT HAIR DEFECTIVE 3-like protein 1
A10005-[1]-[181]	TRIAE_CS42_1AL_TGACv1_000204_AA0006070.1	Protein ROS1
B20005-[7]-[181]	TRIAE_CS42_2BL_TGACv1_131814_AA0432480.1	Protein S-acyltransferase 21
A10001-[14]-[177]	TRIAE_CS42_1AS_TGACv1_020149_AA0075200.3	Protein STIP1-like protein / Ankyrin
B20004-[1]-[181]	TRIAE_CS42_2BL_TGACv1_131305_AA0425720.1	Protein transport protein Sec24A
B60004-[0]-[181]	TRIAE_CS42_U_TGACv1_643330_AA2130760.2	Protein transport Sec1a
A50005-[4]-[180]	TRIAE_CS42_5AL_TGACv1_375818_AA1227510.1	Protein TWIN SISTER of FT
A50003-[11]-[178]	TRIAE_CS42_5AL_TGACv1_374229_AA1194310.1	Protein unc-45-A-like protein
B20002-[6]-[181]	TRIAE_CS42_1DS_TGACv1_080342_AA0246290.2	PRP38 family protein
A20005-[0]-[181]	TRIAE_CS42_2DL_TGACv1_161120_AA0556920.1	PsbP domain-containing protein 2, chloroplastic
E10004-[8]-[181]	TRIAE_CS42_4DS_TGACv1_361218_AA1163830.2	PsbP-like protein 1
A70002-[14]-[162]	TRIAE_CS42_7DS_TGACv1_624868_AA2063610.6	Pumilio-like protein 5
A50006-[14]-[181]	TRIAE_CS42_5AL_TGACv1_374210_AA1193720.1	Purine transporter
A10004-[6]-[181]	TRIAE_CS42_1AL_TGACv1_000157_AA0005000.3	Putative 2-nitropropane dioxygenase
B40001-[7]-[181]	TRIAE_CS42_4BS_TGACv1_327933_AA1079150.2	Putative 3,4-dihydroxy-2-butanone kinase
B70004-[4]-[181]	TRIAE_CS42_1AL_TGACv1_000242_AA0007010.4	Putative ALG-2 interacting protein X
A50005-[10]-[181]	TRIAE_CS42_5AL_TGACv1_377324_AA1245930.2	Putative ATP-dependent RNA helicase DHX36
B40004-[20]-[168]	TRIAE_CS42_1BL_TGACv1_032711_AA0133260.4	Putative ATP-dependent RNA helicase DHX36
D40001-[4]-[172]	TRIAE_CS42_7BS_TGACv1_592825_AA1944760.2	Putative BPI/LBP family protein
B40001-[20]-[159]	TRIAE_CS42_7BS_TGACv1_592825_AA1944760.2	Putative BPI/LBP family protein
A50006-[2]-[181]	TRIAE_CS42_5AL_TGACv1_377249_AA1245370.1	Putative CCR4-NOT transcription complex subunit 1
B10002-[21]-[163]	TRIAE_CS42_1AS_TGACv1_020028_AA0074030.2	Putative chromatin-remodeling complex ATPase chain
A10001-[28]-[180]	TRIAE_CS42_1AS_TGACv1_020028_AA0074030.2	Putative chromatin-remodeling complex ATPase chain
D10001-[2]-[179]	TRIAE_CS42_1DS_TGACv1_080386_AA0247180.6	Putative chromatin-remodeling complex ATPase chain
A10001-[16]-[166]	TRIAE_CS42_1AS_TGACv1_020028_AA0074030.2	Putative chromatin-remodeling complex ATPase chain
B50001-[2]-[181]	TRIAE_CS42_5BS_TGACv1_423630_AA1380910.5	Putative disease resistance protein
B30007-[28]-[181]	TRIAE_CS42_4AL_TGACv1_288219_AA0940830.1	Putative disease resistance protein RGA1
E10004-[6]-[181]	TRIAE_CS42_4AL_TGACv1_288219_AA0940830.1	Putative disease resistance protein RGA1
B30007-[27]-[180]	TRIAE_CS42_4AL_TGACv1_288219_AA0940830.1	Putative disease resistance protein RGA1
E10004-[5]-[167]	TRIAE_CS42_4AL_TGACv1_288219_AA0940830.1	Putative disease resistance protein RGA1
B30003-[19]-[165]	TRIAE_CS42_3B_TGACv1_228092_AA0825770.1	Putative disease resistance protein RGA3
D30003-[2]-[181]	TRIAE_CS42_3B_TGACv1_228092_AA0825770.1	Putative disease resistance protein RGA3
A30003-[18]-[172]	TRIAE_CS42_3B_TGACv1_228092_AA0825770.1	Putative disease resistance protein RGA3
B60001-[14]-[181]	TRIAE_CS42_6BS_TGACv1_513384_AA1639840.1	Putative disease resistance protein RGA4
A30001-[1]-[181]	TRIAE_CS42_3B_TGACv1_227024_AA0820820.1	Putative disease resistance protein RGA4
B50006-[9]-[160]	TRIAE_CS42_4AL_TGACv1_288492_AA0950060.2	Putative disease resistance RPP13-like protein 1
B50006-[10]-[169]	TRIAE_CS42_4AL_TGACv1_288492_AA0950060.2	Putative disease resistance RPP13-like protein 1
B10005-[2]-[181]	TRIAE_CS42_1BL_TGACv1_030595_AA0095150.3	Putative disease resistance RPP8-like protein 4
B70004-[11]-[181]	TRIAE_CS42_7BL_TGACv1_577793_AA1883420.1	Putative disease resistance RPP8-like protein 4
A10005-[3]-[178]	TRIAE_CS42_1AL_TGACv1_003746_AA0051330.1	Putative DUF246 domain-containing protein
B20004-[10]-[178]	TRIAE_CS42_2BL_TGACv1_131691_AA0430780.4	Putative E3 ubiquitin-protein ligase ARI8
B10005-[23]-[167]	TRIAE_CS42_1BL_TGACv1_032021_AA0124300.1	Putative E3 ubiquitin-protein ligase HERC1
B30002-[3]-[181]	TRIAE_CS42_3DS_TGACv1_271791_AA0908090.1	Putative F-box domain containing protein
B30002-[5]-[177]	TRIAE_CS42_3DS_TGACv1_272962_AA0927010.3	Putative F-box domain containing protein
A70003-[10]-[168]	TRIAE_CS42_7DL_TGACv1_604723_AA2001080.1	Putative F-box domain containing protein
A30006-[21]-[181]	TRIAE_CS42_3B_TGACv1_221214_AA0733960.1	Putative glutaredoxin-C2
B30007-[31]-[181]	TRIAE_CS42_3B_TGACv1_221214_AA0733960.1	Putative glutaredoxin-C3
B50006-[1]-[180]	TRIAE_CS42_5BL_TGACv1_406926_AA1351600.2	Putative GTP-binding protein EngB
B30003-[3]-[180]	TRIAE_CS42_3AS_TGACv1_211973_AA0696150.1	Putative harbinger transposase-derived nuclease
B10003-[0]-[181]	TRIAE_CS42_1AL_TGACv1_001781_AA0035080.1	Putative helicase
D50004-[0]-[181]	TRIAE_CS42_2BL_TGACv1_129798_AA0396330.1	Putative HVA22-like protein g
D60003-[1]-[181]	TRIAE_CS42_5AL_TGACv1_377790_AA1249490.1	Putative inosine-5'-monophosphate dehydrogenase
B10005-[0]-[181]	TRIAE_CS42_3DL_TGACv1_249054_AA0836270.1	Putative lipid phosphate phosphatase 3, chloroplastic
A30005-[0]-[181]	TRIAE_CS42_3DL_TGACv1_249054_AA0836270.2	Putative lipid phosphate phosphatase 3, chloroplastic
D30004-[3]-[181]	TRIAE_CS42_3DL_TGACv1_249054_AA0836270.2	Putative lipid phosphate phosphatase 3, chloroplastic
B20001-[34]-[180]	TRIAE_CS42_2DS_TGACv1_178637_AA0598840.4	Putative LRR receptor-like serine/threonine-protein kinase
A30001-[7]-[180]	TRIAE_CS42_3DS_TGACv1_272101_AA0914750.1	Putative LRR receptor-like serine/threonine-protein kinase
A40006-[12]-[168]	TRIAE_CS42_5DL_TGACv1_434213_AA1431740.1	Putative LRR receptor-like serine/threonine-protein kinase
B30001-[2]-[181]	TRIAE_CS42_5AS_TGACv1_393154_AA1269180.1	Putative LRR receptor-like serine/threonine-protein kinase
A60001-[1]-[181]	TRIAE_CS42_6AS_TGACv1_485699_AA1550350.1	Putative LRR receptor-like serine/threonine-protein kinase
A40002-[9]-[189]	TRIAE_CS42_4AS_TGACv1_307966_AA1024760.2	Putative LRR receptor-like serine/threonine-protein kinase MRH1
A40004-[4]-[181]	TRIAE_CS42_1AL_TGACv1_002495_AA0042400.5	Putative methyltransferase PMT7
A10004-[8]-[181]	TRIAE_CS42_1BL_TGACv1_030468_AA0091700.4	Putative methyltransferase PMT7
B20002-[10]-[181]	TRIAE_CS42_2BS_TGACv1_146130_AA0456170.3	Putative MO25-like protein
B20006-[5]-[175]	TRIAE_CS42_2BL_TGACv1_131927_AA0433640.1	Putative NB-ARC domain-containing protein
A30005-[28]-[181]	TRIAE_CS42_3DL_TGACv1_252403_AA0889850.2	Putative Pentatricopeptide repeat-containing protein
D30001-[0]-[181]	TRIAE_CS42_4AL_TGACv1_289998_AA0980070.1	Putative pentatricopeptide repeat-containing protein
B20001-[33]-[180]	TRIAE_CS42_3DL_TGACv1_251180_AA0878440.1	Putative pentatricopeptide repeat-containing protein
A10003-[1]-[181]	TRIAE_CS42_1AL_TGACv1_000745_AA0018230.1	Putative phenylalanyl-tRNA synthetase beta chain
B40003-[1]-[181]	TRIAE_CS42_2DL_TGACv1_158208_AA0512410.1	Putative phospholipid-transporting ATPase 2
B70001-[2]-[181]	TRIAE_CS42_7BS_TGACv1_593481_AA1951940.3	Putative phosphoprotein
D70002-[1]-[169]	TRIAE_CS42_7BS_TGACv1_593606_AA1952940.1	Putative phosphoprotein
D30003-[1]-[168]	TRIAE_CS42_3AS_TGACv1_213407_AA0706840.1	Putative PKHD-type hydroxylase
B70002-[6]-[181]	TRIAE_CS42_2DL_TGACv1_159022_AA0530870.1	Putative potassium transporter 11
A30003-[6]-[174]	TRIAE_CS42_4BS_TGACv1_330108_AA1106030.1	Putative Probable gibberellin receptor GID1L3
A60002-[7]-[181]	TRIAE_CS42_1BL_TGACv1_031130_AA0108340.3	Putative Probable inactive receptor kinase
B70001-[4]-[181]	TRIAE_CS42_7BS_TGACv1_592586_AA1940830.1	Putative Prolyl Oligopeptidase
B40003-[10]-[168]	TRIAE_CS42_4BL_TGACv1_320936_AA1052060.2	Putative ribosomal RNA apurinic site specific lyase
A10005-[22]-[168]	TRIAE_CS42_5AL_TGACv1_378277_AA1252490.1	Putative ripening-related protein 1
B30002-[1]-[181]	TRIAE_CS42_3DS_TGACv1_274169_AA0934950.1	Putative RNA-dependent RNA polymerase 3
B30002-[13]-[168]	TRIAE_CS42_3DS_TGACv1_274169_AA0934950.1	Putative RNA-dependent RNA polymerase 3
A30001-[13]-[170]	TRIAE_CS42_U_TGACv1_640735_AA2071780.2	Putative rust resistance kinase Lr10
A60004-[1]-[181]	TRIAE_CS42_3B_TGACv1_220597_AA0710450.1	Putative serine/threonine-protein kinase
B20002-[0]-[181]	TRIAE_CS42_2AS_TGACv1_112569_AA0341350.3	Putative serine/threonine-protein kinase
B40002-[15]-[171]	TRIAE_CS42_4BS_TGACv1_328026_AA1081360.8	Putative serine/threonine-protein kinase
B10002-[2]-[181]	TRIAE_CS42_1BS_TGACv1_050314_AA0170550.5	Putative Serine/threonine-protein kinase CBK1
A20006-[16]-[181]	TRIAE_CS42_2DL_TGACv1_158447_AA0518950.5	Putative serine/threonine-protein kinase receptor
B20006-[0]-[181]	TRIAE_CS42_2BL_TGACv1_131095_AA0422530.3	Putative serine/threonine-protein kinase receptor
A30001-[6]-[180]	TRIAE_CS42_7DS_TGACv1_621549_AA2019030.2	Putative serine/threonine-protein kinase RLCKVII
D70005-[3]-[169]	TRIAE_CS42_7DL_TGACv1_602711_AA1966140.1	Putative sulfate transporter 3.3
B30002-[2]-[181]	TRIAE_CS42_3B_TGACv1_221767_AA0749550.3	Putative ubiquitin carrier protein E2 23
B50004-[17]-[161]	TRIAE_CS42_5BL_TGACv1_405481_AA1328330.1	Putative ubiquitin carrier protein E2 26
A20002-[13]-[169]	TRIAE_CS42_6BS_TGACv1_513411_AA1640640.1	Putative Wall-associated receptor kinase 5
B20002-[21]-[172]	TRIAE_CS42_6BS_TGACv1_513411_AA1640640.1	Putative Wall-associated receptor kinase 5
D20002-[9]-[166]	TRIAE_CS42_6BS_TGACv1_513411_AA1640640.1	Putative Wall-associated receptor kinase 5
A40004-[2]-[181]	TRIAE_CS42_5BS_TGACv1_424513_AA1390380.2	Putative WRKY transcription factor 3
A50006-[7]-[181]	TRIAE_CS42_4AL_TGACv1_288611_AA0953790.1	Putative WRKY transcription factor 4
E10001-[9]-[188]	TRIAE_CS42_1BS_TGACv1_049494_AA0154790.1	Putative zinc finger CCCH domain-containing protein 9
A20003-[2]-[181]	TRIAE_CS42_3B_TGACv1_222485_AA0765690.1	Putative zinc protease pqqL
B70006-[32]-[177]	TRIAE_CS42_5BL_TGACv1_408126_AA1361750.1	Rab3 GTPase-activating protein non-catalytic subunit
A60004-[11]-[182]	TRIAE_CS42_5BL_TGACv1_408126_AA1361750.1	Rab3 GTPase-activating protein non-catalytic subunit
A60004-[12]-[173]	TRIAE_CS42_5BL_TGACv1_408126_AA1361750.1	Rab3 GTPase-activating protein non-catalytic subunit
A40002-[6]-[180]	TRIAE_CS42_4BL_TGACv1_321673_AA1063930.3	Ran-binding protein 1-like protein c
A40005-[12]-[179]	TRIAE_CS42_4AL_TGACv1_290387_AA0984820.1	Ras-related protein RABF2a
B20006-[4]-[181]	TRIAE_CS42_7DL_TGACv1_602694_AA1965505.1	RCD one-like protein, putative
B20006-[8]-[181]	TRIAE_CS42_7DL_TGACv1_602694_AA1965505.1	RCD one-like protein, putative
A20001-[0]-[181]	TRIAE_CS42_2AS_TGACv1_113084_AA0350980.1	Receptor homology region, transmembrane domain- and RING domain-containing protein 1
B60001-[22]-[170]	TRIAE_CS42_6BS_TGACv1_514436_AA1659690.1	Receptor-like protein 12
B20006-[1]-[181]	TRIAE_CS42_2DL_TGACv1_158249_AA0513530.2	Reticulon-like protein B11
A60004-[3]-[181]	TRIAE_CS42_6BL_TGACv1_499514_AA1584780.6	Retinoblastoma-binding protein 6
A30001-[2]-[181]	TRIAE_CS42_3AS_TGACv1_211514_AA0690950.3	Retinol dehydrogenase 14
B30002-[6]-[180]	TRIAE_CS42_3AL_TGACv1_195126_AA0645070.1	Retroelement pol polyprotein-like
A50005-[20]-[168]	TRIAE_CS42_3AL_TGACv1_195126_AA0645070.1	Retroelement pol polyprotein-like
A20001-[23]-[167]	TRIAE_CS42_4AS_TGACv1_308566_AA1028610.1	Retrotransposon gag protein
A70003-[6]-[180]	TRIAE_CS42_4AS_TGACv1_308566_AA1028610.1	Retrotransposon gag protein
A30003-[0]-[181]	TRIAE_CS42_6BS_TGACv1_514673_AA1663080.1	Retrotransposon protein
B60003-[15]-[178]	TRIAE_CS42_3B_TGACv1_225412_AA0808140.1	Retrotransposon protein
A10002-[4]-[181]	TRIAE_CS42_6BL_TGACv1_500472_AA1605270.1	Retrotransposon protein
D20003-[5]-[172]	TRIAE_CS42_3B_TGACv1_223177_AA0777490.1	Retrotransposon protein
A30004-[0]-[181]	TRIAE_CS42_5AL_TGACv1_375034_AA1214440.1	Retrotransposon protein, Ty1-copia subclass
B60006-[7]-[181]	TRIAE_CS42_6BL_TGACv1_500169_AA1600470.1	Retrotransposon protein, Ty1-copia subclass
A20001-[6]-[179]	TRIAE_CS42_7AS_TGACv1_570570_AA1837710.1	Retrotransposon protein, unclassified
D70003-[1]-[178]	TRIAE_CS42_7DS_TGACv1_623839_AA2056690.1	Retrovirus-related Pol polyprotein from transposon TNT 1-94
B40005-[10]-[181]	TRIAE_CS42_4BS_TGACv1_328381_AA1087170.1	Retrovirus-related Pol polyprotein LINE-1
A10004-[2]-[181]	TRIAE_CS42_4BS_TGACv1_328381_AA1087170.1	Retrovirus-related Pol polyprotein LINE-1
A70004-[5]-[172]	TRIAE_CS42_2BS_TGACv1_146234_AA0459750.1	Retrovirus-related Pol polyprotein LINE-1
A40004-[12]-[163]	TRIAE_CS42_4DL_TGACv1_343008_AA1127400.1	Reverse transcriptase
B60003-[3]-[178]	TRIAE_CS42_5BL_TGACv1_405004_AA1317670.1	Reverse transcriptase
D30002-[1]-[181]	TRIAE_CS42_7AL_TGACv1_559581_AA1800160.3	Rgp1 protein
A20002-[2]-[181]	TRIAE_CS42_6AS_TGACv1_487768_AA1572790.1	Rhamnogalacturonate lyase
B20001-[14]-[181]	TRIAE_CS42_2BS_TGACv1_148435_AA0492840.1	Rho GTPase-activating protein 22
D70003-[0]-[181]	TRIAE_CS42_7AS_TGACv1_570432_AA1835640.3	Ribonuclease E/G-like protein, chloroplastic
B40002-[12]-[178]	TRIAE_CS42_4BS_TGACv1_330137_AA1106190.1	Ribonucleases P/MRP protein subunit POP1
A50001-[14]-[173]	TRIAE_CS42_3DL_TGACv1_249219_AA0841850.3	Ribosomal protein S19, mitochondrial
B20001-[31]-[181]	TRIAE_CS42_5AL_TGACv1_374943_AA1212450.1	Ribulose bisphosphate carboxylase small chain, chloroplastic
A10001-[4]-[181]	TRIAE_CS42_U_TGACv1_640877_AA2078120.7	RING finger protein 44
B70006-[23]-[160]	TRIAE_CS42_7AL_TGACv1_558492_AA1793770.3	RING/U-box superfamily protein
B40001-[12]-[174]	TRIAE_CS42_4BS_TGACv1_327856_AA1076430.1	RING/U-box superfamily protein
D40001-[2]-[181]	TRIAE_CS42_4DS_TGACv1_361371_AA1166380.3	RING/U-box superfamily protein
A30005-[27]-[178]	TRIAE_CS42_6BS_TGACv1_514012_AA1653870.1	RING/U-box superfamily protein isoform 1
D30001-[12]-[181]	TRIAE_CS42_6BS_TGACv1_514012_AA1653870.1	RING/U-box superfamily protein isoform 1
B30002-[15]-[170]	TRIAE_CS42_6BS_TGACv1_514012_AA1653870.1	RING/U-box superfamily protein isoform 1
D30003-[4]-[162]	TRIAE_CS42_6BS_TGACv1_514012_AA1653870.1	RING/U-box superfamily protein isoform 1
A30003-[16]-[181]	TRIAE_CS42_6BS_TGACv1_514012_AA1653870.1	RING/U-box superfamily protein isoform 1
A60005-[7]-[179]	TRIAE_CS42_2AL_TGACv1_095175_AA0307800.2	RING-H2 finger protein ATL3F
B60001-[12]-[181]	TRIAE_CS42_6AS_TGACv1_485310_AA1542990.1	RING-H2 finger protein ATL5H
B60002-[5]-[178]	TRIAE_CS42_6BS_TGACv1_513174_AA1632930.1	RNA polymerase I specific transcription initiation factor RRN3 protein
D70005-[5]-[184]	TRIAE_CS42_5DL_TGACv1_434230_AA1432130.1	RNA polymerase II subunit A C-terminal domain phosphatase SSU72
A60002-[10]-[175]	TRIAE_CS42_6DS_TGACv1_542557_AA1724250.1	RNA polymerase II transcription elongation factor, putative isoform 1
A20003-[8]-[171]	TRIAE_CS42_2DS_TGACv1_177948_AA0587970.2	RNA polymerase II transcription mediators
A30004-[11]-[168]	TRIAE_CS42_3AL_TGACv1_194595_AA0636380.1	RNA polymerase III subunit RPC82 family protein
B40004-[4]-[181]	TRIAE_CS42_4BL_TGACv1_321115_AA1055680.3	RNA pseudourine synthase 5
A40005-[14]-[169]	TRIAE_CS42_4DS_TGACv1_361832_AA1173370.2	RNA-binding (RRM/RBD/RNP motifs) family protein
A30006-[10]-[162]	TRIAE_CS42_3B_TGACv1_225947_AA0813060.7	RNA-binding CRS1 / YhbY (CRM) domain protein
D30001-[11]-[167]	TRIAE_CS42_7BS_TGACv1_591943_AA1926240.3	RNA-binding CRS1 / YhbY (CRM) domain protein
B40001-[15]-[181]	TRIAE_CS42_4BS_TGACv1_330325_AA1107210.1	RNA-binding KH domain-containing protein
A60004-[0]-[181]	TRIAE_CS42_6AL_TGACv1_472186_AA1518760.1	RNA-binding protein Luc7-like 1 isoform 1
A40005-[4]-[181]	TRIAE_CS42_5BL_TGACv1_405032_AA1318240.1	RNA-directed DNA polymerase
B10003-[8]-[181]	TRIAE_CS42_1BL_TGACv1_032945_AA0135700.1	RNI-like superfamily protein
E10003-[3]-[181]	TRIAE_CS42_6BL_TGACv1_499645_AA1588080.1	Rop guanine nucleotide exchange factor 11
B10001-[13]-[178]	TRIAE_CS42_1DS_TGACv1_080192_AA0242690.2	rRNA biogenesis protein rrp5
A20004-[6]-[181]	TRIAE_CS42_6DS_TGACv1_542755_AA1729660.1	rRNA N-glycosidase
B40004-[15]-[179]	TRIAE_CS42_4BL_TGACv1_320511_AA1041930.3	RS2-interacting KH protein
B40004-[18]-[178]	TRIAE_CS42_4DL_TGACv1_343112_AA1130070.2	SAC domain-containing protein 8
B10004-[7]-[177]	TRIAE_CS42_1BL_TGACv1_031671_AA0118410.1	SAC3/GANP/Nin1/mts3/eIF-3 p25 family
A30005-[21]-[180]	TRIAE_CS42_3AL_TGACv1_196476_AA0660650.4	SAC3/GANP/Nin1/mts3/eIF-3 p25 family
A40006-[2]-[181]	TRIAE_CS42_4AL_TGACv1_288547_AA0951870.5	S-adenosyl-L-methionine-dependent methyltransferases superfamily protein
B50001-[0]-[181]	TRIAE_CS42_5BS_TGACv1_423196_AA1370170.2	S-adenosyl-L-methionine-dependent methyltransferases superfamily protein
A30005-[23]-[162]	TRIAE_CS42_3AL_TGACv1_194900_AA0641820.1	SAM50-like protein
B30005-[15]-[180]	TRIAE_CS42_3AL_TGACv1_194900_AA0641820.1	SAM50-like protein
A40003-[9]-[177]	TRIAE_CS42_U_TGACv1_643858_AA2135530.1	SAP domain containing protein
A10003-[10]-[181]	TRIAE_CS42_2BS_TGACv1_146898_AA0475090.1	SAP domain-containing protein
A20006-[24]-[163]	TRIAE_CS42_2DL_TGACv1_158637_AA0523730.2	scramblase-related
B20005-[16]-[168]	TRIAE_CS42_2DL_TGACv1_158637_AA0523730.2	scramblase-related
A30001-[0]-[181]	TRIAE_CS42_3DS_TGACv1_273233_AA0929740.1	S-domain-2 5
B50006-[3]-[175]	TRIAE_CS42_5BL_TGACv1_405277_AA1323830.1	SEC14 cytosolic factor family protein / phosphoglyceride transfer family protein
B20001-[1]-[181]	TRIAE_CS42_7AS_TGACv1_570171_AA1831590.2	Sec14p-like phosphatidylinositol transfer family protein isoform 1
B20001-[19]-[179]	TRIAE_CS42_7AS_TGACv1_570171_AA1831590.2	Sec14p-like phosphatidylinositol transfer family protein isoform 1
E10003-[0]-[181]	TRIAE_CS42_7AS_TGACv1_570171_AA1831590.2	Sec14p-like phosphatidylinositol transfer family protein isoform 1
E10003-[1]-[181]	TRIAE_CS42_7AS_TGACv1_570171_AA1831590.2	Sec14p-like phosphatidylinositol transfer family protein isoform 1
A30006-[14]-[167]	TRIAE_CS42_3AL_TGACv1_194765_AA0639030.1	selenoprotein family protein
B40001-[4]-[178]	TRIAE_CS42_5BS_TGACv1_424735_AA1391570.1	Sentrin-specific protease 2
B20006-[11]-[180]	TRIAE_CS42_6DL_TGACv1_526785_AA1691940.1	Separin
B10001-[17]-[168]	TRIAE_CS42_2DL_TGACv1_160591_AA0552140.2	Serine carboxypeptidase-like protein
B50006-[11]-[169]	TRIAE_CS42_5BL_TGACv1_405225_AA1322490.5	Serine carboxypeptidase-like protein 6
B20006-[12]-[169]	TRIAE_CS42_2AL_TGACv1_094885_AA0304510.2	Serine/threonine-protein kinase
D60004-[1]-[174]	TRIAE_CS42_6DL_TGACv1_526989_AA1696800.1	Serine/threonine-protein kinase
B30007-[23]-[181]	TRIAE_CS42_2AL_TGACv1_096706_AA0320820.2	Serine/threonine-protein kinase
B10005-[24]-[166]	TRIAE_CS42_1BL_TGACv1_031675_AA0118540.2	Serine/threonine-protein kinase ATM
B10001-[31]-[178]	TRIAE_CS42_3DS_TGACv1_273891_AA0933820.2	Serine/threonine-protein kinase BRI1-like protein 2
B50005-[17]-[168]	TRIAE_CS42_5DL_TGACv1_434720_AA1440520.1	Serine/threonine-protein kinase dst1
D50004-[5]-[164]	TRIAE_CS42_5DL_TGACv1_434720_AA1440520.1	Serine/threonine-protein kinase dst1
B70003-[15]-[173]	TRIAE_CS42_U_TGACv1_642292_AA2115250.2	Serine/threonine-protein kinase HT1
D20002-[11]-[163]	TRIAE_CS42_2BS_TGACv1_146660_AA0470320.1	Serine/threonine-protein kinase RIO1
A10004-[12]-[180]	TRIAE_CS42_U_TGACv1_643113_AA2127410.1	Serine/threonine-protein kinase TOR
B10004-[15]-[167]	TRIAE_CS42_U_TGACv1_643113_AA2127410.1	Serine/threonine-protein kinase TOR
D10003-[0]-[181]	TRIAE_CS42_U_TGACv1_643113_AA2127410.1	Serine/threonine-protein kinase TOR
A50005-[13]-[181]	TRIAE_CS42_5AL_TGACv1_374243_AA1194950.2	Serine/threonine-protein kinase TOUSLED
B30007-[24]-[181]	TRIAE_CS42_2BL_TGACv1_130610_AA0414730.1	Serine-threonine protein kinase
B60001-[9]-[177]	TRIAE_CS42_6BS_TGACv1_513245_AA1635910.1	Sexual differentiation process protein isp7
B50005-[19]-[158]	TRIAE_CS42_5BL_TGACv1_404121_AA1284960.2	Signal peptidase complex subunit 3B
A40004-[9]-[181]	TRIAE_CS42_7DL_TGACv1_603937_AA1991330.3	Signal recognition particle 19 kDa protein
B50005-[9]-[176]	TRIAE_CS42_5BL_TGACv1_407299_AA1355630.3	signal recognition particle-related / SRP-related
B30006-[9]-[157]	TRIAE_CS42_3B_TGACv1_221275_AA0735960.2	Sister chromatid cohesion PDS5-A-like protein
D70002-[3]-[183]	TRIAE_CS42_7DS_TGACv1_624740_AA2063030.1	SMAD/FHA domain-containing protein
A20003-[9]-[181]	TRIAE_CS42_2DS_TGACv1_177624_AA0581310.2	small G protein family protein / RhoGAP family protein
B20005-[10]-[176]	TRIAE_CS42_2BL_TGACv1_131823_AA0432620.5	SNARE associated Golgi protein family
A30002-[5]-[171]	TRIAE_CS42_3B_TGACv1_221961_AA0753910.1	Sodium/bile acid cotransporter 7
B10001-[1]-[181]	TRIAE_CS42_1BS_TGACv1_049785_AA0161380.3	Sodium/hydrogen exchanger 2
A70006-[16]-[168]	TRIAE_CS42_7AL_TGACv1_556346_AA1761380.1	Solanesyl diphosphate synthase 3, chloroplastic/mitochondrial
B70006-[0]-[181]	TRIAE_CS42_7BL_TGACv1_576857_AA1857590.1	Solanesyl diphosphate synthase 3, chloroplastic/mitochondrial
B30006-[0]-[181]	TRIAE_CS42_3DL_TGACv1_249309_AA0844890.1	Sorting nexin 1
A10004-[14]-[168]	TRIAE_CS42_4DL_TGACv1_343424_AA1134240.2	SPFH domain/band 7 family protein
A60002-[12]-[168]	TRIAE_CS42_5AL_TGACv1_378546_AA1253670.1	SPFH domain/band 7 family protein
B70004-[12]-[165]	TRIAE_CS42_7DL_TGACv1_604833_AA2002100.1	Squamous cell carcinoma antigen recognized by T-cells 3
B70003-[18]-[146]	TRIAE_CS42_7BL_TGACv1_580124_AA1912140.2	Structural maintenance of chromosomes protein 1
D20002-[6]-[180]	TRIAE_CS42_2DS_TGACv1_180060_AA0610020.3	Subunit Tim21 isoform 1
A50001-[11]-[179]	TRIAE_CS42_2BS_TGACv1_146568_AA0468370.2	SUMO-activating enzyme subunit 2
B20001-[13]-[181]	TRIAE_CS42_2DS_TGACv1_179233_AA0605480.2	Superoxide dismutase
B20005-[11]-[165]	TRIAE_CS42_2DS_TGACv1_179233_AA0605480.2	Superoxide dismutase
B20005-[3]-[181]	TRIAE_CS42_2DS_TGACv1_179233_AA0605480.2	Superoxide dismutase
D40004-[1]-[181]	TRIAE_CS42_4AS_TGACv1_306564_AA1010270.2	Superoxide dismutase [Cu-Zn] 3
B60002-[12]-[168]	TRIAE_CS42_6BS_TGACv1_514287_AA1657890.2	Survival protein SurE-like phosphatase/nucleotidase
D10001-[1]-[167]	TRIAE_CS42_1DS_TGACv1_080573_AA0250360.1	SWR1 complex protein, SNF2 family DNA-dependent ATPase
B20003-[0]-[181]	TRIAE_CS42_2BS_TGACv1_145844_AA0446850.1	Synaptotagmin-7
B70005-[10]-[176]	TRIAE_CS42_4DL_TGACv1_345822_AA1154510.1	Tau class GST protein 4
A20002-[11]-[178]	TRIAE_CS42_2BS_TGACv1_148132_AA0490770.1	TBC1 domain family member 15
B20002-[18]-[181]	TRIAE_CS42_2BS_TGACv1_148132_AA0490770.1	TBC1 domain family member 15
D20002-[5]-[150]	TRIAE_CS42_2BS_TGACv1_148132_AA0490770.1	TBC1 domain family member 15
B10003-[5]-[181]	TRIAE_CS42_1BL_TGACv1_030892_AA0103310.3	TEL2-interacting protein 1-like protein
B10003-[15]-[168]	TRIAE_CS42_1BL_TGACv1_030892_AA0103310.1	TEL2-interacting protein 1-like protein
A70006-[2]-[181]	TRIAE_CS42_7BL_TGACv1_578797_AA1900330.2	Tetraspanin-8
A30001-[22]-[170]	TRIAE_CS42_3AS_TGACv1_212016_AA0696800.4	Tetratricopeptide repeat (TPR)-like superfamily protein
A70001-[1]-[181]	TRIAE_CS42_5BL_TGACv1_404315_AA1295200.3	Tetratricopeptide repeat (TPR)-like superfamily protein
B20005-[17]-[168]	TRIAE_CS42_5AL_TGACv1_378132_AA1251420.1	Tetratricopeptide repeat (TPR)-like superfamily protein
A60003-[4]-[181]	TRIAE_CS42_5AS_TGACv1_394278_AA1279250.3	Tetratricopeptide repeat (TPR)-like superfamily protein
A20001-[13]-[168]	TRIAE_CS42_2AS_TGACv1_113212_AA0353120.2	Tetratricopeptide repeat (TPR)-like superfamily protein
A20006-[5]-[178]	TRIAE_CS42_2AL_TGACv1_095512_AA0311780.4	Tetratricopeptide repeat (TPR)-like superfamily protein
B60001-[23]-[168]	TRIAE_CS42_6BS_TGACv1_514507_AA1660700.1	Tetratricopeptide repeat protein 35-A
B70003-[17]-[165]	TRIAE_CS42_3B_TGACv1_223908_AA0789370.2	Thioesterase family protein
D20002-[10]-[170]	TRIAE_CS42_3B_TGACv1_223908_AA0789370.2	Thioesterase family protein
A10001-[12]-[182]	TRIAE_CS42_1DS_TGACv1_080439_AA0248000.1	Thioredoxin H9
B50001-[13]-[168]	TRIAE_CS42_5AS_TGACv1_393888_AA1276790.2	Thiosulfate sulfurtransferase
A30002-[0]-[181]	TRIAE_CS42_6DL_TGACv1_527471_AA1704500.1	titan9
B60004-[7]-[180]	TRIAE_CS42_6DL_TGACv1_528531_AA1714800.1	TNF receptor-associated factor 6
A70005-[10]-[168]	TRIAE_CS42_7AL_TGACv1_558083_AA1789990.1	TOM1-like protein 2
A30002-[7]-[168]	TRIAE_CS42_3AS_TGACv1_212459_AA0701030.3	TOM1-like protein 2
D20004-[4]-[179]	TRIAE_CS42_2DL_TGACv1_158410_AA0517950.1	Trafficking protein particle complex subunit 2
B20003-[22]-[161]	TRIAE_CS42_2BS_TGACv1_146389_AA0464090.1	Trafficking protein particle complex subunit 5
B50005-[16]-[169]	TRIAE_CS42_5BL_TGACv1_404326_AA1295610.3	Transcription factor PIF3
B40002-[9]-[175]	TRIAE_CS42_2AL_TGACv1_092984_AA0268670.7	Transcription factor PIF5
A20001-[16]-[168]	TRIAE_CS42_2AS_TGACv1_114933_AA0370000.3	Transcription factor RF2b
B70006-[17]-[177]	TRIAE_CS42_7BL_TGACv1_577076_AA1865320.1	Transcription initiation factor TFIID subunit 1
B70001-[13]-[179]	TRIAE_CS42_7BS_TGACv1_591848_AA1923570.3	Transcription initiation factor TFIID subunit 10
D30004-[0]-[181]	TRIAE_CS42_7BS_TGACv1_591848_AA1923570.3	Transcription initiation factor TFIID subunit 10
D30004-[5]-[177]	TRIAE_CS42_7BS_TGACv1_591848_AA1923570.3	Transcription initiation factor TFIID subunit 10
B30005-[12]-[150]	TRIAE_CS42_7BS_TGACv1_591848_AA1923570.3	Transcription initiation factor TFIID subunit 10
A50003-[5]-[170]	TRIAE_CS42_7BS_TGACv1_591848_AA1923570.3	Transcription initiation factor TFIID subunit 10
A10001-[23]-[181]	TRIAE_CS42_1DS_TGACv1_080437_AA0247930.1	Transcription initiation factor TFIID subunit 6
A70003-[2]-[181]	TRIAE_CS42_1AS_TGACv1_020835_AA0080110.1	Transcription initiation factor TFIID subunit 6
A30004-[1]-[181]	TRIAE_CS42_7AL_TGACv1_558035_AA1789310.4	Transcription initiation factor TFIID subunit 7
B50004-[16]-[168]	TRIAE_CS42_5BL_TGACv1_405367_AA1325930.1	transcription regulators;zinc ion binding
A10004-[17]-[165]	TRIAE_CS42_1BL_TGACv1_033382_AA0139040.1	Transcriptional activator DEMETER
B30002-[0]-[181]	TRIAE_CS42_3B_TGACv1_221363_AA0738300.3	Transcriptional corepressor LEUNIG
B60003-[6]-[179]	TRIAE_CS42_2AS_TGACv1_112386_AA0336850.2	Transcriptional factor B3 family protein
A70005-[7]-[181]	TRIAE_CS42_7AL_TGACv1_557488_AA1782030.2	Transducin/WD40 repeat-like superfamily protein
A10001-[29]-[181]	TRIAE_CS42_2AL_TGACv1_095964_AA0316190.2	transferases, transferring acyl groups
B10003-[18]-[168]	TRIAE_CS42_U_TGACv1_644502_AA2140060.1	translocon at the inner envelope membrane of chloroplasts 110
B20002-[3]-[181]	TRIAE_CS42_2DS_TGACv1_177857_AA0586130.6	Translocon at the inner envelope membrane of chloroplasts 20-IV
A20002-[8]-[181]	TRIAE_CS42_2AS_TGACv1_112539_AA0340390.1	Transmembrane isoform 2
B20002-[9]-[175]	TRIAE_CS42_2AS_TGACv1_112539_AA0340390.1	Transmembrane isoform 2
D20002-[2]-[168]	TRIAE_CS42_2DS_TGACv1_178357_AA0594490.1	Transmembrane isoform 2
D40004-[7]-[181]	TRIAE_CS42_3B_TGACv1_221464_AA0741510.1	transmembrane protein
B70001-[11]-[181]	TRIAE_CS42_U_TGACv1_641058_AA2083730.1	Transmembrane protein 87B
A20001-[4]-[181]	TRIAE_CS42_2BS_TGACv1_146165_AA0457230.1	Transport protein particle (TRAPP) component
A70006-[7]-[181]	TRIAE_CS42_2BS_TGACv1_146017_AA0453140.1	Transposase
A60004-[9]-[154]	TRIAE_CS42_6DL_TGACv1_526629_AA1688520.3	Tripeptidyl-peptidase 2
B60005-[8]-[182]	TRIAE_CS42_6DL_TGACv1_526629_AA1688520.3	Tripeptidyl-peptidase 2
D60003-[0]-[181]	TRIAE_CS42_6DL_TGACv1_526629_AA1688520.3	Tripeptidyl-peptidase 2
D30004-[11]-[168]	TRIAE_CS42_6DL_TGACv1_526629_AA1688520.3	Tripeptidyl-peptidase 2
A50004-[1]-[181]	TRIAE_CS42_5AL_TGACv1_374744_AA1208020.1	tRNA (Cytosine(34)-C(5))-methyltransferase
D20003-[0]-[181]	TRIAE_CS42_2DL_TGACv1_160010_AA0545540.2	tRNA-dihydrouridine synthase A
A20001-[19]-[168]	TRIAE_CS42_4BL_TGACv1_322074_AA1068310.2	Tryptophan/tyrosine permease
B50001-[9]-[181]	TRIAE_CS42_5DS_TGACv1_456576_AA1474440.1	Tuftelin-interacting protein 11
A70005-[3]-[181]	TRIAE_CS42_7AL_TGACv1_556574_AA1765990.1	Type 2 DNA topoisomerase 6 subunit B-like
A70005-[6]-[180]	TRIAE_CS42_7AL_TGACv1_556574_AA1765990.1	Type 2 DNA topoisomerase 6 subunit B-like
B50004-[18]-[169]	TRIAE_CS42_1DS_TGACv1_080826_AA0254200.2	Type I inositol polyphosphate 5-phosphatase 8
B30005-[3]-[162]	TRIAE_CS42_3B_TGACv1_222086_AA0757030.1	Type I inositol-1,4,5-trisphosphate 5-phosphatase CVP2
B10005-[27]-[179]	TRIAE_CS42_3B_TGACv1_222165_AA0758730.1	Type I inositol-1,4,5-trisphosphate 5-phosphatase CVP3
B30007-[20]-[171]	TRIAE_CS42_3B_TGACv1_222165_AA0758730.1	Type I inositol-1,4,5-trisphosphate 5-phosphatase CVP4
D10004-[1]-[168]	TRIAE_CS42_3B_TGACv1_222165_AA0758730.1	Type I inositol-1,4,5-trisphosphate 5-phosphatase CVP5
D70005-[1]-[181]	TRIAE_CS42_3B_TGACv1_222165_AA0758730.1	Type I inositol-1,4,5-trisphosphate 5-phosphatase CVP6
B60002-[24]-[168]	TRIAE_CS42_6DS_TGACv1_544025_AA1746110.1	Tyrosine-sulfated glycopeptide receptor 1
D60001-[3]-[177]	TRIAE_CS42_6DS_TGACv1_544025_AA1746110.1	Tyrosine-sulfated glycopeptide receptor 1
A60001-[15]-[168]	TRIAE_CS42_6BS_TGACv1_513198_AA1633990.1	Tyrosine-sulfated glycopeptide receptor 1
B20002-[20]-[169]	TRIAE_CS42_2DS_TGACv1_177249_AA0570420.3	Tyrosyl-DNA phosphodiesterase 1
B20002-[15]-[156]	TRIAE_CS42_2BS_TGACv1_148165_AA0491100.3	tyrosyl-DNA phosphodiesterase-related
B40004-[7]-[181]	TRIAE_CS42_4BL_TGACv1_321669_AA1063870.2	U2 small nuclear ribonucleoprotein B
B60002-[13]-[168]	TRIAE_CS42_5AL_TGACv1_374180_AA1192570.1	Ubiquitin
A20005-[15]-[181]	TRIAE_CS42_1DL_TGACv1_063485_AA0227840.1	ubiquitin carboxyl-terminal hydrolase
A30005-[24]-[181]	TRIAE_CS42_3AL_TGACv1_194253_AA0629660.1	Ubiquitin carboxyl-terminal hydrolase 13
D30004-[8]-[162]	TRIAE_CS42_3DL_TGACv1_250587_AA0870690.1	Ubiquitin carboxyl-terminal hydrolase 13
D60002-[3]-[151]	TRIAE_CS42_6AS_TGACv1_489541_AA1576830.1	Ubiquitin carboxyl-terminal hydrolase 15
B70001-[10]-[166]	TRIAE_CS42_2AL_TGACv1_096256_AA0318220.3	Ubiquitin carboxyl-terminal hydrolase 27
A10001-[3]-[181]	TRIAE_CS42_1AS_TGACv1_019007_AA0057840.1	Ubiquitin carboxyl-terminal hydrolase family protein
A40005-[10]-[181]	TRIAE_CS42_7AL_TGACv1_556813_AA1771480.1	Ubiquitin carboxyl-terminal hydrolase family protein
B20003-[8]-[181]	TRIAE_CS42_6DS_TGACv1_543068_AA1735000.2	Ubiquitin carrier protein E2 22
D10004-[3]-[172]	TRIAE_CS42_1AL_TGACv1_000738_AA0018160.1	Ubiquitin carrier protein E2 36
B20003-[3]-[181]	TRIAE_CS42_2DL_TGACv1_158169_AA0511150.1	Ubiquitin-conjugating enzyme E2 1
E10001-[14]-[177]	TRIAE_CS42_1AL_TGACv1_002632_AA0044030.5	Ubiquitin-like superfamily protein
A30006-[18]-[173]	TRIAE_CS42_1DL_TGACv1_062700_AA0218410.6	U-box domain-containing protein 4
B20004-[3]-[181]	TRIAE_CS42_2DL_TGACv1_158466_AA0519450.2	U-box domain-containing protein 7
D20002-[4]-[181]	TRIAE_CS42_2DS_TGACv1_179207_AA0605230.4	UDP-galactose transporter 2
A10002-[1]-[181]	TRIAE_CS42_7DL_TGACv1_603774_AA1989040.1	Uncharacterized protein
A10002-[7]-[181]	TRIAE_CS42_1AS_TGACv1_020636_AA0078970.1	Uncharacterized protein
A10003-[4]-[181]	TRIAE_CS42_U_TGACv1_640762_AA2072940.2	Uncharacterized protein
A10004-[1]-[181]	TRIAE_CS42_5BL_TGACv1_405754_AA1334720.1	Uncharacterized protein
A10005-[14]-[168]	TRIAE_CS42_1AL_TGACv1_003089_AA0047650.3	Uncharacterized protein
A10005-[19]-[168]	TRIAE_CS42_1AL_TGACv1_002517_AA0042670.2	Uncharacterized protein
A10005-[9]-[177]	TRIAE_CS42_1AL_TGACv1_002013_AA0037820.1	Uncharacterized protein
A20001-[1]-[181]	TRIAE_CS42_2AS_TGACv1_113503_AA0357010.1	Uncharacterized protein
A20001-[7]-[181]	TRIAE_CS42_6AS_TGACv1_485210_AA1540190.1	Uncharacterized protein
A20001-[9]-[181]	TRIAE_CS42_7AL_TGACv1_555989_AA1751840.1	Uncharacterized protein
A20002-[14]-[170]	TRIAE_CS42_7AS_TGACv1_569041_AA1805500.1	Uncharacterized protein
A20002-[5]-[171]	TRIAE_CS42_2AS_TGACv1_113875_AA0361800.1	Uncharacterized protein
A20005-[12]-[168]	TRIAE_CS42_1DS_TGACv1_080673_AA0252160.1	Uncharacterized protein
A20006-[1]-[181]	TRIAE_CS42_2DL_TGACv1_158009_AA0505820.2	Uncharacterized protein
A20006-[14]-[183]	TRIAE_CS42_4DS_TGACv1_362718_AA1181730.1	Uncharacterized protein
A30001-[17]-[168]	TRIAE_CS42_3DS_TGACv1_272610_AA0922980.2	Uncharacterized protein
A30001-[8]-[181]	TRIAE_CS42_3B_TGACv1_223507_AA0783170.1	Uncharacterized protein
A30002-[13]-[180]	TRIAE_CS42_3AS_TGACv1_212559_AA0701750.6	Uncharacterized protein
A30004-[5]-[181]	TRIAE_CS42_3B_TGACv1_225007_AA0803990.1	Uncharacterized protein
A30005-[9]-[181]	TRIAE_CS42_3DL_TGACv1_252297_AA0889250.3	Uncharacterized protein
A30006-[19]-[168]	TRIAE_CS42_3AL_TGACv1_195180_AA0645890.1	Uncharacterized protein
A40001-[18]-[178]	TRIAE_CS42_4DL_TGACv1_344582_AA1148180.2	Uncharacterized protein
A40001-[23]-[180]	TRIAE_CS42_1AL_TGACv1_000949_AA0022460.1	Uncharacterized protein
A40001-[25]-[168]	TRIAE_CS42_4AS_TGACv1_308390_AA1027670.1	Uncharacterized protein
A40001-[30]-[179]	TRIAE_CS42_4AS_TGACv1_306898_AA1014730.1	Uncharacterized protein
A40003-[4]-[181]	TRIAE_CS42_7DS_TGACv1_622912_AA2047090.1	Uncharacterized protein
A40006-[7]-[178]	TRIAE_CS42_5BL_TGACv1_404653_AA1307390.1	Uncharacterized protein
A50001-[5]-[180]	TRIAE_CS42_1AL_TGACv1_001193_AA0026840.1	Uncharacterized protein
A50002-[0]-[181]	TRIAE_CS42_2AS_TGACv1_112664_AA0343030.1	Uncharacterized protein
A50005-[3]-[181]	TRIAE_CS42_5BL_TGACv1_406023_AA1339220.1	Uncharacterized protein
A50005-[6]-[181]	TRIAE_CS42_5AL_TGACv1_375515_AA1223030.1	Uncharacterized protein
A50006-[10]-[181]	TRIAE_CS42_1AL_TGACv1_000229_AA0006745.1	Uncharacterized protein
A60001-[13]-[162]	TRIAE_CS42_6AS_TGACv1_485960_AA1554750.3	Uncharacterized protein
A60001-[16]-[168]	TRIAE_CS42_5DS_TGACv1_456510_AA1472610.1	Uncharacterized protein
A60001-[21]-[161]	TRIAE_CS42_U_TGACv1_641050_AA2083330.1	Uncharacterized protein
A60001-[9]-[178]	TRIAE_CS42_3B_TGACv1_221266_AA0735640.1	Uncharacterized protein
A60002-[1]-[181]	TRIAE_CS42_1AS_TGACv1_019300_AA0064540.1	Uncharacterized protein
A60002-[11]-[179]	TRIAE_CS42_6BS_TGACv1_513120_AA1630510.1	Uncharacterized protein
A60002-[17]-[171]	TRIAE_CS42_6AS_TGACv1_486296_AA1559350.1	Uncharacterized protein
A60002-[4]-[181]	TRIAE_CS42_6AS_TGACv1_485705_AA1550580.3	Uncharacterized protein
A60003-[8]-[168]	TRIAE_CS42_4DS_TGACv1_361122_AA1161480.1	Uncharacterized protein
A60004-[7]-[162]	TRIAE_CS42_6AL_TGACv1_472254_AA1519870.2	Uncharacterized protein
A60005-[12]-[164]	TRIAE_CS42_6AL_TGACv1_472514_AA1522990.1	Uncharacterized protein
A70002-[13]-[177]	TRIAE_CS42_1DS_TGACv1_080673_AA0252160.1	Uncharacterized protein
A70002-[5]-[181]	TRIAE_CS42_1AS_TGACv1_019631_AA0069110.3	Uncharacterized protein
A70003-[1]-[181]	TRIAE_CS42_2AS_TGACv1_113048_AA0350430.1	Uncharacterized protein
A70004-[11]-[168]	TRIAE_CS42_7AL_TGACv1_555989_AA1751840.2	Uncharacterized protein
A70004-[15]-[156]	TRIAE_CS42_7BL_TGACv1_577486_AA1876630.1	Uncharacterized protein
A70005-[13]-[177]	TRIAE_CS42_7BL_TGACv1_579103_AA1904190.1	Uncharacterized protein
A70006-[1]-[181]	TRIAE_CS42_7AL_TGACv1_556887_AA1772860.1	Uncharacterized protein
A70006-[11]-[169]	TRIAE_CS42_7AL_TGACv1_556310_AA1760590.1	Uncharacterized protein
A70006-[3]-[178]	TRIAE_CS42_7AL_TGACv1_557829_AA1786750.1	Uncharacterized protein
B10001-[4]-[181]	TRIAE_CS42_1BS_TGACv1_049842_AA0162780.1	Uncharacterized protein
B10004-[2]-[181]	TRIAE_CS42_1AL_TGACv1_005292_AA0054710.1	Uncharacterized protein
B10004-[5]-[175]	TRIAE_CS42_1BL_TGACv1_032496_AA0130510.1	Uncharacterized protein
B10005-[12]-[174]	TRIAE_CS42_1BL_TGACv1_030689_AA0097930.1	Uncharacterized protein
B20001-[22]-[174]	TRIAE_CS42_2BS_TGACv1_148673_AA0494490.2	Uncharacterized protein
B20002-[11]-[168]	TRIAE_CS42_2AS_TGACv1_112167_AA0332200.1	Uncharacterized protein
B20003-[11]-[167]	TRIAE_CS42_2BS_TGACv1_145935_AA0449990.1	Uncharacterized protein
B20003-[14]-[180]	TRIAE_CS42_2AL_TGACv1_095394_AA0310430.2	Uncharacterized protein
B20003-[16]-[168]	TRIAE_CS42_3B_TGACv1_221273_AA0735930.1	Uncharacterized protein
B20004-[5]-[181]	TRIAE_CS42_2DL_TGACv1_158700_AA0524610.2	Uncharacterized protein
B20005-[18]-[162]	TRIAE_CS42_3B_TGACv1_221266_AA0735640.1	Uncharacterized protein
B30001-[0]-[181]	TRIAE_CS42_3B_TGACv1_228282_AA0826440.1	Uncharacterized protein
B30004-[2]-[181]	TRIAE_CS42_3DL_TGACv1_251407_AA0881260.4	Uncharacterized protein
B30004-[4]-[181]	TRIAE_CS42_U_TGACv1_640762_AA2072940.2	Uncharacterized protein
B30006-[6]-[168]	TRIAE_CS42_3B_TGACv1_223852_AA0788430.3	Uncharacterized protein
B40002-[18]-[168]	TRIAE_CS42_2BL_TGACv1_131552_AA0429120.1	Uncharacterized protein
B40004-[1]-[181]	TRIAE_CS42_6DS_TGACv1_543292_AA1738090.2	Uncharacterized protein
B40004-[13]-[181]	TRIAE_CS42_3B_TGACv1_221266_AA0735640.1	Uncharacterized protein
B40004-[19]-[180]	TRIAE_CS42_3B_TGACv1_221266_AA0735640.1	Uncharacterized protein
B40005-[4]-[181]	TRIAE_CS42_5AL_TGACv1_376417_AA1236610.2	Uncharacterized protein
B40005-[6]-[181]	TRIAE_CS42_4BL_TGACv1_320762_AA1048090.1	Uncharacterized protein
B50001-[7]-[180]	TRIAE_CS42_5BS_TGACv1_423560_AA1379480.1	Uncharacterized protein
B50003-[3]-[173]	TRIAE_CS42_5BL_TGACv1_405663_AA1332400.1	Uncharacterized protein
B50004-[4]-[181]	TRIAE_CS42_4AL_TGACv1_289155_AA0966250.1	Uncharacterized protein
B50005-[0]-[181]	TRIAE_CS42_5DL_TGACv1_433590_AA1416920.1	Uncharacterized protein
B50005-[22]-[167]	TRIAE_CS42_5AL_TGACv1_374107_AA1190500.2	Uncharacterized protein
B50005-[3]-[181]	TRIAE_CS42_5BL_TGACv1_405908_AA1337520.1	Uncharacterized protein
B50006-[12]-[171]	TRIAE_CS42_5BL_TGACv1_405673_AA1332640.1	Uncharacterized protein
B60001-[1]-[181]	TRIAE_CS42_6BS_TGACv1_514925_AA1665920.2	Uncharacterized protein
B60001-[17]-[181]	TRIAE_CS42_6AS_TGACv1_486914_AA1566430.2	Uncharacterized protein
B60001-[28]-[168]	TRIAE_CS42_6BS_TGACv1_513212_AA1634730.1	Uncharacterized protein
B60001-[31]-[162]	TRIAE_CS42_6BS_TGACv1_513417_AA1641010.1	Uncharacterized protein
B60001-[5]-[181]	TRIAE_CS42_6AS_TGACv1_486644_AA1563500.1	Uncharacterized protein
B60001-[6]-[181]	TRIAE_CS42_6BS_TGACv1_514082_AA1654840.1	Uncharacterized protein
B60002-[1]-[181]	TRIAE_CS42_6BS_TGACv1_514524_AA1660940.5	Uncharacterized protein
B60002-[10]-[180]	TRIAE_CS42_4DS_TGACv1_362718_AA1181730.1	Uncharacterized protein
B60002-[16]-[168]	TRIAE_CS42_6BS_TGACv1_513265_AA1636590.2	Uncharacterized protein
B60004-[2]-[181]	TRIAE_CS42_6BL_TGACv1_502008_AA1622280.1	Uncharacterized protein
B60006-[12]-[169]	TRIAE_CS42_6AL_TGACv1_471142_AA1503290.1	Uncharacterized protein
B60006-[18]-[176]	TRIAE_CS42_6BL_TGACv1_499736_AA1590460.3	Uncharacterized protein
B60006-[2]-[181]	TRIAE_CS42_6DL_TGACv1_527254_AA1701270.3	Uncharacterized protein
B60006-[4]-[181]	TRIAE_CS42_5BL_TGACv1_404543_AA1303640.2	Uncharacterized protein
B70003-[6]-[172]	TRIAE_CS42_7AS_TGACv1_569488_AA1817320.1	Uncharacterized protein
B70004-[17]-[168]	TRIAE_CS42_2AS_TGACv1_112664_AA0343030.1	Uncharacterized protein
B70004-[20]-[162]	TRIAE_CS42_7BL_TGACv1_577486_AA1876630.1	Uncharacterized protein
B70004-[21]-[181]	TRIAE_CS42_7BL_TGACv1_577486_AA1876630.1	Uncharacterized protein
B70004-[3]-[181]	TRIAE_CS42_7AS_TGACv1_569565_AA1819250.1	Uncharacterized protein
B70005-[16]-[153]	TRIAE_CS42_1AS_TGACv1_019300_AA0064540.1	Uncharacterized protein
B70006-[19]-[180]	TRIAE_CS42_7BL_TGACv1_577831_AA1884230.1	Uncharacterized protein
B70006-[28]-[180]	TRIAE_CS42_6BL_TGACv1_502255_AA1624050.1	Uncharacterized protein
B70006-[31]-[181]	TRIAE_CS42_6BL_TGACv1_502255_AA1624050.1	Uncharacterized protein
D30004-[2]-[180]	TRIAE_CS42_2AS_TGACv1_112664_AA0343030.1	Uncharacterized protein
D50002-[2]-[178]	TRIAE_CS42_5DL_TGACv1_433032_AA1398960.3	Uncharacterized protein
D70002-[0]-[181]	TRIAE_CS42_3B_TGACv1_227233_AA0822320.1	Uncharacterized protein
D70005-[4]-[171]	TRIAE_CS42_6BL_TGACv1_502255_AA1624050.1	Uncharacterized protein
E10001-[10]-[162]	TRIAE_CS42_2DS_TGACv1_178939_AA0602570.5	Uncharacterized protein
B20005-[13]-[181]	TRIAE_CS42_2AL_TGACv1_093170_AA0274030.1	Uncharacterized protein
B10005-[21]-[168]	TRIAE_CS42_2BL_TGACv1_129308_AA0377710.1	Uncharacterized protein
E10001-[0]-[181]	TRIAE_CS42_3B_TGACv1_224573_AA0798200.1	Uncharacterized protein
B40004-[22]-[157]	TRIAE_CS42_7DS_TGACv1_621781_AA2025930.1	Uncharacterized protein
B70006-[27]-[152]	TRIAE_CS42_7AL_TGACv1_556599_AA1766680.1	Uncharacterized protein
D20004-[2]-[171]	TRIAE_CS42_4DL_TGACv1_342933_AA1125600.2	Uncharacterized protein
B10004-[6]-[178]	TRIAE_CS42_1BS_TGACv1_049829_AA0162290.1	Uncharacterized protein
B50004-[8]-[181]	TRIAE_CS42_5BL_TGACv1_406235_AA1342580.2	Uncharacterized protein
A50002-[1]-[181]	TRIAE_CS42_3DS_TGACv1_272897_AA0926300.1	Uncharacterized protein
B60002-[8]-[181]	TRIAE_CS42_2BS_TGACv1_145958_AA0450830.1	Uncharacterized protein
B50006-[8]-[168]	TRIAE_CS42_5BL_TGACv1_405673_AA1332640.1	Uncharacterized protein
D20003-[3]-[176]	TRIAE_CS42_2AL_TGACv1_093331_AA0277840.2	Uncharacterized protein
B50001-[6]-[171]	TRIAE_CS42_5AS_TGACv1_394422_AA1280280.1	Uncharacterized protein
A60002-[9]-[181]	TRIAE_CS42_6AS_TGACv1_486252_AA1558840.1	Uncharacterized protein
A10003-[12]-[166]	TRIAE_CS42_1AL_TGACv1_002542_AA0042945.1	Uncharacterized protein
B30007-[9]-[172]	TRIAE_CS42_3B_TGACv1_224573_AA0798200.1	Uncharacterized protein
B20005-[15]-[168]	TRIAE_CS42_3B_TGACv1_220976_AA0725530.2	Uncharacterized protein
A70005-[9]-[168]	TRIAE_CS42_7DL_TGACv1_604678_AA2000570.1	Uncharacterized protein
A20003-[12]-[176]	TRIAE_CS42_6BL_TGACv1_500084_AA1598500.1	Uncharacterized protein
A20005-[7]-[169]	TRIAE_CS42_2BL_TGACv1_132196_AA0435930.1	Uncharacterized protein
A30004-[10]-[168]	TRIAE_CS42_3B_TGACv1_221080_AA0729660.3	Uncharacterized protein
A20004-[9]-[175]	TRIAE_CS42_5AS_TGACv1_393285_AA1270660.1	Uncharacterized protein
A70004-[16]-[176]	TRIAE_CS42_7BL_TGACv1_577486_AA1876630.1	Uncharacterized protein
D40002-[3]-[163]	TRIAE_CS42_5DS_TGACv1_457155_AA1483320.1	Uncharacterized protein
B50006-[14]-[161]	TRIAE_CS42_4BS_TGACv1_330399_AA1107500.2	Uncharacterized protein
A70003-[9]-[171]	TRIAE_CS42_5AL_TGACv1_374647_AA1205470.2	Uncharacterized protein
D40001-[5]-[175]	TRIAE_CS42_5DL_TGACv1_436503_AA1461430.1	Uncharacterized protein
A20006-[6]-[181]	TRIAE_CS42_5BL_TGACv1_404480_AA1301320.1	Uncharacterized protein
B40001-[9]-[175]	TRIAE_CS42_2AL_TGACv1_094002_AA0290980.1	Uncharacterized protein
B70005-[8]-[176]	TRIAE_CS42_7DL_TGACv1_605460_AA2006670.7	Uncharacterized protein
D20004-[1]-[181]	TRIAE_CS42_5DL_TGACv1_436503_AA1461430.1	Uncharacterized protein
D70005-[6]-[164]	TRIAE_CS42_7DL_TGACv1_605652_AA2007500.1	Uncharacterized protein
A50001-[6]-[176]	TRIAE_CS42_5DS_TGACv1_457474_AA1486890.1	Uncharacterized protein
A10001-[2]-[181]	TRIAE_CS42_1BS_TGACv1_049829_AA0162290.1	Uncharacterized protein
A20004-[14]-[168]	TRIAE_CS42_3B_TGACv1_223330_AA0780290.1	Uncharacterized protein
B70001-[15]-[180]	TRIAE_CS42_1BS_TGACv1_051505_AA0180210.1	Uncharacterized protein
E10001-[1]-[181]	TRIAE_CS42_6AS_TGACv1_488734_AA1576200.1	Uncharacterized protein
A10005-[13]-[181]	TRIAE_CS42_1AL_TGACv1_003089_AA0047650.3	Uncharacterized protein
B70005-[17]-[161]	TRIAE_CS42_2AS_TGACv1_113363_AA0355040.1	Uncharacterized protein
A40001-[10]-[174]	TRIAE_CS42_4AS_TGACv1_306183_AA1003850.2	Uncharacterized protein
D50003-[4]-[182]	TRIAE_CS42_1AS_TGACv1_019693_AA0070050.1	Uncharacterized protein
B40002-[20]-[162]	TRIAE_CS42_5DS_TGACv1_457155_AA1483320.1	Uncharacterized protein
A60001-[3]-[181]	TRIAE_CS42_2AL_TGACv1_096739_AA0321050.1	Uncharacterized protein
A10003-[6]-[173]	TRIAE_CS42_1BL_TGACv1_034374_AA0144340.4	Uncharacterized protein
A10005-[8]-[181]	TRIAE_CS42_1AL_TGACv1_001283_AA0028200.1	Uncharacterized protein
A70005-[12]-[163]	TRIAE_CS42_7DL_TGACv1_605652_AA2007500.1	Uncharacterized protein
B20001-[25]-[181]	TRIAE_CS42_1BL_TGACv1_032072_AA0124940.1	Uncharacterized protein
D40003-[1]-[168]	TRIAE_CS42_6DS_TGACv1_542997_AA1733900.1	Uncharacterized protein
B50001-[15]-[167]	TRIAE_CS42_5BS_TGACv1_423189_AA1369810.1	Uncharacterized protein
A10001-[18]-[169]	TRIAE_CS42_U_TGACv1_641773_AA2104000.2	Uncharacterized protein
A20005-[5]-[181]	TRIAE_CS42_2AL_TGACv1_095877_AA0315490.1	Uncharacterized protein
B10004-[17]-[177]	TRIAE_CS42_7BS_TGACv1_591962_AA1926810.1	Uncharacterized protein
B70006-[7]-[181]	TRIAE_CS42_4BS_TGACv1_333918_AA1110690.1	Uncharacterized protein
A60002-[5]-[181]	TRIAE_CS42_2DL_TGACv1_158122_AA0509870.1	Uncharacterized protein
A50005-[0]-[181]	TRIAE_CS42_1BL_TGACv1_031329_AA0111700.2	Uncharacterized protein
B50003-[9]-[174]	TRIAE_CS42_5BL_TGACv1_404261_AA1292850.2	Uncharacterized protein
B60001-[27]-[180]	TRIAE_CS42_6BS_TGACv1_515098_AA1667290.1	Uncharacterized protein
B60001-[24]-[168]	TRIAE_CS42_U_TGACv1_643873_AA2135640.1	Uncharacterized protein
B60001-[4]-[181]	TRIAE_CS42_7AL_TGACv1_556213_AA1758480.1	Uncharacterized protein
A30006-[17]-[162]	TRIAE_CS42_3AL_TGACv1_197456_AA0666350.1	Uncharacterized protein
A50002-[2]-[177]	TRIAE_CS42_2BL_TGACv1_132460_AA0437870.2	Uncharacterized protein
B20002-[5]-[173]	TRIAE_CS42_7DL_TGACv1_602769_AA1968150.2	Uncharacterized protein
B10001-[24]-[168]	TRIAE_CS42_6BL_TGACv1_500084_AA1598500.1	Uncharacterized protein
E10001-[11]-[181]	TRIAE_CS42_5BS_TGACv1_423896_AA1384710.3	Uncharacterized protein
B70005-[21]-[169]	TRIAE_CS42_7DL_TGACv1_605652_AA2007500.1	Uncharacterized protein
B70004-[13]-[180]	TRIAE_CS42_6BL_TGACv1_499355_AA1579150.1	Uncharacterized protein
B60001-[11]-[181]	TRIAE_CS42_6BS_TGACv1_513771_AA1649150.1	Uncharacterized protein
B30006-[7]-[179]	TRIAE_CS42_3B_TGACv1_225212_AA0806160.1	Uncharacterized protein
B60001-[7]-[178]	TRIAE_CS42_6BL_TGACv1_499668_AA1588800.1	Uncharacterized protein
A70001-[8]-[181]	TRIAE_CS42_3B_TGACv1_220977_AA0725620.1	Uncharacterized protein
B60002-[11]-[168]	TRIAE_CS42_6BS_TGACv1_513807_AA1650090.3	Uncharacterized protein
A20005-[11]-[181]	TRIAE_CS42_2BS_TGACv1_146640_AA0469950.7	Uncharacterized protein
B40001-[6]-[181]	TRIAE_CS42_5AS_TGACv1_393888_AA1276770.1	Uncharacterized protein
A60005-[4]-[178]	TRIAE_CS42_6BL_TGACv1_499651_AA1588280.1	Uncharacterized protein
B60001-[29]-[168]	TRIAE_CS42_U_TGACv1_642999_AA2125920.1	Uncharacterized protein
B40004-[12]-[170]	TRIAE_CS42_6BL_TGACv1_499651_AA1588280.1	Uncharacterized protein
D20002-[1]-[172]	TRIAE_CS42_5DS_TGACv1_457438_AA1486570.4	Uncharacterized protein
D50001-[1]-[181]	TRIAE_CS42_2AS_TGACv1_118338_AA0374770.1	Uncharacterized protein
D20001-[1]-[182]	TRIAE_CS42_2AL_TGACv1_095944_AA0315960.3	Uncharacterized protein
A40004-[14]-[168]	TRIAE_CS42_6BS_TGACv1_514524_AA1660940.5	Uncharacterized protein
B30004-[11]-[178]	TRIAE_CS42_6BS_TGACv1_513362_AA1639040.2	Uncharacterized protein
B20001-[40]-[160]	TRIAE_CS42_7AL_TGACv1_558277_AA1791910.1	Uncharacterized protein
B70006-[4]-[178]	TRIAE_CS42_7AS_TGACv1_571679_AA1849290.2	Uncharacterized protein
B70006-[33]-[161]	TRIAE_CS42_6BS_TGACv1_514925_AA1665920.2	Uncharacterized protein
A20001-[2]-[181]	TRIAE_CS42_6AS_TGACv1_485960_AA1554750.3	Uncharacterized protein
B20001-[39]-[180]	TRIAE_CS42_2BS_TGACv1_146588_AA0468780.5	Uncharacterized protein
D30002-[0]-[181]	TRIAE_CS42_7DL_TGACv1_605611_AA2007330.2	Uncharacterized protein
A40001-[21]-[168]	TRIAE_CS42_U_TGACv1_640941_AA2079970.2	Uncharacterized protein
E10001-[2]-[181]	TRIAE_CS42_7AL_TGACv1_557499_AA1782200.1	Uncharacterized protein
B40002-[2]-[181]	TRIAE_CS42_6AS_TGACv1_485705_AA1550580.3	Uncharacterized protein
B10005-[14]-[173]	TRIAE_CS42_1BL_TGACv1_032507_AA0130650.1	Uncharacterized protein
A30006-[20]-[150]	TRIAE_CS42_3B_TGACv1_225277_AA0806650.1	Uncharacterized protein
B10002-[9]-[181]	TRIAE_CS42_6AS_TGACv1_485938_AA1554410.1	Uncharacterized protein
A70002-[2]-[181]	TRIAE_CS42_7AL_TGACv1_559423_AA1799560.1	Uncharacterized protein
B30001-[1]-[179]	TRIAE_CS42_5BL_TGACv1_405464_AA1327850.1	Uncharacterized protein
A40001-[29]-[148]	TRIAE_CS42_7BS_TGACv1_591962_AA1926810.1	Uncharacterized protein
B20006-[18]-[168]	TRIAE_CS42_6DS_TGACv1_543477_AA1740590.1	Uncharacterized protein
A30006-[8]-[181]	TRIAE_CS42_3AL_TGACv1_193977_AA0623900.1	Uncharacterized protein
A70004-[13]-[167]	TRIAE_CS42_7AL_TGACv1_556727_AA1769750.1	Uncharacterized protein
A20006-[7]-[181]	TRIAE_CS42_2AL_TGACv1_093154_AA0273440.1	Uncharacterized protein
A60005-[9]-[168]	TRIAE_CS42_6AL_TGACv1_471527_AA1510380.1	Uncharacterized protein
D60003-[2]-[157]	TRIAE_CS42_2AS_TGACv1_112952_AA0348450.1	Uncharacterized protein
B60005-[5]-[174]	TRIAE_CS42_2DS_TGACv1_178117_AA0590980.1	Uncharacterized protein
A60003-[9]-[164]	TRIAE_CS42_2AS_TGACv1_112952_AA0348450.1	Uncharacterized protein
B70001-[0]-[181]	TRIAE_CS42_7BS_TGACv1_592631_AA1941820.1	Uncharacterized protein
B10005-[10]-[178]	TRIAE_CS42_3B_TGACv1_225284_AA0806790.1	Uncharacterized protein
B70006-[12]-[178]	TRIAE_CS42_2DL_TGACv1_157957_AA0503590.1	Uncharacterized protein
D30003-[3]-[169]	TRIAE_CS42_6DL_TGACv1_526855_AA1693590.1	Uncharacterized protein
A10003-[9]-[168]	TRIAE_CS42_1BS_TGACv1_049838_AA0162590.2	Uncharacterized protein
B60003-[12]-[180]	TRIAE_CS42_2AS_TGACv1_112952_AA0348450.1	Uncharacterized protein
A30005-[14]-[168]	TRIAE_CS42_4DL_TGACv1_346110_AA1155080.5	Uncharacterized protein
B70004-[7]-[181]	TRIAE_CS42_7BL_TGACv1_577378_AA1873820.2	Uncharacterized protein
A10005-[24]-[168]	TRIAE_CS42_1DL_TGACv1_064436_AA0234430.1	Uncharacterized protein
B60003-[0]-[181]	TRIAE_CS42_6BS_TGACv1_516066_AA1673610.1	Uncharacterized protein
D30005-[3]-[166]	TRIAE_CS42_3DL_TGACv1_252240_AA0888770.1	Uncharacterized protein
B60002-[20]-[165]	TRIAE_CS42_2DL_TGACv1_158506_AA0520440.1	Uncharacterized protein
B30007-[26]-[181]	TRIAE_CS42_3B_TGACv1_225277_AA0806650.1	Uncharacterized protein
A70006-[12]-[168]	TRIAE_CS42_7AL_TGACv1_556520_AA1764620.1	Uncharacterized protein
B20001-[29]-[166]	TRIAE_CS42_2AS_TGACv1_114490_AA0367570.1	Uncharacterized protein
A60003-[0]-[181]	TRIAE_CS42_1BL_TGACv1_031626_AA0117350.1	Uncharacterized protein
B20006-[7]-[181]	TRIAE_CS42_1BL_TGACv1_032908_AA0135280.1	Uncharacterized protein
B60002-[6]-[173]	TRIAE_CS42_5DS_TGACv1_457045_AA1481440.1	Uncharacterized protein
A50004-[6]-[180]	TRIAE_CS42_6BL_TGACv1_502484_AA1624970.1	Uncharacterized protein
A70003-[8]-[181]	TRIAE_CS42_7BL_TGACv1_578627_AA1898080.2	Uncharacterized protein
B10005-[6]-[181]	TRIAE_CS42_3B_TGACv1_220602_AA0710790.1	Uncharacterized protein
B30007-[18]-[160]	TRIAE_CS42_3B_TGACv1_225277_AA0806650.1	Uncharacterized protein
A10002-[10]-[181]	TRIAE_CS42_7DS_TGACv1_623514_AA2054020.1	Uncharacterized protein
B50003-[5]-[180]	TRIAE_CS42_6DS_TGACv1_543772_AA1744070.2	Uncharacterized protein
B20001-[27]-[164]	TRIAE_CS42_2BS_TGACv1_146333_AA0462830.4	Uncharacterized protein
B60002-[2]-[177]	TRIAE_CS42_3B_TGACv1_221251_AA0735180.1	Uncharacterized protein
B20001-[16]-[177]	TRIAE_CS42_7AL_TGACv1_556730_AA1769800.1	Uncharacterized protein
B40004-[9]-[178]	TRIAE_CS42_4DL_TGACv1_344052_AA1142950.1	Uncharacterized protein
A10001-[13]-[170]	TRIAE_CS42_4BL_TGACv1_321109_AA1055560.2	Uncharacterized protein
A10003-[2]-[181]	TRIAE_CS42_5BS_TGACv1_423513_AA1378470.2	Uncharacterized protein
A10003-[8]-[169]	TRIAE_CS42_7BL_TGACv1_577007_AA1862540.1	Uncharacterized protein
B40002-[1]-[181]	TRIAE_CS42_2AS_TGACv1_112718_AA0343960.1	Uncharacterized protein
B60006-[10]-[171]	TRIAE_CS42_7BS_TGACv1_593616_AA1953130.1	Uncharacterized protein
A60001-[22]-[179]	TRIAE_CS42_6AS_TGACv1_485954_AA1554650.1	Uncharacterized protein
B50001-[16]-[179]	TRIAE_CS42_6DL_TGACv1_526797_AA1692110.1	Uncharacterized protein
E10003-[4]-[181]	TRIAE_CS42_4AL_TGACv1_289410_AA0970520.1	Uncharacterized protein
D50004-[7]-[164]	TRIAE_CS42_5DL_TGACv1_433484_AA1414460.1	Uncharacterized protein
B20003-[19]-[181]	TRIAE_CS42_6AS_TGACv1_485173_AA1538900.1	Uncharacterized protein
B70003-[16]-[158]	TRIAE_CS42_4BL_TGACv1_322546_AA1071930.1	Uncharacterized protein
D70005-[2]-[181]	TRIAE_CS42_5DS_TGACv1_457045_AA1481440.1	Uncharacterized protein
A60001-[12]-[171]	TRIAE_CS42_7DS_TGACv1_623708_AA2055520.2	Uncharacterized protein
A70004-[12]-[182]	TRIAE_CS42_7AL_TGACv1_558933_AA1796930.1	Uncharacterized protein
B70006-[20]-[168]	TRIAE_CS42_7DL_TGACv1_603421_AA1983360.1	Uncharacterized protein
B20003-[5]-[181]	TRIAE_CS42_5DL_TGACv1_433484_AA1414460.1	Uncharacterized protein
A50004-[4]-[180]	TRIAE_CS42_6BL_TGACv1_501052_AA1612960.4	Uncharacterized protein
B70001-[25]-[177]	TRIAE_CS42_7AL_TGACv1_558277_AA1791910.1	Uncharacterized protein
A40003-[12]-[175]	TRIAE_CS42_2AL_TGACv1_093150_AA0273360.1	Uncharacterized protein
B50006-[4]-[168]	TRIAE_CS42_7BL_TGACv1_577619_AA1879720.1	Uncharacterized protein
A60005-[15]-[181]	TRIAE_CS42_6AL_TGACv1_471066_AA1502030.1	Uncharacterized protein
B60001-[18]-[180]	TRIAE_CS42_6BS_TGACv1_514029_AA1654170.1	Uncharacterized protein
B70002-[9]-[181]	TRIAE_CS42_5AL_TGACv1_376159_AA1232960.1	Uncharacterized protein
B60001-[19]-[179]	TRIAE_CS42_U_TGACv1_644013_AA2136440.3	Uncharacterized protein
A30001-[3]-[181]	TRIAE_CS42_3DS_TGACv1_272178_AA0916330.1	Uncharacterized protein
B10002-[0]-[181]	TRIAE_CS42_6BS_TGACv1_513209_AA1634550.2	Uncharacterized protein
B60003-[10]-[167]	TRIAE_CS42_7DS_TGACv1_623050_AA2049110.1	Uncharacterized protein
B70001-[24]-[167]	TRIAE_CS42_U_TGACv1_643016_AA2126230.2	Uncharacterized protein
A70004-[7]-[180]	TRIAE_CS42_1DL_TGACv1_067245_AA0238100.1	Uncharacterized protein
B60006-[3]-[181]	TRIAE_CS42_6BL_TGACv1_499408_AA1581710.1	Uncharacterized protein
D30005-[1]-[181]	TRIAE_CS42_7BL_TGACv1_578208_AA1891170.1	Uncharacterized protein
A30002-[2]-[180]	TRIAE_CS42_3AS_TGACv1_212306_AA0699800.2	Uncharacterized protein
A70001-[17]-[168]	TRIAE_CS42_6BS_TGACv1_513787_AA1649580.1	Uncharacterized protein
B10004-[9]-[175]	TRIAE_CS42_2DL_TGACv1_159875_AA0543780.1	Uncharacterized protein
A70005-[5]-[181]	TRIAE_CS42_7AL_TGACv1_556958_AA1774140.1	Uncharacterized protein
D70003-[3]-[183]	TRIAE_CS42_4AS_TGACv1_306307_AA1006060.1	Uncharacterized protein
A20004-[15]-[168]	TRIAE_CS42_2AL_TGACv1_093522_AA0281690.1	Uncharacterized protein
B10004-[1]-[181]	TRIAE_CS42_7AS_TGACv1_569728_AA1822850.1	Uncharacterized protein
B30006-[3]-[165]	TRIAE_CS42_1BS_TGACv1_050232_AA0169250.2	Uncharacterized protein
D30004-[12]-[181]	TRIAE_CS42_7BL_TGACv1_578208_AA1891170.1	Uncharacterized protein
B20001-[30]-[180]	TRIAE_CS42_3AL_TGACv1_193883_AA0621660.1	Uncharacterized protein
B70006-[16]-[181]	TRIAE_CS42_6BS_TGACv1_514524_AA1660940.5	Uncharacterized protein
A10005-[6]-[181]	TRIAE_CS42_4DL_TGACv1_342947_AA1125850.1	Uncharacterized protein
B60002-[21]-[177]	TRIAE_CS42_5BS_TGACv1_423513_AA1378470.2	Uncharacterized protein
B30007-[7]-[181]	TRIAE_CS42_3B_TGACv1_228282_AA0826440.1	Uncharacterized protein
A10002-[3]-[181]	TRIAE_CS42_1AS_TGACv1_019430_AA0066550.1	Uncharacterized protein
A50004-[19]-[177]	TRIAE_CS42_5AL_TGACv1_375902_AA1228610.1	Uncharacterized protein
A40003-[1]-[181]	TRIAE_CS42_3B_TGACv1_221992_AA0754730.1	Uncharacterized protein
A60001-[4]-[181]	TRIAE_CS42_6DS_TGACv1_543264_AA1737760.1	Uncharacterized protein
B40001-[18]-[181]	TRIAE_CS42_7DS_TGACv1_623514_AA2054020.1	Uncharacterized protein
A40001-[7]-[181]	TRIAE_CS42_7BS_TGACv1_593058_AA1947780.1	Uncharacterized protein
A40002-[1]-[181]	TRIAE_CS42_3DS_TGACv1_272385_AA0919960.1	Uncharacterized protein
B40005-[18]-[168]	TRIAE_CS42_4BL_TGACv1_321288_AA1058420.1	Uncharacterized protein
A30002-[8]-[167]	TRIAE_CS42_3B_TGACv1_221829_AA0750770.2	Uncharacterized protein
A20005-[16]-[178]	TRIAE_CS42_3AL_TGACv1_196181_AA0657930.1	Uncharacterized protein
B20005-[21]-[176]	TRIAE_CS42_5DS_TGACv1_457045_AA1481440.1	Uncharacterized protein
B50001-[17]-[176]	TRIAE_CS42_5DS_TGACv1_458391_AA1493580.1	Uncharacterized protein
B60002-[14]-[179]	TRIAE_CS42_6BL_TGACv1_500853_AA1610780.1	Uncharacterized protein
B20005-[1]-[181]	TRIAE_CS42_2DL_TGACv1_159186_AA0534110.1	Uncharacterized protein
B10002-[3]-[181]	TRIAE_CS42_U_TGACv1_641603_AA2099170.1	Uncharacterized protein
B10005-[3]-[181]	TRIAE_CS42_5BS_TGACv1_424280_AA1388440.1	Uncharacterized protein
B40001-[19]-[162]	TRIAE_CS42_1BL_TGACv1_033382_AA0139060.1	Uncharacterized protein
B50003-[14]-[181]	TRIAE_CS42_U_TGACv1_653231_AA2150170.1	Uncharacterized protein
B10001-[27]-[177]	TRIAE_CS42_1BS_TGACv1_051330_AA0179250.1	Uncharacterized protein
B40004-[17]-[168]	TRIAE_CS42_4BL_TGACv1_320773_AA1048380.1	Uncharacterized protein
B30005-[10]-[168]	TRIAE_CS42_1DS_TGACv1_081286_AA0259530.2	Uncharacterized protein
B70002-[14]-[169]	TRIAE_CS42_1AS_TGACv1_020610_AA0078770.1	Uncharacterized protein
A70005-[16]-[180]	TRIAE_CS42_2AS_TGACv1_112873_AA0346390.3	Uncharacterized protein
B30002-[16]-[167]	TRIAE_CS42_3B_TGACv1_225859_AA0812410.1	Uncharacterized protein
B30002-[17]-[165]	TRIAE_CS42_3B_TGACv1_225859_AA0812410.1	Uncharacterized protein
A60002-[13]-[181]	TRIAE_CS42_6BL_TGACv1_500853_AA1610780.1	Uncharacterized protein
A10004-[16]-[181]	TRIAE_CS42_1AL_TGACv1_000103_AA0003430.1	Uncharacterized protein
A50001-[13]-[169]	TRIAE_CS42_5DS_TGACv1_458391_AA1493580.1	Uncharacterized protein
D40002-[2]-[181]	TRIAE_CS42_2BS_TGACv1_145875_AA0447860.1	Uncharacterized protein
B20001-[24]-[177]	TRIAE_CS42_5AS_TGACv1_394422_AA1280280.1	Uncharacterized protein
A10004-[13]-[181]	TRIAE_CS42_1DL_TGACv1_061304_AA0191830.5	Uncharacterized protein
A20006-[2]-[181]	TRIAE_CS42_6DL_TGACv1_527081_AA1698230.1	Uncharacterized protein
A60001-[7]-[181]	TRIAE_CS42_6BL_TGACv1_500206_AA1601260.1	Uncharacterized protein
B70002-[12]-[176]	TRIAE_CS42_U_TGACv1_642537_AA2119220.1	Uncharacterized protein
D20001-[3]-[175]	TRIAE_CS42_1AL_TGACv1_000073_AA0002500.1	Uncharacterized protein
A30001-[14]-[165]	TRIAE_CS42_6BS_TGACv1_513492_AA1643330.3	Uncharacterized protein
D70003-[4]-[181]	TRIAE_CS42_6AS_TGACv1_486668_AA1563880.3	Uncharacterized protein
A30004-[9]-[171]	TRIAE_CS42_1AS_TGACv1_019730_AA0070700.2	Uncharacterized protein
B70004-[19]-[159]	TRIAE_CS42_5BL_TGACv1_404168_AA1287890.1	Uncharacterized protein
A20006-[22]-[168]	TRIAE_CS42_1BL_TGACv1_030432_AA0090590.4	Uncharacterized protein
B50004-[1]-[181]	TRIAE_CS42_5BL_TGACv1_405474_AA1328090.1	Uncharacterized protein
D70001-[7]-[189]	TRIAE_CS42_2DL_TGACv1_158294_AA0514910.1	Uncharacterized protein
B20003-[24]-[172]	TRIAE_CS42_1AL_TGACv1_001272_AA0028080.2	Uncharacterized protein
D20001-[5]-[177]	TRIAE_CS42_3B_TGACv1_221837_AA0751130.2	Uncharacterized protein
A70002-[6]-[181]	TRIAE_CS42_6BL_TGACv1_500726_AA1608900.1	Uncharacterized protein
B40002-[13]-[180]	TRIAE_CS42_5BS_TGACv1_423975_AA1385560.1	Uncharacterized protein
A30001-[18]-[178]	TRIAE_CS42_U_TGACv1_640780_AA2073880.1	Uncharacterized protein
A30003-[10]-[181]	TRIAE_CS42_1BL_TGACv1_033528_AA0140130.1	Uncharacterized protein
D50003-[5]-[181]	TRIAE_CS42_5AL_TGACv1_375319_AA1219730.1	Uncharacterized protein
B20001-[7]-[181]	TRIAE_CS42_1AS_TGACv1_019311_AA0064780.1	Uncharacterized protein
B40004-[25]-[181]	TRIAE_CS42_5BL_TGACv1_405556_AA1330190.1	Uncharacterized protein
E10002-[0]-[181]	TRIAE_CS42_3B_TGACv1_223661_AA0785280.1	Uncharacterized protein
A60001-[20]-[165]	TRIAE_CS42_6AS_TGACv1_486122_AA1557170.1	Uncharacterized protein
A30005-[18]-[157]	TRIAE_CS42_U_TGACv1_644332_AA2138810.1	Uncharacterized protein
B10003-[24]-[166]	TRIAE_CS42_7AL_TGACv1_558688_AA1795450.1	Uncharacterized protein
A30005-[8]-[181]	TRIAE_CS42_5AS_TGACv1_394618_AA1281300.1	Uncharacterized protein
A50006-[16]-[168]	TRIAE_CS42_4BS_TGACv1_328234_AA1085010.1	Uncharacterized protein
B70001-[8]-[181]	TRIAE_CS42_U_TGACv1_641412_AA2094380.1	Uncharacterized protein
A10005-[4]-[181]	TRIAE_CS42_7AL_TGACv1_556759_AA1770430.1	Uncharacterized protein
A20006-[12]-[181]	TRIAE_CS42_4AL_TGACv1_288400_AA0947750.1	Uncharacterized protein
B70005-[19]-[163]	TRIAE_CS42_6BL_TGACv1_501690_AA1619910.1	Uncharacterized protein
A30003-[15]-[168]	TRIAE_CS42_3AL_TGACv1_193564_AA0613140.1	Uncharacterized protein
A50005-[19]-[173]	TRIAE_CS42_1AS_TGACv1_019159_AA0061820.4	Uncharacterized protein
A70004-[2]-[181]	TRIAE_CS42_1AL_TGACv1_001274_AA0028110.1	Uncharacterized protein
A40001-[32]-[163]	TRIAE_CS42_2BL_TGACv1_131264_AA0425160.2	Uncharacterized protein
A40005-[9]-[181]	TRIAE_CS42_1AL_TGACv1_002267_AA0040270.1	Uncharacterized protein
E10004-[1]-[181]	TRIAE_CS42_3B_TGACv1_222503_AA0766110.1	Uncharacterized protein
A70001-[4]-[181]	TRIAE_CS42_3DL_TGACv1_251126_AA0877780.4	Uncharacterized protein
D50002-[4]-[166]	TRIAE_CS42_6BS_TGACv1_513452_AA1642050.1	Uncharacterized protein
A50004-[13]-[169]	TRIAE_CS42_7BS_TGACv1_593339_AA1950560.1	Uncharacterized protein
A70001-[16]-[168]	TRIAE_CS42_3B_TGACv1_222800_AA0771050.1	Uncharacterized protein
B50004-[9]-[180]	TRIAE_CS42_3DS_TGACv1_271769_AA0907590.1	Uncharacterized protein
B20006-[17]-[173]	TRIAE_CS42_6DL_TGACv1_527433_AA1703890.1	Uncharacterized protein
B30003-[17]-[181]	TRIAE_CS42_3B_TGACv1_220602_AA0710790.1	Uncharacterized protein
A60004-[5]-[181]	TRIAE_CS42_1BS_TGACv1_050476_AA0172550.1	Uncharacterized protein
A20005-[6]-[181]	TRIAE_CS42_3DS_TGACv1_273852_AA0933750.1	Uncharacterized protein
B20005-[19]-[180]	TRIAE_CS42_1DL_TGACv1_061847_AA0204260.1	Uncharacterized protein
B70006-[13]-[181]	TRIAE_CS42_7DS_TGACv1_626610_AA2066850.1	Uncharacterized protein
D40004-[9]-[181]	TRIAE_CS42_2DL_TGACv1_158830_AA0526840.1	Uncharacterized protein
E10001-[13]-[156]	TRIAE_CS42_5DL_TGACv1_434016_AA1427230.9	Uncharacterized protein
B10002-[20]-[166]	TRIAE_CS42_1BL_TGACv1_030481_AA0092090.1	UPF0011 protein
D10002-[4]-[168]	TRIAE_CS42_1BL_TGACv1_030481_AA0092090.1	UPF0011 protein
A50003-[6]-[168]	TRIAE_CS42_1BL_TGACv1_030534_AA0093390.2	UPF0011 protein
B10005-[18]-[179]	TRIAE_CS42_U_TGACv1_641396_AA2093700.1	Urease accessory protein ureG
A50005-[21]-[163]	TRIAE_CS42_4DS_TGACv1_361078_AA1160480.2	Uridine kinase-like protein 3
A60001-[8]-[181]	TRIAE_CS42_4AS_TGACv1_306384_AA1007320.1	Vacuolar cation/proton exchanger 2
B40004-[16]-[180]	TRIAE_CS42_4BL_TGACv1_321746_AA1064950.1	Vacuolar protein sorting-associated protein 9A
D30004-[4]-[180]	TRIAE_CS42_4BL_TGACv1_321746_AA1064950.1	Vacuolar sorting protein 9 domain-containing protein
B30003-[1]-[181]	TRIAE_CS42_3B_TGACv1_224095_AA0792250.6	Vacuolar-processing enzyme
D20004-[3]-[182]	TRIAE_CS42_7AL_TGACv1_556057_AA1753920.2	Vacuolar-sorting receptor 6
A30005-[16]-[168]	TRIAE_CS42_7AL_TGACv1_556057_AA1753920.2	Vacuolar-sorting receptor 6
D60002-[1]-[168]	TRIAE_CS42_6AS_TGACv1_486930_AA1566620.2	Vacuole, catalytic
A30003-[2]-[181]	TRIAE_CS42_3DL_TGACv1_249982_AA0859890.1	Vegetative incompatibility protein HET-E-1
B40001-[2]-[181]	TRIAE_CS42_4DS_TGACv1_361196_AA1163270.1	Vignain
A40001-[1]-[181]	TRIAE_CS42_1AS_TGACv1_019434_AA0066580.1	Villin-1
D50001-[6]-[171]	TRIAE_CS42_5BS_TGACv1_424042_AA1386350.2	Wall-associated receptor kinase 3
B50006-[5]-[168]	TRIAE_CS42_2DL_TGACv1_160051_AA0546100.3	WD-40 repeat family protein
A70001-[13]-[168]	TRIAE_CS42_5AS_TGACv1_392620_AA1262260.3	zinc finger (C3HC4-type RING finger) family protein
A20006-[10]-[181]	TRIAE_CS42_2DL_TGACv1_158275_AA0514430.1	zinc finger (ubiquitin-hydrolase) domain-containing protein
B30006-[1]-[181]	TRIAE_CS42_3B_TGACv1_227320_AA0822830.2	Zinc finger CCCH domain-containing protein 12
B20001-[17]-[181]	TRIAE_CS42_3B_TGACv1_227320_AA0822830.2	Zinc finger CCCH domain-containing protein 12
A40001-[11]-[174]	TRIAE_CS42_4BS_TGACv1_328753_AA1093100.7	Zinc finger CCHC domain-containing protein 8
B30006-[2]-[181]	TRIAE_CS42_3AL_TGACv1_195205_AA0646420.1	Zinc finger family protein
A50004-[10]-[181]	TRIAE_CS42_5DL_TGACv1_433883_AA1424440.1	Zinc finger protein 346
A50002-[6]-[179]	TRIAE_CS42_5AS_TGACv1_392997_AA1267250.1	Zinc finger protein 410
D50002-[6]-[164]	TRIAE_CS42_5AS_TGACv1_392997_AA1267250.1	Zinc finger protein 410
D70001-[5]-[167]	TRIAE_CS42_U_TGACv1_640826_AA2075990.2	Zinc finger protein 622
B60001-[21]-[170]	TRIAE_CS42_7AS_TGACv1_569348_AA1814060.1	Zinc finger protein CONSTANS-LIKE 16
D50004-[2]-[168]	TRIAE_CS42_3B_TGACv1_226235_AA0815060.1	Zinc finger, CCHC-type
B60002-[18]-[166]	TRIAE_CS42_6AS_TGACv1_486046_AA1555910.1	Zinc ion binding protein
A30006-[15]-[166]	TRIAE_CS42_3AL_TGACv1_194515_AA0634670.1	Zinc knuckle family protein
B70004-[16]-[168]	TRIAE_CS42_7BL_TGACv1_577920_AA1886220.2	Zinc transporter 4, chloroplastic
A10003-[3]-[181]	DTC_Atau_Jorge_C_3D-312	DNA-transposon, TIR, CACTA
A20006-[18]-[163]	DTC_Null_Conan_consensus-1	DNA-transposon, TIR, CACTA
A20006-[21]-[179]	DTC_Taes_Jorge_59e04-1	DNA-transposon, TIR, CACTA
A20006-[8]-[181]	DTC_Null_Clifford_consensus-1	DNA-transposon, TIR, CACTA
A30004-[13]-[181]	DTC_Atau_Jorge_D_3D-339	DNA-transposon, TIR, CACTA
A30005-[5]-[181]	DTC_Null_Isaac_consensus-1	DNA-transposon, TIR, CACTA
A40001-[24]-[168]	DTC_Atau_Jorge_A_consensus-1	DNA-transposon, TIR, CACTA
A40003-[8]-[176]	DTC_Taes_Jorge_59e04-1	DNA-transposon, TIR, CACTA
A50001-[10]-[180]	DTC_Atau_Jorge_A_consensus-1	DNA-transposon, TIR, CACTA
A50004-[8]-[171]	DTC_Atau_Jorge_B_consensus-1	DNA-transposon, TIR, CACTA
A50005-[9]-[181]	DTC_Atau_Jorge_A_consensus-1	DNA-transposon, TIR, CACTA
A50006-[3]-[181]	DTC_Tdur_Byron_AY146587-2	DNA-transposon, TIR, CACTA
A60001-[14]-[168]	DTC_Null_Clifford_consensus-1	DNA-transposon, TIR, CACTA
A60002-[8]-[181]	DTC_Atau_Jorge_A_consensus-1	DNA-transposon, TIR, CACTA
A70003-[4]-[181]	DTC_Atau_Jorge_C_3D-312	DNA-transposon, TIR, CACTA
B10001-[10]-[181]	DTC_Atau_Jorge_A_consensus-1	DNA-transposon, TIR, CACTA
B10002-[4]-[181]	DTC_Tmon_TAT2_231A16-1	DNA-transposon, TIR, CACTA
B10002-[7]-[178]	DTC_Atau_Jorge_D_3D-339	DNA-transposon, TIR, CACTA
B10005-[20]-[172]	DTC_Tmon_Jorge_231A16-1	DNA-transposon, TIR, CACTA
B10005-[25]-[176]	DTC_Atau_Jorge_C_3D-312	DNA-transposon, TIR, CACTA
B20001-[5]-[181]	DTC_Null_Clifford_consensus-1	DNA-transposon, TIR, CACTA
B20003-[1]-[181]	DTC_Atau_Jorge_B_consensus-1	DNA-transposon, TIR, CACTA
B20004-[4]-[181]	DTC_Atau_Jorge_C_3D-312	DNA-transposon, TIR, CACTA
B30002-[12]-[168]	DTC_Atau_Jorge_A_consensus-1	DNA-transposon, TIR, CACTA
B30007-[4]-[181]	DTC_Taes_Vincent_42j2-1	DNA-transposon, TIR, CACTA
B40002-[10]-[181]	DTC_Taes_Jorge_59e04-1	DNA-transposon, TIR, CACTA
B40002-[4]-[181]	DTC_Hvul_Conan_Gb3-1	DNA-transposon, TIR, CACTA
B40004-[24]-[167]	DTC_Taes_Pavel_RND3B-1	DNA-transposon, TIR, CACTA
B40005-[1]-[181]	DTC_Taes_Byron_consensus-2	DNA-transposon, TIR, CACTA
B50004-[10]-[169]	DTC_Tmon_Jorge_AF326781-1	DNA-transposon, TIR, CACTA
B60001-[13]-[181]	DTC_Atau_Jude_AF446141-1	DNA-transposon, TIR, CACTA
B70004-[10]-[175]	DTC_Atau_Jorge_A_consensus-1	DNA-transposon, TIR, CACTA
B70004-[8]-[178]	DTC_Atau_Jorge_D_3D-339	DNA-transposon, TIR, CACTA
B70006-[26]-[168]	DTC_Atau_Jude_AF446141-1	DNA-transposon, TIR, CACTA
D10004-[0]-[181]	DTC_Null_Hamlet_consensus-1	DNA-transposon, TIR, CACTA
D30001-[1]-[169]	DTC_Taes_Pavel_RND3B-1	DNA-transposon, TIR, CACTA
D30001-[2]-[169]	DTC_Taes_Pavel_RND3B-1	DNA-transposon, TIR, CACTA
D30001-[3]-[169]	DTC_Taes_Pavel_RND3B-1	DNA-transposon, TIR, CACTA
D30001-[4]-[169]	DTC_Taes_Pavel_RND3B-1	DNA-transposon, TIR, CACTA
D30001-[6]-[178]	DTC_Taes_Pavel_RND3B-1	DNA-transposon, TIR, CACTA
D30001-[7]-[166]	DTC_Taes_Pavel_RND3B-1	DNA-transposon, TIR, CACTA
D30001-[9]-[168]	DTC_Taes_Pavel_RND3B-1	DNA-transposon, TIR, CACTA
D30003-[0]-[181]	DTC_Taes_Pavel_RND3B-1	DNA-transposon, TIR, CACTA
D50001-[0]-[181]	DTC_Taes_Jorge_59e04-1	DNA-transposon, TIR, CACTA
A60003-[6]-[181]	DTC_Taes_Jorge_59e04-1	DNA-transposon, TIR, CACTA
B40005-[17]-[168]	DTC_Taes_Pavel_RND3B-1	DNA-transposon, TIR, CACTA
D20001-[4]-[180]	DTC_Taes_Jorge_59e04-1	DNA-transposon, TIR, CACTA
B30005-[8]-[161]	DTC_Atau_Jorge_C_3D-312	DNA-transposon, TIR, CACTA
E10003-[11]-[175]	DTC_Null_Clifford_consensus-1	DNA-transposon, TIR, CACTA
D60001-[1]-[181]	DTC_Atau_Jude_AF446141-1	DNA-transposon, TIR, CACTA
D10002-[3]-[168]	DTC_Atau_Mandrake_AF446141-1	DNA-transposon, TIR, CACTA
D50001-[5]-[168]	DTC_Null_Hamlet_consensus-1	DNA-transposon, TIR, CACTA
B20003-[4]-[181]	DTC_Taes_Pavel_RND3B-1	DNA-transposon, TIR, CACTA
A40005-[16]-[169]	DTC_Atau_Jorge_D_3D-339	DNA-transposon, TIR, CACTA
A30002-[1]-[181]	DTC_Tmon_TAT1_AF459088-1	DNA-transposon, TIR, CACTA
A20003-[16]-[168]	DTC_Taes_Pavel_RND3B-1	DNA-transposon, TIR, CACTA
B50003-[13]-[160]	DTC_Atau_Mandrake_AF446141-1	DNA-transposon, TIR, CACTA
B40005-[14]-[168]	DTC_Atau_TAT7_3DS-1	DNA-transposon, TIR, CACTA
B40005-[21]-[167]	DTC_Atau_TAT7_3DS-1	DNA-transposon, TIR, CACTA
E10003-[7]-[169]	DTC_Atau_TAT7_3DS-1	DNA-transposon, TIR, CACTA
B40005-[13]-[168]	DTC_Atau_TAT7_3DS-1	DNA-transposon, TIR, CACTA
B40005-[20]-[188]	DTC_Atau_TAT7_3DS-1	DNA-transposon, TIR, CACTA
A70006-[13]-[165]	DTC_Tdur_Byron_AY146587-2	DNA-transposon, TIR, CACTA
A70004-[0]-[181]	DTC_Taes_Pavel_RND3B-1	DNA-transposon, TIR, CACTA
E10004-[3]-[168]	DTC_Atau_TAT7_3DS-1	DNA-transposon, TIR, CACTA
E10004-[4]-[167]	DTC_Atau_TAT7_3DS-1	DNA-transposon, TIR, CACTA
D50001-[4]-[168]	DTC_Null_Conan_consensus-1	DNA-transposon, TIR, CACTA
A70001-[5]-[180]	DTC_Taes_Jorge_59e04-1	DNA-transposon, TIR, CACTA
B50005-[5]-[181]	DTC_Taes_JorgeTIRs_consensus-1	DNA-transposon, TIR, CACTA
B30002-[7]-[181]	DTC_Atau_Jorge_D_3D-339	DNA-transposon, TIR, CACTA
A60001-[6]-[181]	DTC_Atau_Mandrake_AF446141-1	DNA-transposon, TIR, CACTA
A50005-[7]-[181]	DTC_Hvul_Dagobert_AY853252-1	DNA-transposon, TIR, CACTA
A30001-[4]-[181]	DTC_Atau_Jorge_B_consensus-1	DNA-transposon, TIR, CACTA
D50001-[8]-[181]	DTT_Bdis_BdisE_Bd4-110	DNA-transposon, TIR, Mariner
B10001-[7]-[181]	DTT_Taes_Jason_AF325196-1	DNA-transposon, TIR, Mariner
B30001-[4]-[181]	DTM_Null_Remus_consensus-1	DNA-transposon, TIR, Mutator
B70005-[12]-[181]	DTM_Bdis_BdisEme_RND-1	DNA-transposon, TIR, Mutator
A20006-[13]-[181]	DTX_Taes_XI_consensus-1	DNA-transposon, TIR, unknown
E10001-[6]-[181]	DTX_Ecol_unnamed_EF540321-2	DNA-transposon, TIR, unknown
B50004-[19]-[167]	DXX_Taes_Misenos_consensus-1	DNA-transposon, unknown
A20004-[10]-[181]	RLC_Null_Angela_B_consensus-1	Retrotransposon, LTR, Copia
A30005-[15]-[168]	RLC_Taes_Claudia_consensus-1	Retrotransposon, LTR, Copia
A40001-[13]-[181]	RLC_Taes_Claudia_consensus-1	Retrotransposon, LTR, Copia
A40004-[13]-[168]	RLC_Hvul_unnamed_509D2-2	Retrotransposon, LTR, Copia
A50003-[4]-[174]	RLC_Null_Angela_B_consensus-1	Retrotransposon, LTR, Copia
A50006-[15]-[178]	RLC_Null_Angela_A_consensus-1	Retrotransposon, LTR, Copia
A60001-[2]-[181]	RLC_Null_WIS_B_consensus-1	Retrotransposon, LTR, Copia
A70001-[2]-[181]	RLC_Null_Angela_A_consensus-1	Retrotransposon, LTR, Copia
A70002-[3]-[181]	RLC_Null_Angela_B_consensus-1	Retrotransposon, LTR, Copia
B10001-[23]-[167]	RLC_Null_Angela_B_consensus-1	Retrotransposon, LTR, Copia
B10002-[8]-[178]	RLC_Null_Angela_A_consensus-1	Retrotransposon, LTR, Copia
B10004-[0]-[181]	RLC_Null_Angela_A_consensus-1	Retrotransposon, LTR, Copia
B10005-[9]-[174]	RLC_Null_WIS_B_consensus-1	Retrotransposon, LTR, Copia
B20001-[8]-[181]	RLC_Null_WIS_A_consensus-1	Retrotransposon, LTR, Copia
B30007-[10]-[180]	RLC_Taes_Claudia_consensus-1	Retrotransposon, LTR, Copia
B40005-[12]-[177]	RLC_Null_Angela_B_consensus-1	Retrotransposon, LTR, Copia
B40005-[16]-[168]	RLC_Null_WIS_A_consensus-1	Retrotransposon, LTR, Copia
B50005-[12]-[180]	RLC_Null_Maximus_consensus-1	Retrotransposon, LTR, Copia
B60001-[25]-[168]	RLC_Null_WIS_A_consensus-1	Retrotransposon, LTR, Copia
B70001-[6]-[174]	RLC_Null_Angela_B_consensus-1	Retrotransposon, LTR, Copia
B70004-[14]-[168]	RLC_Null_Angela_A_consensus-1	Retrotransposon, LTR, Copia
D10001-[6]-[184]	RLC_Null_WIS_A_consensus-1	Retrotransposon, LTR, Copia
B70005-[2]-[181]	RLC_Hvul_Leojyg_AY268139-1	Retrotransposon, LTR, Copia
A70001-[23]-[181]	RLC_Null_Sasanda_EU157184-1	Retrotransposon, LTR, Copia
B10003-[17]-[164]	RLC_Null_Angela_A_consensus-1	Retrotransposon, LTR, Copia
A40003-[7]-[181]	RLC_Taes_Claudia_consensus-1	Retrotransposon, LTR, Copia
A30002-[10]-[181]	RLC_Null_Angela_B_consensus-1	Retrotransposon, LTR, Copia
B20001-[12]-[180]	RLC_Null_BARE1_B_consensus-1	Retrotransposon, LTR, Copia
A10005-[18]-[175]	RLC_Hvul_Valerie_AY661558-3	Retrotransposon, LTR, Copia
B40001-[22]-[161]	RLC_Taes_Inga_consensus-1	Retrotransposon, LTR, Copia
A70005-[2]-[181]	RLC_Null_Maximus_consensus-1	Retrotransposon, LTR, Copia
E10004-[2]-[181]	RLC_Null_WIS_A_consensus-1	Retrotransposon, LTR, Copia
A10001-[10]-[174]	RLG_Hvul_Wilma_AY494981-2	Retrotransposon, LTR, Gypsy
A10001-[17]-[181]	RLG_Hsap_Sabrina_D_AY146588-2	Retrotransposon, LTR, Gypsy
A10001-[8]-[181]	RLG_Taes_Egug_consensus-1	Retrotransposon, LTR, Gypsy
A10002-[2]-[181]	RLG_Taes_Sumaya_consensus-1	Retrotransposon, LTR, Gypsy
A10003-[0]-[181]	RLG_Null_Jeli_consensus-1	Retrotransposon, LTR, Gypsy
A10004-[5]-[181]	RLG_Tmon_Sabrina_B_AY146588-2	Retrotransposon, LTR, Gypsy
A10005-[11]-[179]	RLG_Tmon_Sabrina_B_AY146588-2	Retrotransposon, LTR, Gypsy
A10005-[20]-[168]	RLG_Tmon_Wilma_AY146588-3	Retrotransposon, LTR, Gypsy
A20002-[6]-[178]	RLG_Hvul_Sabrina_C_consensus-1	Retrotransposon, LTR, Gypsy
A20003-[11]-[161]	RLG_Taes_Abia_consensus-1	Retrotransposon, LTR, Gypsy
A20003-[13]-[168]	RLG_Taes_Cereba_consensus-1	Retrotransposon, LTR, Gypsy
A20004-[17]-[168]	RLG_Taes_Wilma_consensus-1	Retrotransposon, LTR, Gypsy
A20004-[3]-[181]	RLG_Hvul_Sabrina_C_consensus-1	Retrotransposon, LTR, Gypsy
A20004-[7]-[179]	RLG_Null_WHAM_consensus-1	Retrotransposon, LTR, Gypsy
A30004-[4]-[181]	RLG_Null_WHAM_consensus-1	Retrotransposon, LTR, Gypsy
A30004-[6]-[174]	RLG_Taes_Sumaya_consensus-1	Retrotransposon, LTR, Gypsy
A30005-[13]-[181]	RLG_Hsap_Derami_A_AY188333-1	Retrotransposon, LTR, Gypsy
A30005-[19]-[167]	RLG_Taes_Derami_consensus-1	Retrotransposon, LTR, Gypsy
A30005-[4]-[181]	RLG_Hsap_Derami_AY368673-1	Retrotransposon, LTR, Gypsy
A30005-[6]-[177]	RLG_Hvul_Wilma_AY494981-2	Retrotransposon, LTR, Gypsy
A40001-[8]-[181]	RLG_Hvul_Romana_AY494981-1	Retrotransposon, LTR, Gypsy
A40002-[3]-[181]	RLG_Hvul_Sabrina_D_consensus-1	Retrotransposon, LTR, Gypsy
A40002-[4]-[170]	RLG_Hsap_Sabrina_C_210J24-2	Retrotransposon, LTR, Gypsy
A40003-[10]-[168]	RLG_Taes_Sumaya_consensus-1	Retrotransposon, LTR, Gypsy
A40003-[3]-[181]	RLG_Taes_Derami_consensus-1	Retrotransposon, LTR, Gypsy
A50001-[2]-[181]	RLG_Hvul_Sabrina_D_consensus-1	Retrotransposon, LTR, Gypsy
A50001-[7]-[178]	RLG_Hvul_Sabrina_C_consensus-1	Retrotransposon, LTR, Gypsy
A50004-[11]-[168]	RLG_Hsap_Sabrina_C_210J24-2	Retrotransposon, LTR, Gypsy
A50004-[14]-[168]	RLG_Null_WHAM_consensus-1	Retrotransposon, LTR, Gypsy
A50005-[22]-[154]	RLG_Null_WHAM_consensus-1	Retrotransposon, LTR, Gypsy
A50006-[1]-[181]	RLG_Taes_Sabrina_D_10k23-4	Retrotransposon, LTR, Gypsy
A50006-[5]-[181]	RLG_Hvul_Hawi_AY494981-1	Retrotransposon, LTR, Gypsy
A50006-[9]-[175]	RLG_Hsap_Sabrina_C_AY494981-4	Retrotransposon, LTR, Gypsy
A60001-[19]-[164]	RLG_Hvul_Sabrina_C_consensus-1	Retrotransposon, LTR, Gypsy
A60004-[6]-[177]	RLG_Taes_Wilma_consensus-1	Retrotransposon, LTR, Gypsy
A60005-[13]-[168]	RLG_Tmon_Laura_609E6-1	Retrotransposon, LTR, Gypsy
A70002-[10]-[167]	RLG_Tmon_Wilma_AY146588-3	Retrotransposon, LTR, Gypsy
A70002-[15]-[168]	RLG_Tmon_Wilma_AY146588-3	Retrotransposon, LTR, Gypsy
A70003-[3]-[181]	RLG_Hvul_Wilma_AY494981-2	Retrotransposon, LTR, Gypsy
A70004-[6]-[181]	RLG_Hsap_Sabrina_B_115G1-2	Retrotransposon, LTR, Gypsy
A70004-[9]-[173]	RLG_Taes_Sumaya_consensus-1	Retrotransposon, LTR, Gypsy
A70005-[4]-[181]	RLG_Hvul_Egug_AY268139-1	Retrotransposon, LTR, Gypsy
A70006-[10]-[181]	RLG_Hvul_Hawi_AY494981-1	Retrotransposon, LTR, Gypsy
A70006-[4]-[181]	RLG_Taes_Romani_10k23-3	Retrotransposon, LTR, Gypsy
B10001-[9]-[181]	RLG_Null_Laura_consensus-1	Retrotransposon, LTR, Gypsy
B10002-[17]-[174]	RLG_Taes_Abia_B_3Brph7-445	Retrotransposon, LTR, Gypsy
B10003-[9]-[181]	RLG_Taes_Ifis_consensus-1	Retrotransposon, LTR, Gypsy
B10005-[7]-[181]	RLG_Null_Jeli_consensus-1	Retrotransposon, LTR, Gypsy
B20003-[12]-[181]	RLG_Hsap_Sabrina_B_115G1-2	Retrotransposon, LTR, Gypsy
B20003-[9]-[181]	RLG_Taes_Wilma_consensus-1	Retrotransposon, LTR, Gypsy
B20004-[15]-[168]	RLG_Taes_Sumana_59e04-2	Retrotransposon, LTR, Gypsy
B20004-[2]-[181]	RLG_Tmon_Sabrina_B_AY146588-2	Retrotransposon, LTR, Gypsy
B30004-[10]-[178]	RLG_Hvul_Sabrina_C_consensus-1	Retrotransposon, LTR, Gypsy
B30004-[14]-[168]	RLG_Hvul_Sabrina_C_consensus-1	Retrotransposon, LTR, Gypsy
B30004-[5]-[181]	RLG_Null_WHAM_consensus-1	Retrotransposon, LTR, Gypsy
B40002-[17]-[181]	RLG_Atau_Sabrina_B_AY368673-1	Retrotransposon, LTR, Gypsy
B40002-[5]-[181]	RLG_Taes_Sumaya_consensus-1	Retrotransposon, LTR, Gypsy
B40003-[0]-[181]	RLG_Taes_Egug_consensus-1	Retrotransposon, LTR, Gypsy
B40003-[8]-[180]	RLG_Taes_Abia_consensus-1	Retrotransposon, LTR, Gypsy
B40004-[10]-[181]	RLG_Null_Fatima_consensus-1	Retrotransposon, LTR, Gypsy
B40005-[5]-[173]	RLG_Taes_Egug_consensus-1	Retrotransposon, LTR, Gypsy
B40005-[8]-[173]	RLG_Null_Fatima_consensus-1	Retrotransposon, LTR, Gypsy
B50001-[8]-[161]	RLG_Taes_Sumana_59e04-2	Retrotransposon, LTR, Gypsy
B50003-[2]-[174]	RLG_Null_Carmilla_consensus-1	Retrotransposon, LTR, Gypsy
B50003-[7]-[180]	RLG_Atau_Sabrina_B_AY368673-1	Retrotransposon, LTR, Gypsy
B50004-[14]-[180]	RLG_Taes_Egug_consensus-1	Retrotransposon, LTR, Gypsy
B50005-[15]-[168]	RLG_Taes_Egug_consensus-1	Retrotransposon, LTR, Gypsy
B50006-[0]-[181]	RLG_Null_WHAM_consensus-1	Retrotransposon, LTR, Gypsy
B60001-[30]-[168]	RLG_Taes_Abbie_B_3BctgB-42	Retrotransposon, LTR, Gypsy
B60002-[0]-[181]	RLG_Hvul_Sabrina_C_consensus-1	Retrotransposon, LTR, Gypsy
B60003-[1]-[181]	RLG_Atau_Sabrina_B_AY368673-1	Retrotransposon, LTR, Gypsy
B60003-[7]-[175]	RLG_Taes_Sumana_59e04-2	Retrotransposon, LTR, Gypsy
B60006-[0]-[181]	RLG_Taes_Egug_consensus-1	Retrotransposon, LTR, Gypsy
B70002-[8]-[181]	RLG_Taes_Sabrina_D_consensus-2	Retrotransposon, LTR, Gypsy
B70003-[12]-[168]	RLG_Taes_Wilma_consensus-1	Retrotransposon, LTR, Gypsy
B70005-[5]-[179]	RLG_Taes_Sabrina_D_consensus-2	Retrotransposon, LTR, Gypsy
B70006-[11]-[180]	RLG_Atau_Sabrina_B_AY368673-1	Retrotransposon, LTR, Gypsy
B70006-[25]-[168]	RLG_Atau_Sabrina_B_AY368673-1	Retrotransposon, LTR, Gypsy
D10001-[3]-[181]	RLG_Atau_Sabrina_B_AY368673-1	Retrotransposon, LTR, Gypsy
D10002-[2]-[181]	RLG_Taes_Abia_consensus-1	Retrotransposon, LTR, Gypsy
D40002-[0]-[181]	RLG_Tmon_Sabrina_B_AY146588-2	Retrotransposon, LTR, Gypsy
B10003-[12]-[180]	RLG_Taes_Egug_consensus-1	Retrotransposon, LTR, Gypsy
B50005-[13]-[181]	RLG_Hvul_Hawi_AY494981-1	Retrotransposon, LTR, Gypsy
A20003-[6]-[181]	RLG_Taes_Sumaya_59e04-1	Retrotransposon, LTR, Gypsy
B10003-[19]-[180]	RLG_Taes_Egug_consensus-1	Retrotransposon, LTR, Gypsy
B20003-[13]-[178]	RLG_Hvul_Sabrina_C_consensus-1	Retrotransposon, LTR, Gypsy
D70001-[4]-[152]	RLG_Taes_Sabrina_D_10k23-4	Retrotransposon, LTR, Gypsy
B10002-[13]-[181]	RLG_Taes_Sabrina_D_10k23-4	Retrotransposon, LTR, Gypsy
B50003-[12]-[180]	RLG_Hvul_Romana_AY494981-1	Retrotransposon, LTR, Gypsy
B70003-[9]-[181]	RLG_Hvul_Romana_AY494981-1	Retrotransposon, LTR, Gypsy
A30003-[14]-[164]	RLG_Taes_Sumana_59e04-2	Retrotransposon, LTR, Gypsy
B10003-[3]-[181]	RLG_Taes_Hawi_consensus-1	Retrotransposon, LTR, Gypsy
B40002-[3]-[181]	RLG_Taes_Sumaya_consensus-1	Retrotransposon, LTR, Gypsy
B30004-[16]-[168]	RLG_Hvul_Sabrina_D_consensus-1	Retrotransposon, LTR, Gypsy
A50001-[8]-[180]	RLG_Taes_Derami_consensus-1	Retrotransposon, LTR, Gypsy
B10005-[1]-[181]	RLG_Taes_Egug_consensus-1	Retrotransposon, LTR, Gypsy
A40004-[11]-[181]	RLG_Null_Erika_consensus-1	Retrotransposon, LTR, Gypsy
B50005-[11]-[175]	RLG_Taes_Hawi_consensus-1	Retrotransposon, LTR, Gypsy
A20003-[14]-[152]	RLG_Null_WHAM_consensus-1	Retrotransposon, LTR, Gypsy
A20003-[7]-[177]	RLG_Taes_Romani_10k23-3	Retrotransposon, LTR, Gypsy
B30001-[10]-[163]	RLG_Taes_Ifis_consensus-1	Retrotransposon, LTR, Gypsy
B30003-[16]-[168]	RLG_Taes_Hawi_consensus-1	Retrotransposon, LTR, Gypsy
B60004-[11]-[169]	RLG_Hvul_Egug_AY268139-1	Retrotransposon, LTR, Gypsy
B20005-[6]-[177]	RLG_Hsap_Derami_AY368673-1	Retrotransposon, LTR, Gypsy
A30001-[24]-[176]	RLG_Hvul_Wilma_AY494981-2	Retrotransposon, LTR, Gypsy
B30004-[6]-[181]	RLG_Taes_Sumaya_consensus-1	Retrotransposon, LTR, Gypsy
B70006-[10]-[177]	RLG_Taes_Hawi_consensus-1	Retrotransposon, LTR, Gypsy
B70003-[11]-[177]	RLG_Hvul_Hawi_AY494981-1	Retrotransposon, LTR, Gypsy
B20002-[16]-[168]	RLG_Tmon_Laura_609E6-1	Retrotransposon, LTR, Gypsy
B20004-[17]-[175]	RLG_Taes_Sabrina_D_consensus-2	Retrotransposon, LTR, Gypsy
B20004-[8]-[181]	RLG_Tmon_Heidi_AY146588-1	Retrotransposon, LTR, Gypsy
A30003-[7]-[181]	RLG_Hvul_Wilma_AY494981-2	Retrotransposon, LTR, Gypsy
A20006-[0]-[181]	RLG_Null_WHAM_consensus-1	Retrotransposon, LTR, Gypsy
A60004-[4]-[181]	RLG_Tdur_Zuhra_103H9-1	Retrotransposon, LTR, Gypsy
A60003-[5]-[181]	RLG_Null_Erika_consensus-1	Retrotransposon, LTR, Gypsy
B40002-[11]-[181]	RLG_Taes_Nusif_C_3BctgB-87	Retrotransposon, LTR, Gypsy
B60002-[19]-[156]	RLG_Null_Fatima_B_consensus-1	Retrotransposon, LTR, Gypsy
A70003-[0]-[181]	RLG_Taes_Quinta_consensus-1	Retrotransposon, LTR, Gypsy
B20006-[6]-[181]	RLX_Taes_Xalax_3BctgC-36	Retrotransposon, LTR, unknown
B20005-[0]-[181]	RLX_Taes_Abra_3BctgL-47	Retrotransposon, LTR, unknown
B70001-[7]-[181]	RLX_Taes_Ginger_10k23-1	Retrotransposon, LTR, unknown
B60006-[11]-[169]	RLX_Taes_Xalax_3BctgC-36	Retrotransposon, LTR, unknown
A20004-[1]-[181]	RIX_Taes_Stasy_consensus-1	Retrotransposon, non-LTR (SINE)
A30005-[17]-[168]	RIX_Taes_Stasy_consensus-1	Retrotransposon, non-LTR (SINE)
A40002-[2]-[181]	RIX_Taes_Stasy_consensus-1	Retrotransposon, non-LTR (SINE)
A40003-[5]-[181]	RIX_Taes_Stasy_consensus-1	Retrotransposon, non-LTR (SINE)
A60001-[18]-[161]	RIX_Taes_Stasy_consensus-1	Retrotransposon, non-LTR (SINE)
B10002-[19]-[168]	RIX_Taes_Stasy_consensus-1	Retrotransposon, non-LTR (SINE)
B20003-[25]-[169]	RIX_Taes_Stasy_consensus-1	Retrotransposon, non-LTR (SINE)
B20006-[14]-[168]	RIX_Taes_Stasy_consensus-1	Retrotransposon, non-LTR (SINE)
B30001-[7]-[160]	RIX_Taes_Stasy_consensus-1	Retrotransposon, non-LTR (SINE)
B30001-[9]-[182]	RIX_Taes_Stasy_consensus-1	Retrotransposon, non-LTR (SINE)
B30005-[4]-[162]	RIX_Taes_Stasy_consensus-1	Retrotransposon, non-LTR (SINE)
B60003-[14]-[170]	RIX_Tdur_Stasy_294D11-1	Retrotransposon, non-LTR (SINE)
B60004-[10]-[167]	RIX_Taes_Stasy_consensus-1	Retrotransposon, non-LTR (SINE)
D10003-[1]-[181]	RIX_Taes_Stasy_consensus-1	Retrotransposon, non-LTR (SINE)
D20004-[0]-[181]	RIX_Taes_Stasy_consensus-1	Retrotransposon, non-LTR (SINE)
B40002-[23]-[178]	RIX_Taes_Stasy_consensus-1	Retrotransposon, non-LTR (SINE)
D20002-[7]-[172]	RIX_Taes_Stasy_consensus-1	Retrotransposon, non-LTR (SINE)
B30003-[18]-[168]	XXX_Taes_Xabor_464G14-1	TE unknown
B70006-[24]-[159]	XXX_Hvul_Thurl_Gb3-2	TE unknown
	1 Codes based on MAK outfile
	2Gene accessions from EnsemblPlants (http://plants.ensembl.org/Triticum_aestivum)
	3 Based on gene annotation from EnsemblPlants with e-value<10-10: ncRNA= noncoding RNA, TE=transposable elements

## Sheet: Sheet1
	No'	%
protein coding	1268	73.1257
ncRNA	204	11.7647
TE	253	14.5905

## Sheet: Sheet2
Au insertion no	Transcript\TE	Gene\ orthologue\ TE	evalue	coverage	length	gapopen	Type
B10005-[17]-[164]	TRIAE_CS42_1BL_TGACv1_031913_AA0122710.1	ncRNA	0	41	414	0	ncRNA
A10005-[21]-[168]	TRIAE_CS42_1BL_TGACv1_033949_AA0142750.1	ncRNA	0	87	877	9	ncRNA
A50005-[1]-[181]	TRIAE_CS42_2AL_TGACv1_093539_AA0282090.1	ncRNA	0	100	1022	12	ncRNA
A70002-[9]-[177]	TRIAE_CS42_2AS_TGACv1_113941_AA0362620.1	ncRNA	0	67	668	5	ncRNA
A50001-[9]-[168]	TRIAE_CS42_2AS_TGACv1_114244_AA0365320.1	ncRNA	0	99	1005	2	ncRNA
B10004-[11]-[162]	TRIAE_CS42_2AS_TGACv1_115855_AA0373270.1	ncRNA	0	100	1000	2	ncRNA
B30004-[0]-[181]	TRIAE_CS42_2AS_TGACv1_115855_AA0373270.1	ncRNA	0	100	1000	2	ncRNA
A30003-[9]-[169]	TRIAE_CS42_2AS_TGACv1_115855_AA0373270.1	ncRNA	0	99	932	3	ncRNA
E10001-[7]-[181]	TRIAE_CS42_2BS_TGACv1_146300_AA0461820.1	ncRNA	0	43	431	0	ncRNA
B40001-[13]-[169]	TRIAE_CS42_2BS_TGACv1_146571_AA0468410.1	ncRNA	0	67	672	2	ncRNA
B30002-[9]-[161]	TRIAE_CS42_3B_TGACv1_221865_AA0752030.1	ncRNA	0	100	1008	7	ncRNA
B70002-[3]-[181]	TRIAE_CS42_3B_TGACv1_224743_AA0800900.1	ncRNA	0	88	806	4	ncRNA
D30001-[10]-[169]	TRIAE_CS42_3DS_TGACv1_272073_AA0914210.1	ncRNA	0	58	500	0	ncRNA
B20006-[9]-[175]	TRIAE_CS42_4AL_TGACv1_288246_AA0942180.1	ncRNA	0	69	704	13	ncRNA
A70006-[0]-[181]	TRIAE_CS42_4AL_TGACv1_288681_AA0955450.1	ncRNA	0	86	864	7	ncRNA
A40004-[0]-[181]	TRIAE_CS42_4AL_TGACv1_291111_AA0992310.2	ncRNA	0	70	501	0	ncRNA
B70004-[1]-[181]	TRIAE_CS42_4BL_TGACv1_320446_AA1039510.1	ncRNA	0	100	1010	10	ncRNA
A20001-[14]-[168]	TRIAE_CS42_5AL_TGACv1_376021_AA1230890.3	ncRNA	0	94	940	3	ncRNA
A60003-[1]-[181]	TRIAE_CS42_5AS_TGACv1_393339_AA1271460.1	ncRNA	0	57	568	4	ncRNA
A50005-[2]-[181]	TRIAE_CS42_5AS_TGACv1_394701_AA1281520.4	ncRNA	0	71	714	2	ncRNA
B10004-[3]-[181]	TRIAE_CS42_5BL_TGACv1_406754_AA1349540.1	ncRNA	0	81	704	4	ncRNA
A50003-[9]-[148]	TRIAE_CS42_5BL_TGACv1_407125_AA1353600.1	ncRNA	0	99	1016	10	ncRNA
B20006-[3]-[181]	TRIAE_CS42_5BS_TGACv1_424491_AA1390030.1	ncRNA	0	52	525	3	ncRNA
B30005-[7]-[181]	TRIAE_CS42_5DL_TGACv1_432921_AA1394350.1	ncRNA	0	69	437	2	ncRNA
B40004-[6]-[181]	TRIAE_CS42_6AS_TGACv1_487704_AA1572510.1	ncRNA	0	99	672	3	ncRNA
B50004-[3]-[179]	TRIAE_CS42_6BL_TGACv1_499435_AA1582510.1	ncRNA	0	68	703	8	ncRNA
B60006-[15]-[180]	TRIAE_CS42_6BL_TGACv1_505760_AA1629290.1	ncRNA	0	60	601	2	ncRNA
B60002-[22]-[165]	TRIAE_CS42_6BS_TGACv1_513574_AA1645050.1	ncRNA	0	50	503	0	ncRNA
D60002-[4]-[181]	TRIAE_CS42_6BS_TGACv1_513574_AA1645050.1	ncRNA	0	50	506	2	ncRNA
A60002-[16]-[177]	TRIAE_CS42_6BS_TGACv1_513574_AA1645050.1	ncRNA	0	50	500	4	ncRNA
B60002-[17]-[162]	TRIAE_CS42_6BS_TGACv1_513673_AA1646920.1	ncRNA	0	100	501	0	ncRNA
D30001-[5]-[169]	TRIAE_CS42_6BS_TGACv1_513770_AA1649060.1	ncRNA	0	72	730	8	ncRNA
A10001-[5]-[181]	TRIAE_CS42_6DS_TGACv1_542824_AA1731070.1	ncRNA	0	50	500	1	ncRNA
A30003-[8]-[181]	TRIAE_CS42_7AL_TGACv1_557173_AA1777610.1	ncRNA	0	92	839	2	ncRNA
B20003-[7]-[174]	TRIAE_CS42_7AS_TGACv1_569052_AA1805800.1	ncRNA	0	92	934	20	ncRNA
A40004-[10]-[177]	TRIAE_CS42_7AS_TGACv1_569845_AA1825110.1	ncRNA	0	93	423	3	ncRNA
A10005-[10]-[181]	TRIAE_CS42_7AS_TGACv1_572075_AA1851310.1	ncRNA	0	44	437	1	ncRNA
B60001-[16]-[180]	TRIAE_CS42_7BL_TGACv1_576755_AA1853820.1	ncRNA	0	43	427	1	ncRNA
B30007-[12]-[168]	TRIAE_CS42_7BL_TGACv1_578415_AA1894410.1	ncRNA	0	60	595	1	ncRNA
B70001-[12]-[181]	TRIAE_CS42_7DL_TGACv1_603383_AA1982380.2	ncRNA	0	99	555	4	ncRNA
B70004-[9]-[181]	TRIAE_CS42_U_TGACv1_641078_AA2084400.1	ncRNA	0	96	998	2	ncRNA
A50003-[0]-[181]	TRIAE_CS42_5DL_TGACv1_438240_AA1468070.1	ncRNA	4e-176	60	616	13	ncRNA
D50002-[7]-[169]	TRIAE_CS42_5AL_TGACv1_376699_AA1240000.1	ncRNA	3e-171	50	567	6	ncRNA
B30007-[17]-[162]	TRIAE_CS42_4AL_TGACv1_288968_AA0962240.1	ncRNA	8e-166	65	664	10	ncRNA
A70003-[5]-[181]	TRIAE_CS42_2AL_TGACv1_094752_AA0302580.1	ncRNA	3e-165	46	463	6	ncRNA
A60002-[0]-[181]	TRIAE_CS42_6BS_TGACv1_513120_AA1630500.1	ncRNA	4e-163	36	360	0	ncRNA
B70002-[7]-[181]	TRIAE_CS42_4AL_TGACv1_288968_AA0962240.1	ncRNA	1e-162	78	465	3	ncRNA
A30003-[3]-[181]	TRIAE_CS42_4BL_TGACv1_320446_AA1039510.1	ncRNA	4e-157	99	990	10	ncRNA
B40003-[4]-[181]	TRIAE_CS42_4DS_TGACv1_361328_AA1165830.1	ncRNA	1e-156	43	428	2	ncRNA
B70006-[21]-[181]	TRIAE_CS42_7BL_TGACv1_578876_AA1901350.1	ncRNA	9e-153	64	301	0	ncRNA
A60002-[14]-[181]	TRIAE_CS42_7BS_TGACv1_593319_AA1950410.1	ncRNA	2e-147	40	402	2	ncRNA
B70001-[1]-[181]	TRIAE_CS42_7DL_TGACv1_602649_AA1963840.1	ncRNA	8e-147	31	313	0	ncRNA
B30005-[9]-[181]	TRIAE_CS42_6DL_TGACv1_526693_AA1690070.2	ncRNA	4e-144	32	320	0	ncRNA
A60005-[10]-[168]	TRIAE_CS42_7AL_TGACv1_556296_AA1760240.1	ncRNA	4e-144	52	295	1	ncRNA
B40001-[5]-[181]	TRIAE_CS42_1BS_TGACv1_050292_AA0170280.1	ncRNA	5e-143	62	325	1	ncRNA
B70003-[8]-[178]	TRIAE_CS42_2DS_TGACv1_178484_AA0596210.1	ncRNA	1e-132	40	398	4	ncRNA
A60005-[6]-[163]	TRIAE_CS42_1DL_TGACv1_062408_AA0214070.1	ncRNA	4e-132	31	306	0	ncRNA
B10001-[12]-[179]	TRIAE_CS42_7AL_TGACv1_557012_AA1775020.1	ncRNA	8e-128	57	313	2	ncRNA
B70001-[19]-[168]	TRIAE_CS42_7AL_TGACv1_557012_AA1775020.1	ncRNA	8e-128	57	313	2	ncRNA
B10004-[10]-[178]	TRIAE_CS42_6BL_TGACv1_501484_AA1618100.1	ncRNA	3e-127	62	311	1	ncRNA
B60006-[13]-[168]	TRIAE_CS42_3B_TGACv1_222615_AA0767930.2	ncRNA	4e-125	43	446	8	ncRNA
B30003-[4]-[181]	TRIAE_CS42_1AS_TGACv1_020557_AA0078420.1	ncRNA	5e-124	33	327	2	ncRNA
B60004-[4]-[178]	TRIAE_CS42_6BS_TGACv1_513191_AA1633740.1	ncRNA	1e-119	42	448	7	ncRNA
A50005-[15]-[168]	TRIAE_CS42_6DL_TGACv1_526539_AA1686410.1	ncRNA	6e-117	29	287	1	ncRNA
D40003-[2]-[162]	TRIAE_CS42_4DL_TGACv1_344938_AA1150600.1	ncRNA	3e-114	23	230	0	ncRNA
A30001-[23]-[151]	TRIAE_CS42_7AS_TGACv1_570413_AA1835370.1	ncRNA	3e-107	26	273	1	ncRNA
B40005-[11]-[172]	TRIAE_CS42_5BL_TGACv1_408771_AA1364390.1	ncRNA	4e-106	23	233	0	ncRNA
B40004-[11]-[181]	TRIAE_CS42_1BL_TGACv1_033061_AA0136570.1	ncRNA	6e-104	24	243	1	ncRNA
A20002-[12]-[180]	TRIAE_CS42_2BL_TGACv1_144910_AA0446120.1	ncRNA	2e-103	22	220	0	ncRNA
A40004-[8]-[181]	TRIAE_CS42_4AL_TGACv1_290009_AA0980400.1	ncRNA	2e-103	28	210	0	ncRNA
A20001-[3]-[181]	TRIAE_CS42_6DS_TGACv1_542497_AA1722590.1	ncRNA	3e-102	26	263	0	ncRNA
A20004-[11]-[181]	TRIAE_CS42_2BS_TGACv1_146698_AA0471060.1	ncRNA	3e-101	28	284	2	ncRNA
B60001-[3]-[181]	TRIAE_CS42_6DS_TGACv1_542688_AA1727750.1	ncRNA	3e-101	25	250	1	ncRNA
D60004-[2]-[150]	TRIAE_CS42_6DS_TGACv1_543111_AA1735560.1	ncRNA	4e-100	29	292	2	ncRNA
A50004-[7]-[181]	TRIAE_CS42_7DS_TGACv1_624157_AA2059330.1	ncRNA	4e-100	45	239	1	ncRNA
B70003-[13]-[168]	TRIAE_CS42_7BL_TGACv1_577314_AA1871940.1	ncRNA	2e-98	20	201	0	ncRNA
A50001-[3]-[181]	TRIAE_CS42_2DS_TGACv1_179223_AA0605400.1	ncRNA	7e-97	29	285	1	ncRNA
A50001-[4]-[180]	TRIAE_CS42_2DS_TGACv1_179223_AA0605400.1	ncRNA	7e-97	29	285	1	ncRNA
B60002-[7]-[174]	TRIAE_CS42_2DL_TGACv1_157973_AA0504390.1	ncRNA	3e-95	24	238	0	ncRNA
B70004-[18]-[147]	TRIAE_CS42_3DL_TGACv1_251055_AA0876800.2	ncRNA	3e-95	56	323	1	ncRNA
B20003-[20]-[181]	TRIAE_CS42_6DL_TGACv1_527887_AA1709560.1	ncRNA	1e-94	28	279	4	ncRNA
D30004-[6]-[181]	TRIAE_CS42_5DL_TGACv1_434595_AA1438510.1	ncRNA	4e-94	19	193	0	ncRNA
D50004-[4]-[169]	TRIAE_CS42_5DL_TGACv1_434595_AA1438510.1	ncRNA	1e-93	19	192	0	ncRNA
A10005-[7]-[181]	TRIAE_CS42_2AL_TGACv1_096864_AA0321790.1	ncRNA	2e-92	20	200	0	ncRNA
B20003-[10]-[177]	TRIAE_CS42_1AL_TGACv1_000849_AA0020350.1	ncRNA	2e-91	33	243	1	ncRNA
A60001-[23]-[177]	TRIAE_CS42_1BL_TGACv1_032078_AA0125050.1	ncRNA	7e-91	35	368	2	ncRNA
A60005-[3]-[181]	TRIAE_CS42_2AL_TGACv1_098571_AA0326440.1	ncRNA	7e-91	31	241	3	ncRNA
B30007-[3]-[181]	TRIAE_CS42_5DL_TGACv1_434159_AA1430710.1	ncRNA	7e-91	64	526	6	ncRNA
D50004-[6]-[181]	TRIAE_CS42_5DL_TGACv1_434595_AA1438510.1	ncRNA	7e-91	19	192	0	ncRNA
B30007-[1]-[181]	TRIAE_CS42_4AL_TGACv1_291111_AA0992310.2	ncRNA	3e-89	52	187	0	ncRNA
B30007-[5]-[177]	TRIAE_CS42_4AL_TGACv1_291111_AA0992310.2	ncRNA	3e-89	51	201	1	ncRNA
B20001-[18]-[181]	TRIAE_CS42_4AL_TGACv1_291111_AA0992310.2	ncRNA	1e-88	19	188	0	ncRNA
B20006-[15]-[168]	TRIAE_CS42_4DL_TGACv1_344357_AA1146460.1	ncRNA	1e-88	82	388	3	ncRNA
B30003-[6]-[181]	TRIAE_CS42_5AL_TGACv1_375575_AA1223920.1	ncRNA	1e-88	19	186	0	ncRNA
B40004-[21]-[168]	TRIAE_CS42_4AL_TGACv1_291111_AA0992310.2	ncRNA	3e-88	19	187	0	ncRNA
B70006-[29]-[181]	TRIAE_CS42_3DS_TGACv1_272549_AA0922180.1	ncRNA	4e-87	46	503	9	ncRNA
A40001-[26]-[168]	TRIAE_CS42_6BS_TGACv1_513137_AA1631530.1	ncRNA	1e-86	38	392	8	ncRNA
B40001-[11]-[172]	TRIAE_CS42_1DS_TGACv1_080919_AA0255600.1	ncRNA	3e-82	19	186	1	ncRNA
B10001-[28]-[169]	TRIAE_CS42_1DS_TGACv1_082229_AA0264220.1	ncRNA	2e-79	55	554	8	ncRNA
A20003-[3]-[181]	TRIAE_CS42_5BL_TGACv1_408771_AA1364390.1	ncRNA	2e-79	32	327	9	ncRNA
A30003-[12]-[181]	TRIAE_CS42_4AS_TGACv1_307434_AA1020420.1	ncRNA	7e-78	18	183	0	ncRNA
A70006-[5]-[181]	TRIAE_CS42_5BS_TGACv1_423506_AA1378310.1	ncRNA	2e-77	21	213	1	ncRNA
A20001-[8]-[181]	TRIAE_CS42_6AS_TGACv1_486282_AA1559150.1	ncRNA	3e-76	25	255	4	ncRNA
B30003-[9]-[166]	TRIAE_CS42_1BS_TGACv1_050139_AA0168000.1	ncRNA	4e-74	22	171	0	ncRNA
B10002-[6]-[176]	TRIAE_CS42_3AL_TGACv1_193627_AA0615610.1	ncRNA	4e-74	28	284	3	ncRNA
D10001-[4]-[168]	TRIAE_CS42_4AL_TGACv1_291111_AA0992310.2	ncRNA	4e-74	17	166	0	ncRNA
A70006-[9]-[181]	TRIAE_CS42_5DS_TGACv1_458066_AA1491880.2	ncRNA	2e-73	37	207	1	ncRNA
B50001-[11]-[169]	TRIAE_CS42_6DL_TGACv1_526410_AA1682660.2	ncRNA	5e-73	18	176	1	ncRNA
E10004-[0]-[181]	TRIAE_CS42_4AL_TGACv1_288271_AA0943130.2	ncRNA	2e-71	32	320	1	ncRNA
B70006-[15]-[173]	TRIAE_CS42_1BL_TGACv1_031494_AA0115040.1	ncRNA	3e-70	16	162	0	ncRNA
D10001-[0]-[181]	TRIAE_CS42_5AL_TGACv1_375575_AA1223920.1	ncRNA	3e-70	17	174	0	ncRNA
B60003-[9]-[163]	TRIAE_CS42_6DS_TGACv1_543792_AA1744200.2	ncRNA	3e-70	32	291	6	ncRNA
B20005-[5]-[181]	TRIAE_CS42_4BL_TGACv1_322135_AA1068840.1	ncRNA	1e-68	24	240	2	ncRNA
B20005-[20]-[174]	TRIAE_CS42_3DS_TGACv1_272256_AA0917840.1	ncRNA	4e-68	33	353	5	ncRNA
B50001-[1]-[181]	TRIAE_CS42_3B_TGACv1_220919_AA0723790.1	ncRNA	1e-67	16	164	1	ncRNA
A40006-[8]-[164]	TRIAE_CS42_7DS_TGACv1_623436_AA2053170.1	ncRNA	2e-66	17	170	0	ncRNA
A40006-[13]-[173]	TRIAE_CS42_7DS_TGACv1_623436_AA2053170.1	ncRNA	6e-66	17	167	2	ncRNA
B70006-[8]-[181]	TRIAE_CS42_3AL_TGACv1_194694_AA0637980.1	ncRNA	2e-65	28	287	7	ncRNA
A20003-[15]-[168]	TRIAE_CS42_3B_TGACv1_221442_AA0741030.1	ncRNA	8e-65	22	226	5	ncRNA
B50004-[11]-[166]	TRIAE_CS42_5BL_TGACv1_408390_AA1363160.1	ncRNA	8e-65	14	139	0	ncRNA
B60004-[8]-[152]	TRIAE_CS42_6DS_TGACv1_543792_AA1744200.2	ncRNA	8e-65	32	291	6	ncRNA
A40006-[18]-[161]	TRIAE_CS42_3AL_TGACv1_195103_AA0644800.1	ncRNA	5e-61	39	392	4	ncRNA
B40005-[0]-[181]	TRIAE_CS42_6AS_TGACv1_486160_AA1557650.1	ncRNA	2e-60	21	232	2	ncRNA
A20004-[0]-[181]	TRIAE_CS42_2BS_TGACv1_150115_AA0497960.1	ncRNA	6e-60	16	169	1	ncRNA
A30001-[19]-[161]	TRIAE_CS42_2DS_TGACv1_178631_AA0598570.1	ncRNA	2e-59	20	209	5	ncRNA
A40004-[1]-[181]	TRIAE_CS42_6AS_TGACv1_486160_AA1557650.1	ncRNA	2e-59	17	171	1	ncRNA
A70005-[0]-[181]	TRIAE_CS42_7AL_TGACv1_558440_AA1793400.1	ncRNA	2e-59	20	205	3	ncRNA
B40003-[5]-[173]	TRIAE_CS42_2BL_TGACv1_129913_AA0399310.1	ncRNA	2e-58	14	140	0	ncRNA
B30003-[11]-[179]	TRIAE_CS42_3B_TGACv1_221054_AA0728450.1	ncRNA	2e-58	22	127	0	ncRNA
A70002-[11]-[180]	TRIAE_CS42_2BS_TGACv1_148667_AA0494440.3	ncRNA	9e-58	16	160	2	ncRNA
A20004-[4]-[181]	TRIAE_CS42_1BL_TGACv1_030971_AA0104790.1	ncRNA	3e-57	25	262	3	ncRNA
B70003-[1]-[181]	TRIAE_CS42_7AL_TGACv1_556704_AA1769260.3	ncRNA	1e-55	26	268	4	ncRNA
A60001-[17]-[164]	TRIAE_CS42_5BL_TGACv1_407345_AA1356020.1	ncRNA	4e-55	14	141	0	ncRNA
B70003-[3]-[181]	TRIAE_CS42_7AS_TGACv1_570773_AA1840770.6	ncRNA	5e-54	44	216	3	ncRNA
D20005-[2]-[167]	TRIAE_CS42_3B_TGACv1_220733_AA0717490.1	ncRNA	2e-53	26	171	0	ncRNA
A70001-[12]-[179]	TRIAE_CS42_4AL_TGACv1_298374_AA1002720.1	ncRNA	2e-53	40	167	3	ncRNA
E10003-[5]-[181]	TRIAE_CS42_4AL_TGACv1_298374_AA1002720.1	ncRNA	2e-53	40	167	3	ncRNA
A20001-[10]-[181]	TRIAE_CS42_5BL_TGACv1_407345_AA1356020.1	ncRNA	2e-52	15	146	0	ncRNA
A30002-[4]-[175]	TRIAE_CS42_7DS_TGACv1_623102_AA2049550.1	ncRNA	2e-52	15	150	1	ncRNA
A30006-[22]-[176]	TRIAE_CS42_4AL_TGACv1_298374_AA1002720.1	ncRNA	8e-52	43	167	3	ncRNA
A10002-[0]-[181]	TRIAE_CS42_2BS_TGACv1_146148_AA0456800.1	ncRNA	1e-49	19	194	2	ncRNA
A40004-[3]-[181]	TRIAE_CS42_4AL_TGACv1_291111_AA0992310.2	ncRNA	1e-49	11	111	0	ncRNA
A50006-[12]-[181]	TRIAE_CS42_6AL_TGACv1_474346_AA1535020.1	ncRNA	5e-48	51	331	6	ncRNA
B30007-[8]-[178]	TRIAE_CS42_7DS_TGACv1_624626_AA2062280.1	ncRNA	5e-48	23	205	1	ncRNA
B60001-[8]-[181]	TRIAE_CS42_1DS_TGACv1_081547_AA0261340.1	ncRNA	2e-47	18	127	0	ncRNA
A50001-[1]-[181]	TRIAE_CS42_U_TGACv1_641078_AA2084400.1	ncRNA	6e-47	20	197	3	ncRNA
B20004-[7]-[181]	TRIAE_CS42_1DL_TGACv1_061210_AA0189000.1	ncRNA	2e-46	18	177	2	ncRNA
B70002-[5]-[181]	TRIAE_CS42_1AS_TGACv1_023432_AA0082680.4	ncRNA	3e-45	19	198	3	ncRNA
B20004-[12]-[168]	TRIAE_CS42_1DL_TGACv1_061688_AA0201760.3	ncRNA	3e-45	27	286	3	ncRNA
B70005-[0]-[181]	TRIAE_CS42_7AL_TGACv1_556814_AA1771510.1	ncRNA	3e-45	12	118	0	ncRNA
B50005-[10]-[180]	TRIAE_CS42_4AL_TGACv1_290694_AA0988340.2	ncRNA	3e-44	20	203	4	ncRNA
B10001-[14]-[178]	TRIAE_CS42_4BS_TGACv1_329701_AA1103400.2	ncRNA	3e-44	13	132	3	ncRNA
B30003-[12]-[181]	TRIAE_CS42_3B_TGACv1_222019_AA0755310.1	ncRNA	1e-43	26	271	10	ncRNA
B40005-[22]-[168]	TRIAE_CS42_6BS_TGACv1_513492_AA1643300.1	ncRNA	4e-43	12	124	0	ncRNA
B70005-[1]-[181]	TRIAE_CS42_2BL_TGACv1_130658_AA0415460.1	ncRNA	6e-41	30	298	3	ncRNA
B70001-[23]-[167]	TRIAE_CS42_4BL_TGACv1_320257_AA1032660.2	ncRNA	6e-41	30	136	1	ncRNA
B60006-[6]-[181]	TRIAE_CS42_7DS_TGACv1_625716_AA2065740.1	ncRNA	2e-40	32	162	0	ncRNA
A20005-[4]-[181]	TRIAE_CS42_U_TGACv1_643339_AA2130860.1	ncRNA	3e-38	23	228	4	ncRNA
A40001-[17]-[181]	TRIAE_CS42_1BL_TGACv1_032708_AA0133180.2	ncRNA	1e-37	21	216	4	ncRNA
B60004-[9]-[167]	TRIAE_CS42_3DL_TGACv1_250411_AA0867670.2	ncRNA	4e-36	12	121	0	ncRNA
B60004-[1]-[181]	TRIAE_CS42_3DS_TGACv1_272256_AA0917840.1	ncRNA	4e-36	19	194	4	ncRNA
B70001-[22]-[170]	TRIAE_CS42_5AL_TGACv1_376287_AA1234970.1	ncRNA	4e-36	25	238	12	ncRNA
B60005-[6]-[181]	TRIAE_CS42_5DS_TGACv1_456878_AA1479580.2	ncRNA	4e-36	17	171	4	ncRNA
B20005-[2]-[181]	TRIAE_CS42_2BL_TGACv1_129605_AA0390210.1	ncRNA	2e-35	14	88	0	ncRNA
B70005-[9]-[176]	TRIAE_CS42_2DL_TGACv1_158395_AA0517460.1	ncRNA	2e-35	13	133	0	ncRNA
A70005-[18]-[188]	TRIAE_CS42_7DS_TGACv1_622188_AA2034830.2	ncRNA	2e-35	10	100	0	ncRNA
B60005-[0]-[181]	TRIAE_CS42_U_TGACv1_640738_AA2072010.1	ncRNA	2e-35	14	122	1	ncRNA
B70005-[7]-[176]	TRIAE_CS42_2DL_TGACv1_158395_AA0517460.1	ncRNA	5e-35	13	132	0	ncRNA
A40001-[22]-[177]	TRIAE_CS42_3DS_TGACv1_272812_AA0925560.1	ncRNA	5e-35	17	165	3	ncRNA
B10003-[1]-[181]	TRIAE_CS42_7BL_TGACv1_576813_AA1855770.1	ncRNA	5e-35	27	141	1	ncRNA
B60002-[4]-[177]	TRIAE_CS42_7AS_TGACv1_569993_AA1828270.1	ncRNA	2e-34	25	250	11	ncRNA
B50003-[1]-[181]	TRIAE_CS42_2BL_TGACv1_129863_AA0398230.1	ncRNA	7e-34	28	277	3	ncRNA
B70005-[6]-[181]	TRIAE_CS42_2DL_TGACv1_158395_AA0517460.1	ncRNA	7e-34	13	132	0	ncRNA
A30003-[11]-[163]	TRIAE_CS42_1BS_TGACv1_050728_AA0174770.1	ncRNA	2e-33	9	89	0	ncRNA
A40001-[15]-[181]	TRIAE_CS42_7BL_TGACv1_577351_AA1873140.1	ncRNA	2e-33	8	81	0	ncRNA
B40001-[0]-[181]	TRIAE_CS42_1DS_TGACv1_080192_AA0242720.1	ncRNA	8e-33	12	118	0	ncRNA
B40005-[24]-[177]	TRIAE_CS42_4BL_TGACv1_320976_AA1052900.1	ncRNA	8e-33	13	133	0	ncRNA
B50006-[7]-[167]	TRIAE_CS42_U_TGACv1_668306_AA2154890.1	ncRNA	8e-33	8	80	0	ncRNA
D30002-[2]-[180]	TRIAE_CS42_1BS_TGACv1_050728_AA0174770.1	ncRNA	3e-32	8	84	0	ncRNA
D60002-[0]-[181]	TRIAE_CS42_3B_TGACv1_222964_AA0774210.1	ncRNA	3e-32	16	170	7	ncRNA
B60001-[20]-[177]	TRIAE_CS42_6BS_TGACv1_518209_AA1677360.1	ncRNA	3e-31	14	138	2	ncRNA
A20006-[20]-[168]	TRIAE_CS42_4BL_TGACv1_321619_AA1063230.1	ncRNA	1e-30	20	197	5	ncRNA
A20005-[2]-[181]	TRIAE_CS42_6BL_TGACv1_500622_AA1607450.1	ncRNA	1e-30	10	99	0	ncRNA
A70003-[7]-[170]	TRIAE_CS42_U_TGACv1_641604_AA2099190.1	ncRNA	4e-30	26	263	7	ncRNA
A30001-[11]-[174]	TRIAE_CS42_3AS_TGACv1_212619_AA0702140.1	ncRNA	1e-29	7	74	0	ncRNA
A30006-[16]-[168]	TRIAE_CS42_4DL_TGACv1_342663_AA1119370.1	ncRNA	2e-28	24	245	7	ncRNA
B40004-[2]-[181]	TRIAE_CS42_U_TGACv1_644124_AA2137380.1	ncRNA	2e-28	15	149	4	ncRNA
B20001-[26]-[181]	TRIAE_CS42_6BS_TGACv1_518209_AA1677360.1	ncRNA	2e-27	9	85	0	ncRNA
D30005-[2]-[175]	TRIAE_CS42_6BL_TGACv1_500923_AA1611820.2	ncRNA	8e-27	16	159	3	ncRNA
B30003-[21]-[169]	TRIAE_CS42_2BL_TGACv1_129528_AA0387310.1	ncRNA	4e-24	23	239	5	ncRNA
A40005-[11]-[175]	TRIAE_CS42_7BL_TGACv1_579616_AA1908940.1	ncRNA	4e-24	12	117	0	ncRNA
B70005-[3]-[181]	TRIAE_CS42_3AL_TGACv1_200819_AA0670250.1	ncRNA	1e-23	7	71	0	ncRNA
A10002-[8]-[171]	TRIAE_CS42_3AS_TGACv1_210462_AA0672740.1	ncRNA	1e-23	44	458	27	ncRNA
B10001-[3]-[178]	TRIAE_CS42_6AL_TGACv1_473165_AA1529110.2	ncRNA	5e-23	14	142	2	ncRNA
D10002-[1]-[168]	TRIAE_CS42_3AS_TGACv1_210462_AA0672740.1	ncRNA	2e-22	42	454	24	ncRNA
E10001-[12]-[165]	TRIAE_CS42_6BL_TGACv1_501605_AA1619270.1	ncRNA	2e-21	10	105	2	ncRNA
B10001-[20]-[175]	TRIAE_CS42_3B_TGACv1_225302_AA0806900.1	ncRNA	4e-18	6	63	0	ncRNA
A50001-[0]-[181]	TRIAE_CS42_5AS_TGACv1_393120_AA1268720.1	ncRNA	1e-17	13	129	1	ncRNA
A70005-[1]-[181]	TRIAE_CS42_7BS_TGACv1_592141_AA1931570.1	ncRNA	1e-17	9	87	1	ncRNA
B30007-[19]-[164]	TRIAE_CS42_6BL_TGACv1_499357_AA1579280.1	ncRNA	5e-17	11	113	1	ncRNA
A10002-[6]-[181]	TRIAE_CS42_1BS_TGACv1_050042_AA0166380.1	ncRNA	5e-16	14	142	5	ncRNA
B70005-[18]-[181]	TRIAE_CS42_2DL_TGACv1_159438_AA0538370.1	ncRNA	5e-16	16	165	7	ncRNA
B40005-[7]-[178]	TRIAE_CS42_6BL_TGACv1_500062_AA1598140.1	ncRNA	3e-13	8	81	1	ncRNA
D20001-[2]-[178]	TRIAE_CS42_4DL_TGACv1_343163_AA1130860.1	ncRNA	1e-11	6	63	1	ncRNA
B10002-[1]-[181]	TRIAE_CS42_2BS_TGACv1_148300_AA0492010.2	Nontranslating CDS	0	100	1000	1	Nontranslating CDS
D20005-[0]-[181]	TRIAE_CS42_2DL_TGACv1_161115_AA0556870.3	Nontranslating CDS	0	100	501	0	Nontranslating CDS
B20001-[35]-[168]	TRIAE_CS42_7AS_TGACv1_570773_AA1840750.1	Nontranslating CDS	2e-153	68	404	1	Nontranslating CDS
A40001-[20]-[168]	TRIAE_CS42_4AS_TGACv1_309194_AA1030560.1	Nontranslating CDS	3e-146	53	289	0	Nontranslating CDS
A10001-[1]-[181]	TRIAE_CS42_7DS_TGACv1_622040_AA2031490.1	Nontranslating CDS	1e-113	46	476	2	Nontranslating CDS
B10001-[8]-[173]	TRIAE_CS42_4BL_TGACv1_320740_AA1047560.2	Nontranslating CDS	5e-111	24	239	0	Nontranslating CDS
B30004-[8]-[165]	TRIAE_CS42_6AS_TGACv1_485355_AA1543800.1	Nontranslating CDS	1e-107	38	398	3	Nontranslating CDS
B30003-[5]-[181]	TRIAE_CS42_1BL_TGACv1_033535_AA0140190.1	Nontranslating CDS	1e-88	35	196	0	Nontranslating CDS
B70005-[13]-[168]	TRIAE_CS42_2DL_TGACv1_161115_AA0556870.3	Nontranslating CDS	2e-39	17	169	4	Nontranslating CDS
A10004-[6]-[181]	TRIAE_CS42_1AL_TGACv1_000157_AA0005000.3	Putative 2-nitropropane dioxygenase	0	98	1005	6	protein_coding
A50006-[10]-[181]	TRIAE_CS42_1AL_TGACv1_000229_AA0006745.1	Uncharacterized protein	0	85	853	1	protein_coding
B10003-[6]-[181]	TRIAE_CS42_1AL_TGACv1_000453_AA0012390.1	Probable trehalose-phosphate phosphatase 2	0	47	501	2	protein_coding
A40001-[23]-[180]	TRIAE_CS42_1AL_TGACv1_000949_AA0022460.1	Uncharacterized protein	0	48	486	3	protein_coding
A50001-[5]-[180]	TRIAE_CS42_1AL_TGACv1_001193_AA0026840.1	Uncharacterized protein	0	39	385	0	protein_coding
B10003-[0]-[181]	TRIAE_CS42_1AL_TGACv1_001781_AA0035080.1	Putative helicase	0	100	1000	4	protein_coding
A10005-[9]-[177]	TRIAE_CS42_1AL_TGACv1_002013_AA0037820.1	Uncharacterized protein	0	42	416	0	protein_coding
A10005-[19]-[168]	TRIAE_CS42_1AL_TGACv1_002517_AA0042670.2	Uncharacterized protein	0	47	465	0	protein_coding
A30006-[7]-[177]	TRIAE_CS42_1AL_TGACv1_003067_AA0047410.4	D-3-phosphoglycerate dehydrogenase, chloroplastic	0	57	571	3	protein_coding
E10002-[1]-[173]	TRIAE_CS42_1AL_TGACv1_003067_AA0047410.4	D-3-phosphoglycerate dehydrogenase, chloroplastic	0	45	454	1	protein_coding
A10005-[14]-[168]	TRIAE_CS42_1AL_TGACv1_003089_AA0047650.3	Uncharacterized protein	0	45	447	0	protein_coding
B10004-[2]-[181]	TRIAE_CS42_1AL_TGACv1_005292_AA0054710.1	Uncharacterized protein	0	50	518	5	protein_coding
A10001-[3]-[181]	TRIAE_CS42_1AS_TGACv1_019007_AA0057840.1	Ubiquitin carboxyl-terminal hydrolase family protein	0	50	500	0	protein_coding
B70005-[16]-[153]	TRIAE_CS42_1AS_TGACv1_019300_AA0064540.1	Uncharacterized protein	0	98	981	3	protein_coding
A60002-[1]-[181]	TRIAE_CS42_1AS_TGACv1_019300_AA0064540.1	Uncharacterized protein	0	56	556	1	protein_coding
A40001-[1]-[181]	TRIAE_CS42_1AS_TGACv1_019434_AA0066580.1	Villin-1	0	80	840	15	protein_coding
A70002-[5]-[181]	TRIAE_CS42_1AS_TGACv1_019631_AA0069110.3	Uncharacterized protein	0	95	993	14	protein_coding
A10001-[14]-[177]	TRIAE_CS42_1AS_TGACv1_020149_AA0075200.3	Protein STIP1-like protein / Ankyrin	0	67	500	0	protein_coding
A10002-[7]-[181]	TRIAE_CS42_1AS_TGACv1_020636_AA0078970.1	Uncharacterized protein	0	48	368	0	protein_coding
B10005-[5]-[181]	TRIAE_CS42_1BL_TGACv1_030243_AA0083440.2	Nucleotide-diphospho-sugar transferases superfamily protein	0	100	501	0	protein_coding
A10004-[8]-[181]	TRIAE_CS42_1BL_TGACv1_030468_AA0091700.4	Putative methyltransferase PMT7	0	100	1003	3	protein_coding
B10005-[2]-[181]	TRIAE_CS42_1BL_TGACv1_030595_AA0095150.3	Putative disease resistance RPP8-like protein 4	0	100	1001	3	protein_coding
B10005-[12]-[174]	TRIAE_CS42_1BL_TGACv1_030689_AA0097930.1	Uncharacterized protein	0	100	1001	2	protein_coding
B10003-[5]-[181]	TRIAE_CS42_1BL_TGACv1_030892_AA0103310.3	TEL2-interacting protein 1-like protein	0	66	412	0	protein_coding
D10002-[0]-[181]	TRIAE_CS42_1BL_TGACv1_031306_AA0111290.6	non-intrinsic ABC protein 4	0	100	1016	5	protein_coding
B10004-[18]-[180]	TRIAE_CS42_1BL_TGACv1_031604_AA0116980.3	Cysteine proteinase inhibitor 3	0	70	500	0	protein_coding
D10003-[4]-[181]	TRIAE_CS42_1BL_TGACv1_031604_AA0116980.3	Cysteine proteinase inhibitor 3	0	56	511	5	protein_coding
A10004-[20]-[172]	TRIAE_CS42_1BL_TGACv1_031604_AA0116980.3	Cysteine proteinase inhibitor 3	0	56	507	5	protein_coding
E10001-[3]-[181]	TRIAE_CS42_1BL_TGACv1_031627_AA0117370.1	Disease resistance protein RPM1	0	43	431	0	protein_coding
B10004-[7]-[177]	TRIAE_CS42_1BL_TGACv1_031671_AA0118410.1	SAC3/GANP/Nin1/mts3/eIF-3 p25 family	0	45	407	0	protein_coding
B10004-[5]-[175]	TRIAE_CS42_1BL_TGACv1_032496_AA0130510.1	Uncharacterized protein	0	50	428	0	protein_coding
B10003-[8]-[181]	TRIAE_CS42_1BL_TGACv1_032945_AA0135700.1	RNI-like superfamily protein	0	100	500	0	protein_coding
A10004-[17]-[165]	TRIAE_CS42_1BL_TGACv1_033382_AA0139040.1	Transcriptional activator DEMETER	0	40	399	0	protein_coding
B20006-[2]-[181]	TRIAE_CS42_1BL_TGACv1_035374_AA0146480.2	actin-related protein 6	0	99	994	6	protein_coding
A10002-[5]-[181]	TRIAE_CS42_1BS_TGACv1_049430_AA0153280.3	Endoplasmic reticulum mannosyl-oligosaccharide 1,2-alpha-mannosidase	0	92	722	7	protein_coding
B10001-[4]-[181]	TRIAE_CS42_1BS_TGACv1_049842_AA0162780.1	Uncharacterized protein	0	71	502	0	protein_coding
A10001-[9]-[181]	TRIAE_CS42_1BS_TGACv1_049936_AA0164490.1	Cullin-1	0	62	630	5	protein_coding
A10001-[19]-[168]	TRIAE_CS42_1BS_TGACv1_050570_AA0173470.2	PHD finger protein	0	80	669	4	protein_coding
B10003-[2]-[181]	TRIAE_CS42_1DL_TGACv1_063330_AA0226330.2	Prolyl 4-hydroxylase subunit alpha-2	0	41	416	1	protein_coding
D10001-[8]-[189]	TRIAE_CS42_1DS_TGACv1_080161_AA0241890.2	NB-ARC domain containing protein	0	98	501	0	protein_coding
A10001-[23]-[181]	TRIAE_CS42_1DS_TGACv1_080437_AA0247930.1	Transcription initiation factor TFIID subunit 6	0	68	691	9	protein_coding
A20005-[12]-[168]	TRIAE_CS42_1DS_TGACv1_080673_AA0252160.1	Uncharacterized protein	0	100	1000	2	protein_coding
A70002-[13]-[177]	TRIAE_CS42_1DS_TGACv1_080673_AA0252160.1	Uncharacterized protein	0	100	1000	2	protein_coding
A10001-[22]-[181]	TRIAE_CS42_1DS_TGACv1_081776_AA0262660.2	PHD finger protein ALFIN-LIKE 1	0	83	720	4	protein_coding
A40002-[7]-[161]	TRIAE_CS42_2AL_TGACv1_093597_AA0283430.1	Integrase / MRNA expressed from retrotransposon-like gene	0	99	1015	4	protein_coding
A20005-[13]-[168]	TRIAE_CS42_2AL_TGACv1_093836_AA0287830.1	Pectinesterase family protein	0	44	442	0	protein_coding
A20005-[9]-[180]	TRIAE_CS42_2AL_TGACv1_093999_AA0290920.5	MscS family inner membrane protein ynaI	0	55	500	0	protein_coding
B20004-[0]-[181]	TRIAE_CS42_2AL_TGACv1_094408_AA0297150.8	AMP-activated protein kinase, gamma regulatory subunit	0	63	446	1	protein_coding
B20006-[12]-[169]	TRIAE_CS42_2AL_TGACv1_094885_AA0304510.2	Serine/threonine-protein kinase	0	89	892	10	protein_coding
B20003-[14]-[180]	TRIAE_CS42_2AL_TGACv1_095394_AA0310430.2	Uncharacterized protein	0	86	895	15	protein_coding
A30005-[11]-[168]	TRIAE_CS42_2AL_TGACv1_098852_AA0326710.1	Integrase / MRNA expressed from retrotransposon-like gene	0	82	824	3	protein_coding
A70004-[1]-[181]	TRIAE_CS42_2AL_TGACv1_098852_AA0326710.1	Integrase / MRNA expressed from retrotransposon-like gene	0	69	689	6	protein_coding
A30004-[7]-[181]	TRIAE_CS42_2AL_TGACv1_098852_AA0326710.1	Integrase / MRNA expressed from retrotransposon-like gene	0	99	1001	5	protein_coding
B20002-[11]-[168]	TRIAE_CS42_2AS_TGACv1_112167_AA0332200.1	Uncharacterized protein	0	98	480	1	protein_coding
B20002-[14]-[164]	TRIAE_CS42_2AS_TGACv1_112249_AA0334080.2	alpha 1,4-glycosyltransferase family protein	0	100	912	6	protein_coding
B20001-[9]-[181]	TRIAE_CS42_2AS_TGACv1_112536_AA0340100.1	Pentatricopeptide repeat (PPR) superfamily protein	0	74	491	2	protein_coding
A50002-[0]-[181]	TRIAE_CS42_2AS_TGACv1_112664_AA0343030.1	Uncharacterized protein	0	100	1010	5	protein_coding
B70004-[17]-[168]	TRIAE_CS42_2AS_TGACv1_112664_AA0343030.1	Uncharacterized protein	0	99	997	8	protein_coding
D30004-[2]-[180]	TRIAE_CS42_2AS_TGACv1_112664_AA0343030.1	Uncharacterized protein	0	99	996	8	protein_coding
A70003-[1]-[181]	TRIAE_CS42_2AS_TGACv1_113048_AA0350430.1	Uncharacterized protein	0	73	734	5	protein_coding
A20001-[1]-[181]	TRIAE_CS42_2AS_TGACv1_113503_AA0357010.1	Uncharacterized protein	0	96	500	0	protein_coding
A20002-[5]-[171]	TRIAE_CS42_2AS_TGACv1_113875_AA0361800.1	Uncharacterized protein	0	38	381	1	protein_coding
A20001-[5]-[181]	TRIAE_CS42_2AS_TGACv1_114842_AA0369700.2	F-box domain containing protein	0	38	384	0	protein_coding
D50004-[0]-[181]	TRIAE_CS42_2BL_TGACv1_129798_AA0396330.1	Putative HVA22-like protein g	0	89	745	5	protein_coding
B20005-[22]-[169]	TRIAE_CS42_2BL_TGACv1_129955_AA0400370.1	Disease resistance protein RPS2	0	38	381	1	protein_coding
B20003-[2]-[181]	TRIAE_CS42_2BL_TGACv1_130950_AA0420480.1	GYF domain-containing protein	0	78	500	0	protein_coding
B20006-[0]-[181]	TRIAE_CS42_2BL_TGACv1_131095_AA0422530.3	Putative serine/threonine-protein kinase receptor	0	65	467	1	protein_coding
B20005-[12]-[177]	TRIAE_CS42_2BL_TGACv1_131212_AA0424460.1	GPCR-type G protein COLD1	0	43	433	0	protein_coding
B40002-[18]-[168]	TRIAE_CS42_2BL_TGACv1_131552_AA0429120.1	Uncharacterized protein	0	74	735	5	protein_coding
B20004-[10]-[178]	TRIAE_CS42_2BL_TGACv1_131691_AA0430780.4	Putative E3 ubiquitin-protein ligase ARI8	0	43	434	0	protein_coding
B20005-[10]-[176]	TRIAE_CS42_2BL_TGACv1_131823_AA0432620.5	SNARE associated Golgi protein family	0	70	500	0	protein_coding
B20003-[11]-[167]	TRIAE_CS42_2BS_TGACv1_145935_AA0449990.1	Uncharacterized protein	0	55	407	0	protein_coding
A70006-[7]-[181]	TRIAE_CS42_2BS_TGACv1_146017_AA0453140.1	Transposase	0	50	507	2	protein_coding
B20001-[15]-[181]	TRIAE_CS42_2BS_TGACv1_146057_AA0454400.2	Pectin lyase-like superfamily protein	0	46	463	0	protein_coding
A70004-[5]-[172]	TRIAE_CS42_2BS_TGACv1_146234_AA0459750.1	Retrovirus-related Pol polyprotein LINE-1	0	45	453	0	protein_coding
B20001-[11]-[181]	TRIAE_CS42_2BS_TGACv1_147116_AA0478250.2	Elongation factor 1-alpha	0	99	1015	25	protein_coding
B20001-[37]-[170]	TRIAE_CS42_2BS_TGACv1_147703_AA0486700.3	Peptidase S24/S26A/S26B/S26C family protein	0	100	501	0	protein_coding
B20002-[15]-[156]	TRIAE_CS42_2BS_TGACv1_148165_AA0491100.3	tyrosyl-DNA phosphodiesterase-related	0	100	500	0	protein_coding
B20001-[14]-[181]	TRIAE_CS42_2BS_TGACv1_148435_AA0492840.1	Rho GTPase-activating protein 22	0	79	500	0	protein_coding
B20001-[22]-[174]	TRIAE_CS42_2BS_TGACv1_148673_AA0494490.2	Uncharacterized protein	0	77	500	0	protein_coding
A20006-[1]-[181]	TRIAE_CS42_2DL_TGACv1_158009_AA0505820.2	Uncharacterized protein	0	100	686	7	protein_coding
A20005-[8]-[181]	TRIAE_CS42_2DL_TGACv1_158217_AA0512780.4	Heterogeneous nuclear ribonucleoprotein Q	0	99	1066	21	protein_coding
B20006-[1]-[181]	TRIAE_CS42_2DL_TGACv1_158249_AA0513530.2	Reticulon-like protein B11	0	99	772	5	protein_coding
B20004-[3]-[181]	TRIAE_CS42_2DL_TGACv1_158466_AA0519450.2	U-box domain-containing protein 7	0	74	464	1	protein_coding
A20005-[3]-[181]	TRIAE_CS42_2DL_TGACv1_158500_AA0520300.1	Mitogen-activated protein kinase kinase kinase 2	0	85	628	5	protein_coding
B20004-[5]-[181]	TRIAE_CS42_2DL_TGACv1_158700_AA0524610.2	Uncharacterized protein	0	99	1007	15	protein_coding
A20004-[8]-[175]	TRIAE_CS42_2DL_TGACv1_159605_AA0540480.1	Cysteine proteinases superfamily protein	0	59	597	3	protein_coding
B10001-[17]-[168]	TRIAE_CS42_2DL_TGACv1_160591_AA0552140.2	Serine carboxypeptidase-like protein	0	57	569	5	protein_coding
D20002-[0]-[181]	TRIAE_CS42_2DS_TGACv1_177434_AA0577040.1	4-coumarate--CoA ligase-like protein 5	0	100	505	0	protein_coding
A20002-[9]-[181]	TRIAE_CS42_2DS_TGACv1_177434_AA0577040.1	4-coumarate--CoA ligase-like protein 5	0	100	506	1	protein_coding
A20003-[9]-[181]	TRIAE_CS42_2DS_TGACv1_177624_AA0581310.2	small G protein family protein / RhoGAP family protein	0	72	734	6	protein_coding
B20002-[3]-[181]	TRIAE_CS42_2DS_TGACv1_177857_AA0586130.6	Translocon at the inner envelope membrane of chloroplasts 20-IV	0	99	1004	4	protein_coding
A20003-[8]-[171]	TRIAE_CS42_2DS_TGACv1_177948_AA0587970.2	RNA polymerase II transcription mediators	0	78	789	9	protein_coding
B20001-[34]-[180]	TRIAE_CS42_2DS_TGACv1_178637_AA0598840.4	Putative LRR receptor-like serine/threonine-protein kinase	0	66	739	21	protein_coding
E10001-[10]-[162]	TRIAE_CS42_2DS_TGACv1_178939_AA0602570.5	Uncharacterized protein	0	95	503	4	protein_coding
D20002-[6]-[180]	TRIAE_CS42_2DS_TGACv1_180060_AA0610020.3	Subunit Tim21 isoform 1	0	62	500	0	protein_coding
A30006-[6]-[174]	TRIAE_CS42_3AL_TGACv1_193715_AA0618280.5	4-coumarate--CoA ligase-like protein 5	0	100	500	0	protein_coding
A30005-[12]-[168]	TRIAE_CS42_3AL_TGACv1_194329_AA0631140.1	Drought-inducible protein 1OS	0	100	500	0	protein_coding
A30005-[23]-[162]	TRIAE_CS42_3AL_TGACv1_194900_AA0641820.1	SAM50-like protein	0	41	407	0	protein_coding
B30005-[15]-[180]	TRIAE_CS42_3AL_TGACv1_194900_AA0641820.1	SAM50-like protein	0	41	407	0	protein_coding
A30005-[29]-[169]	TRIAE_CS42_3AL_TGACv1_194980_AA0643160.2	NADH-cytochrome b5 reductase 1	0	100	500	0	protein_coding
B30002-[6]-[180]	TRIAE_CS42_3AL_TGACv1_195126_AA0645070.1	Retroelement pol polyprotein-like	0	100	1005	12	protein_coding
A30006-[19]-[168]	TRIAE_CS42_3AL_TGACv1_195180_AA0645890.1	Uncharacterized protein	0	100	500	0	protein_coding
B30006-[2]-[181]	TRIAE_CS42_3AL_TGACv1_195205_AA0646420.1	Zinc finger family protein	0	95	958	2	protein_coding
B70005-[20]-[175]	TRIAE_CS42_3AL_TGACv1_195567_AA0651300.1	Glycine-rich RNA-binding protein 2	0	48	484	1	protein_coding
A30005-[3]-[181]	TRIAE_CS42_3AL_TGACv1_195781_AA0653840.2	nucleic acid binding	0	42	419	0	protein_coding
B30003-[10]-[163]	TRIAE_CS42_3AS_TGACv1_210749_AA0678250.2	F-box family protein	0	99	1046	10	protein_coding
A30001-[2]-[181]	TRIAE_CS42_3AS_TGACv1_211514_AA0690950.3	Retinol dehydrogenase 14	0	100	501	0	protein_coding
A30001-[21]-[163]	TRIAE_CS42_3AS_TGACv1_211914_AA0695520.2	DNA-binding bromodomain-containing protein	0	100	500	0	protein_coding
B30001-[8]-[168]	TRIAE_CS42_3AS_TGACv1_211963_AA0696060.3	DNA-damage-repair/toleration protein	0	82	835	9	protein_coding
A30001-[22]-[170]	TRIAE_CS42_3AS_TGACv1_212016_AA0696800.4	Tetratricopeptide repeat (TPR)-like superfamily protein	0	44	443	0	protein_coding
A30002-[13]-[180]	TRIAE_CS42_3AS_TGACv1_212559_AA0701750.6	Uncharacterized protein	0	100	500	0	protein_coding
B30001-[6]-[181]	TRIAE_CS42_3B_TGACv1_220881_AA0722240.2	Monocopper oxidase-like protein SKU5	0	38	376	0	protein_coding
D30002-[3]-[181]	TRIAE_CS42_3B_TGACv1_221170_AA0732770.1	Auxin-responsive protein IAA3	0	51	515	3	protein_coding
B20005-[18]-[162]	TRIAE_CS42_3B_TGACv1_221266_AA0735640.1	Uncharacterized protein	0	100	1002	7	protein_coding
A60001-[9]-[178]	TRIAE_CS42_3B_TGACv1_221266_AA0735640.1	Uncharacterized protein	0	99	998	5	protein_coding
B40004-[13]-[181]	TRIAE_CS42_3B_TGACv1_221266_AA0735640.1	Uncharacterized protein	0	80	483	3	protein_coding
B40004-[19]-[180]	TRIAE_CS42_3B_TGACv1_221266_AA0735640.1	Uncharacterized protein	0	78	486	2	protein_coding
B20003-[16]-[168]	TRIAE_CS42_3B_TGACv1_221273_AA0735930.1	Uncharacterized protein	0	99	1056	12	protein_coding
A30002-[5]-[171]	TRIAE_CS42_3B_TGACv1_221961_AA0753910.1	Sodium/bile acid cotransporter 7	0	66	560	4	protein_coding
B30005-[3]-[162]	TRIAE_CS42_3B_TGACv1_222086_AA0757030.1	Type I inositol-1,4,5-trisphosphate 5-phosphatase CVP2	0	61	502	0	protein_coding
B30007-[11]-[180]	TRIAE_CS42_3B_TGACv1_222217_AA0760010.2	Potassium transporter 5	0	69	500	0	protein_coding
A30001-[9]-[181]	TRIAE_CS42_3B_TGACv1_222792_AA0770810.1	LRR receptor-like serine/threonine-protein kinase FLS2	0	100	1001	3	protein_coding
B30004-[13]-[164]	TRIAE_CS42_3B_TGACv1_222987_AA0774660.1	Katanin p60 ATPase-containing subunit	0	37	371	0	protein_coding
A30001-[8]-[181]	TRIAE_CS42_3B_TGACv1_223507_AA0783170.1	Uncharacterized protein	0	100	1008	7	protein_coding
B30006-[6]-[168]	TRIAE_CS42_3B_TGACv1_223852_AA0788430.3	Uncharacterized protein	0	47	474	0	protein_coding
B30002-[11]-[181]	TRIAE_CS42_3B_TGACv1_224069_AA0791910.2	50S ribosomal protein L3-2, chloroplastic	0	100	500	0	protein_coding
B30003-[1]-[181]	TRIAE_CS42_3B_TGACv1_224095_AA0792250.6	Vacuolar-processing enzyme	0	83	500	0	protein_coding
A30004-[5]-[181]	TRIAE_CS42_3B_TGACv1_225007_AA0803990.1	Uncharacterized protein	0	62	638	5	protein_coding
B10003-[10]-[181]	TRIAE_CS42_3B_TGACv1_225061_AA0804490.1	Integrase / MRNA expressed from retrotransposon-like gene	0	100	1004	3	protein_coding
B60003-[15]-[178]	TRIAE_CS42_3B_TGACv1_225412_AA0808140.1	Retrotransposon protein	0	69	707	8	protein_coding
A30002-[12]-[178]	TRIAE_CS42_3B_TGACv1_225826_AA0812210.2	phosphoadenosine phosphosulfate (PAPS) reductase family protein	0	87	504	2	protein_coding
D70002-[0]-[181]	TRIAE_CS42_3B_TGACv1_227233_AA0822320.1	Uncharacterized protein	0	83	852	8	protein_coding
B30006-[1]-[181]	TRIAE_CS42_3B_TGACv1_227320_AA0822830.2	Zinc finger CCCH domain-containing protein 12	0	100	500	0	protein_coding
B30001-[0]-[181]	TRIAE_CS42_3B_TGACv1_228282_AA0826440.1	Uncharacterized protein	0	47	466	0	protein_coding
D30003-[6]-[173]	TRIAE_CS42_3DL_TGACv1_249055_AA0836300.2	DEAD-box ATP-dependent RNA helicase 56	0	58	425	0	protein_coding
B30004-[2]-[181]	TRIAE_CS42_3DL_TGACv1_251407_AA0881260.4	Uncharacterized protein	0	58	495	1	protein_coding
A30005-[9]-[181]	TRIAE_CS42_3DL_TGACv1_252297_AA0889250.3	Uncharacterized protein	0	70	696	3	protein_coding
B10002-[16]-[177]	TRIAE_CS42_3DS_TGACv1_271777_AA0907720.1	Integrase	0	70	703	6	protein_coding
A30001-[20]-[168]	TRIAE_CS42_3DS_TGACv1_272351_AA0919370.4	Ectonucleotide pyrophosphatase/phosphodiesterase family member 3	0	99	1005	10	protein_coding
A30001-[17]-[168]	TRIAE_CS42_3DS_TGACv1_272610_AA0922980.2	Uncharacterized protein	0	92	493	2	protein_coding
A30001-[0]-[181]	TRIAE_CS42_3DS_TGACv1_273233_AA0929740.1	S-domain-2 5	0	59	599	8	protein_coding
A40006-[4]-[181]	TRIAE_CS42_4AL_TGACv1_288901_AA0960930.1	NB-ARC domain containing protein	0	61	469	0	protein_coding
A40006-[9]-[181]	TRIAE_CS42_4AL_TGACv1_288915_AA0961300.2	Protein kinase superfamily protein	0	76	500	0	protein_coding
B50004-[4]-[181]	TRIAE_CS42_4AL_TGACv1_289155_AA0966250.1	Uncharacterized protein	0	57	568	3	protein_coding
B40003-[11]-[177]	TRIAE_CS42_4AL_TGACv1_289494_AA0971890.1	Integrase / MRNA expressed from retrotransposon-like gene	0	100	1003	2	protein_coding
A40004-[16]-[189]	TRIAE_CS42_4AL_TGACv1_289610_AA0974030.2	GPI transamidase component PIG-T	0	76	500	0	protein_coding
B40002-[21]-[162]	TRIAE_CS42_4AL_TGACv1_289610_AA0974030.2	GPI transamidase component PIG-T	0	50	500	0	protein_coding
D40001-[3]-[172]	TRIAE_CS42_4AL_TGACv1_289610_AA0974030.2	GPI transamidase component PIG-T	0	50	500	0	protein_coding
A40005-[17]-[165]	TRIAE_CS42_4AL_TGACv1_289833_AA0977490.2	Early-responsive to dehydration protein	0	36	356	0	protein_coding
A70001-[6]-[181]	TRIAE_CS42_4AL_TGACv1_289850_AA0977820.1	Methionine S-methyltransferase	0	63	630	5	protein_coding
A40006-[15]-[178]	TRIAE_CS42_4AS_TGACv1_306228_AA1004710.1	60S ribosomal protein L5-2	0	100	1022	15	protein_coding
A40001-[30]-[179]	TRIAE_CS42_4AS_TGACv1_306898_AA1014730.1	Uncharacterized protein	0	45	451	0	protein_coding
A40002-[5]-[178]	TRIAE_CS42_4AS_TGACv1_307756_AA1023250.2	Profilin family protein	0	36	361	0	protein_coding
A40001-[31]-[167]	TRIAE_CS42_4AS_TGACv1_308345_AA1027400.2	arginine biosynthesis protein ArgJ family	0	41	408	0	protein_coding
A40001-[25]-[168]	TRIAE_CS42_4AS_TGACv1_308390_AA1027670.1	Uncharacterized protein	0	38	380	0	protein_coding
A70003-[6]-[180]	TRIAE_CS42_4AS_TGACv1_308566_AA1028610.1	Retrotransposon gag protein	0	100	1033	9	protein_coding
A20001-[23]-[167]	TRIAE_CS42_4AS_TGACv1_308566_AA1028610.1	Retrotransposon gag protein	0	47	474	2	protein_coding
B40005-[9]-[176]	TRIAE_CS42_4BL_TGACv1_320632_AA1045180.5	alpha/beta-Hydrolases superfamily protein	0	84	456	2	protein_coding
B40005-[6]-[181]	TRIAE_CS42_4BL_TGACv1_320762_AA1048090.1	Uncharacterized protein	0	50	500	0	protein_coding
B40003-[10]-[168]	TRIAE_CS42_4BL_TGACv1_320936_AA1052060.2	Putative ribosomal RNA apurinic site specific lyase	0	38	377	0	protein_coding
A40001-[3]-[181]	TRIAE_CS42_4BL_TGACv1_321140_AA1056120.2	class I heat shock protein	0	100	1002	4	protein_coding
A40002-[6]-[180]	TRIAE_CS42_4BL_TGACv1_321673_AA1063930.3	Ran-binding protein 1-like protein c	0	94	1048	10	protein_coding
B40004-[16]-[180]	TRIAE_CS42_4BL_TGACv1_321746_AA1064950.1	Vacuolar protein sorting-associated protein 9A	0	100	500	0	protein_coding
D40004-[5]-[170]	TRIAE_CS42_4BL_TGACv1_321990_AA1067520.2	Mannose-1-phosphate guanyltransferase alpha	0	46	410	1	protein_coding
B40001-[8]-[180]	TRIAE_CS42_4BS_TGACv1_328309_AA1086060.2	PLANT HOMOLOGOUS TO PARAFIBROMIN	0	100	515	1	protein_coding
B40005-[10]-[181]	TRIAE_CS42_4BS_TGACv1_328381_AA1087170.1	Retrovirus-related Pol polyprotein LINE-1	0	38	378	0	protein_coding
B40001-[14]-[180]	TRIAE_CS42_4BS_TGACv1_328640_AA1091470.4	PHD-finger family protein	0	86	500	0	protein_coding
A30001-[10]-[178]	TRIAE_CS42_4BS_TGACv1_329929_AA1104690.1	Integrase/mRNA expressed from retrotransposon-like gene	0	87	755	9	protein_coding
A30003-[6]-[174]	TRIAE_CS42_4BS_TGACv1_330108_AA1106030.1	Putative Probable gibberellin receptor GID1L3	0	41	410	0	protein_coding
D40004-[3]-[168]	TRIAE_CS42_4DL_TGACv1_342727_AA1120420.2	Metal regulatory transcription factor 1	0	37	370	0	protein_coding
A40004-[12]-[163]	TRIAE_CS42_4DL_TGACv1_343008_AA1127400.1	Reverse transcriptase	0	83	843	10	protein_coding
B40004-[18]-[178]	TRIAE_CS42_4DL_TGACv1_343112_AA1130070.2	SAC domain-containing protein 8	0	99	992	4	protein_coding
A40001-[16]-[168]	TRIAE_CS42_4DL_TGACv1_343884_AA1141010.1	Phosphatidylinositol n-acetylglucosaminyltransferase subunit p	0	68	410	0	protein_coding
A40001-[0]-[181]	TRIAE_CS42_4DL_TGACv1_344107_AA1143740.1	DNA binding protein-like	0	80	564	6	protein_coding
A40001-[18]-[178]	TRIAE_CS42_4DL_TGACv1_344582_AA1148180.2	Uncharacterized protein	0	45	389	0	protein_coding
D60002-[2]-[177]	TRIAE_CS42_4DS_TGACv1_361122_AA1161480.1	Cysteine-rich RLK	0	63	635	5	protein_coding
A60003-[8]-[168]	TRIAE_CS42_4DS_TGACv1_361122_AA1161480.1	Uncharacterized protein	0	99	779	8	protein_coding
A60005-[2]-[181]	TRIAE_CS42_4DS_TGACv1_362234_AA1178030.5	Glucosamine--fructose-6-phosphate aminotransferase (Isomerizing) 2	0	99	1038	18	protein_coding
B60002-[10]-[180]	TRIAE_CS42_4DS_TGACv1_362718_AA1181730.1	Uncharacterized protein	0	100	1002	6	protein_coding
A20006-[14]-[183]	TRIAE_CS42_4DS_TGACv1_362718_AA1181730.1	Uncharacterized protein	0	83	829	5	protein_coding
B50005-[22]-[167]	TRIAE_CS42_5AL_TGACv1_374107_AA1190500.2	Uncharacterized protein	0	89	453	1	protein_coding
B60002-[13]-[168]	TRIAE_CS42_5AL_TGACv1_374180_AA1192570.1	Ubiquitin	0	47	471	1	protein_coding
A50006-[14]-[181]	TRIAE_CS42_5AL_TGACv1_374210_AA1193720.1	Purine transporter	0	63	630	7	protein_coding
A50003-[11]-[178]	TRIAE_CS42_5AL_TGACv1_374229_AA1194310.1	Protein unc-45-A-like protein	0	50	500	0	protein_coding
A50005-[17]-[168]	TRIAE_CS42_5AL_TGACv1_374408_AA1199410.1	ATP-dependent RNA helicase SUPV3L1, mitochondrial	0	100	500	0	protein_coding
A30004-[0]-[181]	TRIAE_CS42_5AL_TGACv1_375034_AA1214440.1	Retrotransposon protein, Ty1-copia subclass	0	99	1053	4	protein_coding
A50004-[20]-[161]	TRIAE_CS42_5AL_TGACv1_375068_AA1215220.1	Glucosamine 6-phosphate N-acetyltransferase	0	93	503	0	protein_coding
B50003-[4]-[181]	TRIAE_CS42_5AL_TGACv1_375465_AA1222190.4	carbamoyl phosphate synthetase A	0	78	777	1	protein_coding
A50005-[6]-[181]	TRIAE_CS42_5AL_TGACv1_375515_AA1223030.1	Uncharacterized protein	0	37	365	0	protein_coding
A50006-[13]-[181]	TRIAE_CS42_5AL_TGACv1_375655_AA1225220.1	ATPase 11, plasma membrane-type	0	45	449	0	protein_coding
A50006-[6]-[178]	TRIAE_CS42_5AL_TGACv1_376316_AA1235230.1	Calmodulin-binding protein	0	42	366	0	protein_coding
B40005-[4]-[181]	TRIAE_CS42_5AL_TGACv1_376417_AA1236610.2	Uncharacterized protein	0	86	633	2	protein_coding
A60003-[7]-[168]	TRIAE_CS42_5AL_TGACv1_378161_AA1251650.1	Integrase / MRNA expressed from retrotransposon-like gene	0	100	1001	2	protein_coding
B50005-[19]-[158]	TRIAE_CS42_5BL_TGACv1_404121_AA1284960.2	Signal peptidase complex subunit 3B	0	100	501	0	protein_coding
B50005-[6]-[181]	TRIAE_CS42_5BL_TGACv1_404308_AA1294870.1	Homeobox protein rough sheath 1	0	100	501	0	protein_coding
B60006-[4]-[181]	TRIAE_CS42_5BL_TGACv1_404543_AA1303640.2	Uncharacterized protein	0	85	777	10	protein_coding
A40006-[7]-[178]	TRIAE_CS42_5BL_TGACv1_404653_AA1307390.1	Uncharacterized protein	0	57	586	3	protein_coding
A40005-[4]-[181]	TRIAE_CS42_5BL_TGACv1_405032_AA1318240.1	RNA-directed DNA polymerase	0	98	979	2	protein_coding
B50003-[3]-[173]	TRIAE_CS42_5BL_TGACv1_405663_AA1332400.1	Uncharacterized protein	0	100	502	0	protein_coding
B50006-[12]-[171]	TRIAE_CS42_5BL_TGACv1_405673_AA1332640.1	Uncharacterized protein	0	50	500	0	protein_coding
A10004-[1]-[181]	TRIAE_CS42_5BL_TGACv1_405754_AA1334720.1	Uncharacterized protein	0	97	992	19	protein_coding
B50005-[3]-[181]	TRIAE_CS42_5BL_TGACv1_405908_AA1337520.1	Uncharacterized protein	0	46	459	0	protein_coding
A50005-[3]-[181]	TRIAE_CS42_5BL_TGACv1_406023_AA1339220.1	Uncharacterized protein	0	66	663	6	protein_coding
A10004-[3]-[181]	TRIAE_CS42_5BL_TGACv1_406739_AA1349390.3	Calmodulin binding protein-like	0	57	521	4	protein_coding
A50004-[3]-[181]	TRIAE_CS42_5BL_TGACv1_407839_AA1359910.2	alpha/beta-Hydrolases superfamily protein	0	100	836	9	protein_coding
B50005-[14]-[168]	TRIAE_CS42_5BL_TGACv1_408311_AA1362810.1	Integrase	0	65	653	4	protein_coding
B60001-[10]-[181]	TRIAE_CS42_5BL_TGACv1_408311_AA1362810.1	Integrase / MRNA expressed from retrotransposon-like gene	0	100	1018	2	protein_coding
B50001-[7]-[180]	TRIAE_CS42_5BS_TGACv1_423560_AA1379480.1	Uncharacterized protein	0	90	753	4	protein_coding
D50001-[6]-[171]	TRIAE_CS42_5BS_TGACv1_424042_AA1386350.2	Wall-associated receptor kinase 3	0	68	683	2	protein_coding
B50001-[3]-[181]	TRIAE_CS42_5BS_TGACv1_424378_AA1389190.1	Peptide transporter PTR5	0	54	429	0	protein_coding
B50001-[12]-[169]	TRIAE_CS42_5BS_TGACv1_424451_AA1389850.1	Alpha-amylase/trypsin inhibitor	0	50	500	0	protein_coding
A70002-[0]-[181]	TRIAE_CS42_5BS_TGACv1_424477_AA1389960.1	B3 domain-containing protein	0	61	612	7	protein_coding
D50002-[2]-[178]	TRIAE_CS42_5DL_TGACv1_433032_AA1398960.3	Uncharacterized protein	0	100	500	0	protein_coding
B50004-[7]-[181]	TRIAE_CS42_5DL_TGACv1_433556_AA1416090.5	Phosphatidylinositol 4-kinase type 2-alpha	0	59	591	4	protein_coding
B50005-[0]-[181]	TRIAE_CS42_5DL_TGACv1_433590_AA1416920.1	Uncharacterized protein	0	65	666	7	protein_coding
A50005-[18]-[173]	TRIAE_CS42_5DL_TGACv1_433716_AA1420380.1	Expansin-B12	0	83	833	5	protein_coding
A50004-[10]-[181]	TRIAE_CS42_5DL_TGACv1_433883_AA1424440.1	Zinc finger protein 346	0	75	681	4	protein_coding
A60001-[16]-[168]	TRIAE_CS42_5DS_TGACv1_456510_AA1472610.1	Uncharacterized protein	0	98	993	7	protein_coding
D50001-[3]-[181]	TRIAE_CS42_5DS_TGACv1_457109_AA1482470.1	Leucine-rich repeat receptor protein kinase EXS	0	100	1001	4	protein_coding
D50001-[2]-[181]	TRIAE_CS42_5DS_TGACv1_458092_AA1492010.1	FORKED 1	0	39	388	0	protein_coding
B10001-[19]-[168]	TRIAE_CS42_6AL_TGACv1_471030_AA1501350.1	Peptidyl-prolyl cis-trans isomerase	0	78	780	12	protein_coding
B50006-[2]-[180]	TRIAE_CS42_6AL_TGACv1_471030_AA1501350.1	Peptidyl-prolyl cis-trans isomerase	0	78	780	12	protein_coding
B60006-[12]-[169]	TRIAE_CS42_6AL_TGACv1_471142_AA1503290.1	Uncharacterized protein	0	64	645	3	protein_coding
A60004-[7]-[162]	TRIAE_CS42_6AL_TGACv1_472254_AA1519870.2	Uncharacterized protein	0	82	821	1	protein_coding
B60006-[1]-[181]	TRIAE_CS42_6AL_TGACv1_472318_AA1520780.4	Diacylglycerol kinase iota	0	45	452	2	protein_coding
A60005-[12]-[164]	TRIAE_CS42_6AL_TGACv1_472514_AA1522990.1	Uncharacterized protein	0	50	500	0	protein_coding
A20001-[7]-[181]	TRIAE_CS42_6AS_TGACv1_485210_AA1540190.1	Uncharacterized protein	0	92	761	2	protein_coding
A60002-[4]-[181]	TRIAE_CS42_6AS_TGACv1_485705_AA1550580.3	Uncharacterized protein	0	100	501	0	protein_coding
A60001-[13]-[162]	TRIAE_CS42_6AS_TGACv1_485960_AA1554750.3	Uncharacterized protein	0	100	500	0	protein_coding
B60002-[18]-[166]	TRIAE_CS42_6AS_TGACv1_486046_AA1555910.1	Zinc ion binding protein	0	40	398	2	protein_coding
A60002-[17]-[171]	TRIAE_CS42_6AS_TGACv1_486296_AA1559350.1	Uncharacterized protein	0	65	500	0	protein_coding
B60001-[5]-[181]	TRIAE_CS42_6AS_TGACv1_486644_AA1563500.1	Uncharacterized protein	0	89	894	3	protein_coding
B60001-[17]-[181]	TRIAE_CS42_6AS_TGACv1_486914_AA1566430.2	Uncharacterized protein	0	67	479	1	protein_coding
B60004-[3]-[181]	TRIAE_CS42_6BL_TGACv1_499355_AA1579140.3	Lysyl-tRNA synthetase	0	85	500	0	protein_coding
A60004-[3]-[181]	TRIAE_CS42_6BL_TGACv1_499514_AA1584780.6	Retinoblastoma-binding protein 6	0	97	491	0	protein_coding
B60006-[18]-[176]	TRIAE_CS42_6BL_TGACv1_499736_AA1590460.3	Uncharacterized protein	0	50	500	0	protein_coding
B60003-[5]-[178]	TRIAE_CS42_6BL_TGACv1_501173_AA1614500.1	Iron-sulphur cluster biosynthesis family protein	0	40	397	0	protein_coding
B60004-[2]-[181]	TRIAE_CS42_6BL_TGACv1_502008_AA1622280.1	Uncharacterized protein	0	42	417	0	protein_coding
B70006-[31]-[181]	TRIAE_CS42_6BL_TGACv1_502255_AA1624050.1	Uncharacterized protein	0	97	978	12	protein_coding
B70006-[28]-[180]	TRIAE_CS42_6BL_TGACv1_502255_AA1624050.1	Uncharacterized protein	0	97	974	12	protein_coding
D70005-[4]-[171]	TRIAE_CS42_6BL_TGACv1_502255_AA1624050.1	Uncharacterized protein	0	97	976	13	protein_coding
B60005-[2]-[181]	TRIAE_CS42_6BL_TGACv1_503124_AA1627290.4	PHD finger protei	0	37	370	0	protein_coding
A60002-[11]-[179]	TRIAE_CS42_6BS_TGACv1_513120_AA1630510.1	Uncharacterized protein	0	66	655	3	protein_coding
B60001-[28]-[168]	TRIAE_CS42_6BS_TGACv1_513212_AA1634730.1	Uncharacterized protein	0	98	976	4	protein_coding
B60001-[9]-[177]	TRIAE_CS42_6BS_TGACv1_513245_AA1635910.1	Sexual differentiation process protein isp7	0	100	500	0	protein_coding
B60002-[16]-[168]	TRIAE_CS42_6BS_TGACv1_513265_AA1636590.2	Uncharacterized protein	0	70	697	2	protein_coding
B60001-[31]-[162]	TRIAE_CS42_6BS_TGACv1_513417_AA1641010.1	Uncharacterized protein	0	43	425	0	protein_coding
B60001-[6]-[181]	TRIAE_CS42_6BS_TGACv1_514082_AA1654840.1	Uncharacterized protein	0	36	361	0	protein_coding
B60002-[1]-[181]	TRIAE_CS42_6BS_TGACv1_514524_AA1660940.5	Uncharacterized protein	0	100	500	0	protein_coding
A30003-[0]-[181]	TRIAE_CS42_6BS_TGACv1_514673_AA1663080.1	Retrotransposon protein	0	100	1000	2	protein_coding
B60001-[1]-[181]	TRIAE_CS42_6BS_TGACv1_514925_AA1665920.2	Uncharacterized protein	0	71	501	0	protein_coding
A60005-[8]-[177]	TRIAE_CS42_6DL_TGACv1_526539_AA1686440.2	arginine-rich cyclin 1	0	89	911	8	protein_coding
D60003-[0]-[181]	TRIAE_CS42_6DL_TGACv1_526629_AA1688520.3	Tripeptidyl-peptidase 2	0	100	500	0	protein_coding
A60004-[9]-[154]	TRIAE_CS42_6DL_TGACv1_526629_AA1688520.3	Tripeptidyl-peptidase 2	0	99	518	1	protein_coding
B60005-[8]-[182]	TRIAE_CS42_6DL_TGACv1_526629_AA1688520.3	Tripeptidyl-peptidase 2	0	90	500	1	protein_coding
D60004-[0]-[181]	TRIAE_CS42_6DL_TGACv1_526643_AA1688790.2	carboxylesterase	0	41	405	0	protein_coding
B60006-[2]-[181]	TRIAE_CS42_6DL_TGACv1_527254_AA1701270.3	Uncharacterized protein	0	99	1041	15	protein_coding
B60004-[7]-[180]	TRIAE_CS42_6DL_TGACv1_528531_AA1714800.1	TNF receptor-associated factor 6	0	44	436	0	protein_coding
B20003-[8]-[181]	TRIAE_CS42_6DS_TGACv1_543068_AA1735000.2	Ubiquitin carrier protein E2 22	0	72	716	5	protein_coding
B40004-[1]-[181]	TRIAE_CS42_6DS_TGACv1_543292_AA1738090.2	Uncharacterized protein	0	92	779	5	protein_coding
A20001-[9]-[181]	TRIAE_CS42_7AL_TGACv1_555989_AA1751840.1	Uncharacterized protein	0	99	1007	10	protein_coding
A70004-[11]-[168]	TRIAE_CS42_7AL_TGACv1_555989_AA1751840.2	Uncharacterized protein	0	100	1003	11	protein_coding
A70006-[11]-[169]	TRIAE_CS42_7AL_TGACv1_556310_AA1760590.1	Uncharacterized protein	0	50	498	0	protein_coding
A70006-[1]-[181]	TRIAE_CS42_7AL_TGACv1_556887_AA1772860.1	Uncharacterized protein	0	38	383	0	protein_coding
A70005-[7]-[181]	TRIAE_CS42_7AL_TGACv1_557488_AA1782030.2	Transducin/WD40 repeat-like superfamily protein	0	60	406	0	protein_coding
A70006-[3]-[178]	TRIAE_CS42_7AL_TGACv1_557829_AA1786750.1	Uncharacterized protein	0	98	501	0	protein_coding
A70005-[10]-[168]	TRIAE_CS42_7AL_TGACv1_558083_AA1789990.1	TOM1-like protein 2	0	36	360	0	protein_coding
A40003-[2]-[180]	TRIAE_CS42_7AL_TGACv1_558149_AA1790600.1	DnaJ homolog subfamily C member 2	0	66	666	12	protein_coding
B70006-[23]-[160]	TRIAE_CS42_7AL_TGACv1_558492_AA1793770.3	RING/U-box superfamily protein	0	100	886	15	protein_coding
A20002-[14]-[170]	TRIAE_CS42_7AS_TGACv1_569041_AA1805500.1	Uncharacterized protein	0	45	454	1	protein_coding
B70003-[6]-[172]	TRIAE_CS42_7AS_TGACv1_569488_AA1817320.1	Uncharacterized protein	0	100	1011	8	protein_coding
B70004-[3]-[181]	TRIAE_CS42_7AS_TGACv1_569565_AA1819250.1	Uncharacterized protein	0	84	891	8	protein_coding
A70001-[19]-[175]	TRIAE_CS42_7AS_TGACv1_569582_AA1819670.1	Essential protein Yae1, N-terminal	0	100	500	0	protein_coding
B70001-[21]-[168]	TRIAE_CS42_7AS_TGACv1_569619_AA1820480.2	1-aminocyclopropane-1-carboxylate oxidase 1	0	95	955	5	protein_coding
A70001-[15]-[157]	TRIAE_CS42_7AS_TGACv1_570268_AA1833100.1	Protein FAR1-RELATED SEQUENCE 5	0	50	500	0	protein_coding
A20001-[18]-[161]	TRIAE_CS42_7AS_TGACv1_570660_AA1839080.1	Chlorophyll a-b binding protein, chloroplastic	0	55	554	3	protein_coding
A60005-[0]-[181]	TRIAE_CS42_7AS_TGACv1_571100_AA1844490.1	ATP dependant DNA Helicase	0	97	971	6	protein_coding
B20004-[14]-[163]	TRIAE_CS42_7BL_TGACv1_576953_AA1861140.2	6-phosphogluconate dehydrogenase, decarboxylating	0	80	836	12	protein_coding
B70004-[21]-[181]	TRIAE_CS42_7BL_TGACv1_577486_AA1876630.1	Uncharacterized protein	0	100	501	0	protein_coding
B70004-[20]-[162]	TRIAE_CS42_7BL_TGACv1_577486_AA1876630.1	Uncharacterized protein	0	97	500	0	protein_coding
A70004-[15]-[156]	TRIAE_CS42_7BL_TGACv1_577486_AA1876630.1	Uncharacterized protein	0	97	503	2	protein_coding
B70003-[10]-[180]	TRIAE_CS42_7BL_TGACv1_577812_AA1883950.2	Galactosyltransferase family protein	0	86	503	0	protein_coding
B70006-[19]-[180]	TRIAE_CS42_7BL_TGACv1_577831_AA1884230.1	Uncharacterized protein	0	46	463	0	protein_coding
B70004-[16]-[168]	TRIAE_CS42_7BL_TGACv1_577920_AA1886220.2	Zinc transporter 4, chloroplastic	0	36	361	0	protein_coding
B40004-[0]-[181]	TRIAE_CS42_7BL_TGACv1_577927_AA1886340.1	Integrase	0	95	950	3	protein_coding
A70005-[13]-[177]	TRIAE_CS42_7BL_TGACv1_579103_AA1904190.1	Uncharacterized protein	0	97	972	17	protein_coding
B70003-[18]-[146]	TRIAE_CS42_7BL_TGACv1_580124_AA1912140.2	Structural maintenance of chromosomes protein 1	0	45	451	0	protein_coding
B70004-[22]-[181]	TRIAE_CS42_7BL_TGACv1_580653_AA1914930.1	PR5-like receptor kinase	0	50	503	0	protein_coding
B70001-[13]-[179]	TRIAE_CS42_7BS_TGACv1_591848_AA1923570.3	Transcription initiation factor TFIID subunit 10	0	100	500	0	protein_coding
B70002-[1]-[181]	TRIAE_CS42_7BS_TGACv1_592048_AA1929180.2	Proteasome activator complex subunit 4	0	49	394	1	protein_coding
B70001-[17]-[168]	TRIAE_CS42_7BS_TGACv1_592887_AA1945800.2	Ethylene-forming-enzyme-like dioxygenase	0	78	445	0	protein_coding
B70001-[2]-[181]	TRIAE_CS42_7BS_TGACv1_593481_AA1951940.3	Putative phosphoprotein	0	82	500	0	protein_coding
D70002-[1]-[169]	TRIAE_CS42_7BS_TGACv1_593606_AA1952940.1	Putative phosphoprotein	0	65	674	7	protein_coding
B70004-[0]-[181]	TRIAE_CS42_7DL_TGACv1_602578_AA1961480.2	ELAV-like protein 1	0	63	570	6	protein_coding
A10004-[19]-[164]	TRIAE_CS42_7DL_TGACv1_603199_AA1978090.2	1,4-alpha-glucan-branching enzyme	0	47	474	3	protein_coding
A10002-[1]-[181]	TRIAE_CS42_7DL_TGACv1_603774_AA1989040.1	Uncharacterized protein	0	100	1014	13	protein_coding
A40003-[4]-[181]	TRIAE_CS42_7DS_TGACv1_622912_AA2047090.1	Uncharacterized protein	0	63	653	12	protein_coding
D70003-[1]-[178]	TRIAE_CS42_7DS_TGACv1_623839_AA2056690.1	Retrovirus-related Pol polyprotein from transposon TNT 1-94	0	39	393	2	protein_coding
A70002-[14]-[162]	TRIAE_CS42_7DS_TGACv1_624868_AA2063610.6	Pumilio-like protein 5	0	83	829	3	protein_coding
A30001-[13]-[170]	TRIAE_CS42_U_TGACv1_640735_AA2071780.2	Putative rust resistance kinase Lr10	0	50	501	0	protein_coding
A10003-[4]-[181]	TRIAE_CS42_U_TGACv1_640762_AA2072940.2	Uncharacterized protein	0	52	472	0	protein_coding
B30004-[4]-[181]	TRIAE_CS42_U_TGACv1_640762_AA2072940.2	Uncharacterized protein	0	49	486	0	protein_coding
A10001-[4]-[181]	TRIAE_CS42_U_TGACv1_640877_AA2078120.7	RING finger protein 44	0	41	409	0	protein_coding
B40003-[3]-[181]	TRIAE_CS42_U_TGACv1_640930_AA2079590.1	Pentatricopeptide repeat (PPR) superfamily protein	0	60	607	5	protein_coding
A60001-[21]-[161]	TRIAE_CS42_U_TGACv1_641050_AA2083330.1	Uncharacterized protein	0	43	429	0	protein_coding
B70001-[11]-[181]	TRIAE_CS42_U_TGACv1_641058_AA2083730.1	Transmembrane protein 87B	0	71	709	6	protein_coding
A30001-[15]-[178]	TRIAE_CS42_U_TGACv1_641136_AA2086370.1	O-fucosyltransferase family protein	0	84	500	0	protein_coding
B10005-[18]-[179]	TRIAE_CS42_U_TGACv1_641396_AA2093700.1	Urease accessory protein ureG	0	40	403	0	protein_coding
A20006-[3]-[181]	TRIAE_CS42_U_TGACv1_641821_AA2105030.1	exocyst subunit exo70 family protein A2	0	100	504	0	protein_coding
D60002-[5]-[168]	TRIAE_CS42_U_TGACv1_641955_AA2108390.1	DNA/RNA polymerases superfamily protein	0	69	706	8	protein_coding
B20005-[13]-[181]	TRIAE_CS42_2AL_TGACv1_093170_AA0274030.1	Uncharacterized protein	6e-180	37	371	0	protein_coding
B10005-[21]-[168]	TRIAE_CS42_2BL_TGACv1_129308_AA0377710.1	Uncharacterized protein	2e-179	37	370	0	protein_coding
D30005-[0]-[181]	TRIAE_CS42_3AL_TGACv1_193862_AA0621130.1	Mannosyl-oligosaccharide glucosidase	2e-179	42	422	1	protein_coding
A40005-[2]-[181]	TRIAE_CS42_4AL_TGACv1_288594_AA0953290.1	F-box protein SKIP16	2e-179	35	350	0	protein_coding
E10001-[0]-[181]	TRIAE_CS42_3B_TGACv1_224573_AA0798200.1	Uncharacterized protein	8e-179	43	433	2	protein_coding
D20004-[2]-[171]	TRIAE_CS42_4DL_TGACv1_342933_AA1125600.2	Uncharacterized protein	3e-178	54	546	5	protein_coding
B70006-[27]-[152]	TRIAE_CS42_7AL_TGACv1_556599_AA1766680.1	Uncharacterized protein	3e-178	49	489	7	protein_coding
B40004-[22]-[157]	TRIAE_CS42_7DS_TGACv1_621781_AA2025930.1	Uncharacterized protein	3e-178	62	619	8	protein_coding
B10004-[6]-[178]	TRIAE_CS42_1BS_TGACv1_049829_AA0162290.1	Uncharacterized protein	1e-175	75	560	5	protein_coding
A10001-[6]-[179]	TRIAE_CS42_5BL_TGACv1_404731_AA1309440.2	DNA-directed RNA polymerase II subunit RPB11	5e-175	90	741	13	protein_coding
B50004-[8]-[181]	TRIAE_CS42_5BL_TGACv1_406235_AA1342580.2	Uncharacterized protein	6e-174	53	340	0	protein_coding
A60001-[0]-[181]	TRIAE_CS42_6AS_TGACv1_486073_AA1556370.1	DNA polymerase V	6e-174	34	340	0	protein_coding
B30004-[1]-[181]	TRIAE_CS42_3B_TGACv1_220906_AA0723360.1	ABC(ABCB) family transporter	2e-173	34	339	0	protein_coding
B50003-[10]-[168]	TRIAE_CS42_5AL_TGACv1_375430_AA1221450.4	Calmodulin-binding receptor-like cytoplasmic kinase 3	2e-173	36	357	0	protein_coding
A50002-[1]-[181]	TRIAE_CS42_3DS_TGACv1_272897_AA0926300.1	Uncharacterized protein	7e-173	94	885	14	protein_coding
B70006-[17]-[177]	TRIAE_CS42_7BL_TGACv1_577076_AA1865320.1	Transcription initiation factor TFIID subunit 1	7e-173	55	338	0	protein_coding
B50005-[16]-[169]	TRIAE_CS42_5BL_TGACv1_404326_AA1295610.3	Transcription factor PIF3	2e-172	34	337	0	protein_coding
B70003-[5]-[181]	TRIAE_CS42_1BL_TGACv1_031703_AA0119260.1	Peptide transporter PTR2	9e-172	37	370	2	protein_coding
B60002-[8]-[181]	TRIAE_CS42_2BS_TGACv1_145958_AA0450830.1	Uncharacterized protein	3e-171	70	740	19	protein_coding
D60004-[1]-[174]	TRIAE_CS42_6DL_TGACv1_526989_AA1696800.1	Serine/threonine-protein kinase	3e-171	34	338	0	protein_coding
B70004-[2]-[181]	TRIAE_CS42_7BL_TGACv1_579060_AA1903570.2	Far upstream element-binding protein 3	3e-171	34	335	0	protein_coding
D70004-[2]-[181]	TRIAE_CS42_7DL_TGACv1_604083_AA1993460.2	ELMO/CED-12 domain-containing protein isoform 4	3e-171	43	340	1	protein_coding
B60006-[8]-[172]	TRIAE_CS42_2BL_TGACv1_129489_AA0385840.3	Duplicated homeodomain-like superfamily protein	4e-170	36	361	0	protein_coding
B40001-[15]-[181]	TRIAE_CS42_4BS_TGACv1_330325_AA1107210.1	RNA-binding KH domain-containing protein	4e-170	33	333	0	protein_coding
B60002-[24]-[168]	TRIAE_CS42_6DS_TGACv1_544025_AA1746110.1	Tyrosine-sulfated glycopeptide receptor 1	4e-170	80	815	21	protein_coding
A30005-[10]-[180]	TRIAE_CS42_3DS_TGACv1_271777_AA0907720.1	Integrase	2e-168	99	1002	16	protein_coding
A70004-[3]-[181]	TRIAE_CS42_7DL_TGACv1_602578_AA1961480.2	ELAV-like protein 1	2e-168	89	487	5	protein_coding
B50006-[8]-[168]	TRIAE_CS42_5BL_TGACv1_405673_AA1332640.1	Uncharacterized protein	5e-168	33	329	0	protein_coding
D20003-[3]-[176]	TRIAE_CS42_2AL_TGACv1_093331_AA0277840.2	Uncharacterized protein	2e-167	37	371	3	protein_coding
B70006-[1]-[181]	TRIAE_CS42_7DL_TGACv1_604973_AA2003550.1	Probable ubiquitin conjugation factor E4	2e-167	47	408	4	protein_coding
B10002-[15]-[180]	TRIAE_CS42_3DS_TGACv1_271777_AA0907720.1	Integrase	7e-167	78	795	15	protein_coding
B50001-[6]-[171]	TRIAE_CS42_5AS_TGACv1_394422_AA1280280.1	Uncharacterized protein	2e-166	71	711	5	protein_coding
A60002-[10]-[175]	TRIAE_CS42_6DS_TGACv1_542557_AA1724250.1	RNA polymerase II transcription elongation factor, putative isoform 1	2e-166	36	361	1	protein_coding
D60001-[3]-[177]	TRIAE_CS42_6DS_TGACv1_544025_AA1746110.1	Tyrosine-sulfated glycopeptide receptor 1	2e-166	80	818	22	protein_coding
B10001-[16]-[180]	TRIAE_CS42_1AS_TGACv1_019549_AA0067980.1	C2H2-type zinc finger protein	8e-166	40	397	1	protein_coding
A20003-[5]-[181]	TRIAE_CS42_2AL_TGACv1_096200_AA0317770.1	Leucine-rich receptor-like protein kinase family protein	8e-166	33	325	0	protein_coding
B10004-[14]-[168]	TRIAE_CS42_2BL_TGACv1_129319_AA0378430.1	Anthocyanidin reductase	8e-166	47	419	2	protein_coding
B50004-[16]-[168]	TRIAE_CS42_5BL_TGACv1_405367_AA1325930.1	transcription regulators;zinc ion binding	8e-166	43	328	0	protein_coding
A60002-[9]-[181]	TRIAE_CS42_6AS_TGACv1_486252_AA1558840.1	Uncharacterized protein	1e-164	32	323	0	protein_coding
A50002-[4]-[162]	TRIAE_CS42_6DS_TGACv1_542974_AA1733560.4	Peptide transporter PTR2	1e-164	63	472	5	protein_coding
A10003-[12]-[166]	TRIAE_CS42_1AL_TGACv1_002542_AA0042945.1	Uncharacterized protein	3e-164	32	322	0	protein_coding
A30006-[21]-[181]	TRIAE_CS42_3B_TGACv1_221214_AA0733960.1	Putative glutaredoxin-C2	1e-163	47	476	4	protein_coding
B30007-[9]-[172]	TRIAE_CS42_3B_TGACv1_224573_AA0798200.1	Uncharacterized protein	1e-163	61	321	0	protein_coding
A40003-[6]-[181]	TRIAE_CS42_5DL_TGACv1_433361_AA1410870.4	cyclopropyl isomerase	4e-163	44	436	2	protein_coding
D50004-[1]-[178]	TRIAE_CS42_5DL_TGACv1_433694_AA1419690.1	cleavage and polyadenylation specificity factor 73-I	4e-163	45	320	0	protein_coding
B30007-[31]-[181]	TRIAE_CS42_3B_TGACv1_221214_AA0733960.1	Putative glutaredoxin-C3	2e-161	48	481	5	protein_coding
A30001-[7]-[180]	TRIAE_CS42_3DS_TGACv1_272101_AA0914750.1	Putative LRR receptor-like serine/threonine-protein kinase	2e-161	37	380	1	protein_coding
B20005-[15]-[168]	TRIAE_CS42_3B_TGACv1_220976_AA0725530.2	Uncharacterized protein	6e-161	35	351	1	protein_coding
A70005-[9]-[168]	TRIAE_CS42_7DL_TGACv1_604678_AA2000570.1	Uncharacterized protein	2e-160	32	318	0	protein_coding
A20005-[7]-[169]	TRIAE_CS42_2BL_TGACv1_132196_AA0435930.1	Uncharacterized protein	8e-160	55	432	4	protein_coding
A20003-[12]-[176]	TRIAE_CS42_6BL_TGACv1_500084_AA1598500.1	Uncharacterized protein	8e-160	47	498	5	protein_coding
B20005-[7]-[181]	TRIAE_CS42_2BL_TGACv1_131814_AA0432480.1	Protein S-acyltransferase 21	3e-159	31	313	0	protein_coding
B70006-[30]-[169]	TRIAE_CS42_7DL_TGACv1_605105_AA2004830.1	Lysosomal Pro-X carboxypeptidase	3e-159	88	399	2	protein_coding
B20001-[21]-[181]	TRIAE_CS42_2AS_TGACv1_112414_AA0337590.1	Cytochrome P450 86A1	1e-157	35	354	2	protein_coding
A20002-[10]-[172]	TRIAE_CS42_7BS_TGACv1_593967_AA1955360.5	Protein kinase superfamily protein	1e-157	38	377	2	protein_coding
B20006-[5]-[175]	TRIAE_CS42_2BL_TGACv1_131927_AA0433640.1	Putative NB-ARC domain-containing protein	4e-157	31	309	0	protein_coding
B30007-[14]-[168]	TRIAE_CS42_3AL_TGACv1_193820_AA0620190.2	Peroxidase 3	4e-157	47	469	1	protein_coding
A10005-[17]-[182]	TRIAE_CS42_2BL_TGACv1_129489_AA0385840.3	Duplicated homeodomain-like superfamily protein	1e-156	34	338	0	protein_coding
A30004-[10]-[168]	TRIAE_CS42_3B_TGACv1_221080_AA0729660.3	Uncharacterized protein	5e-156	32	315	0	protein_coding
A20004-[9]-[175]	TRIAE_CS42_5AS_TGACv1_393285_AA1270660.1	Uncharacterized protein	2e-155	99	1004	13	protein_coding
B10002-[10]-[173]	TRIAE_CS42_1BS_TGACv1_049899_AA0163830.2	DNA-directed RNA polymerase III subunit RPC1	6e-155	68	305	0	protein_coding
A70004-[16]-[176]	TRIAE_CS42_7BL_TGACv1_577486_AA1876630.1	Uncharacterized protein	6e-155	58	340	1	protein_coding
A20003-[2]-[181]	TRIAE_CS42_3B_TGACv1_222485_AA0765690.1	Putative zinc protease pqqL	2e-154	72	776	18	protein_coding
B20001-[31]-[181]	TRIAE_CS42_5AL_TGACv1_374943_AA1212450.1	Ribulose bisphosphate carboxylase small chain, chloroplastic	2e-154	91	818	7	protein_coding
D40002-[3]-[163]	TRIAE_CS42_5DS_TGACv1_457155_AA1483320.1	Uncharacterized protein	2e-154	49	488	2	protein_coding
B70004-[28]-[181]	TRIAE_CS42_7DL_TGACv1_604083_AA1993460.2	ELMO/CED-12 domain-containing protein isoform 4	2e-154	43	328	2	protein_coding
B50006-[14]-[161]	TRIAE_CS42_4BS_TGACv1_330399_AA1107500.2	Uncharacterized protein	7e-154	59	600	7	protein_coding
B40001-[4]-[178]	TRIAE_CS42_5BS_TGACv1_424735_AA1391570.1	Sentrin-specific protease 2	2e-153	77	660	7	protein_coding
B70004-[26]-[181]	TRIAE_CS42_7DL_TGACv1_604083_AA1993460.2	ELMO/CED-12 domain-containing protein isoform 4	2e-153	43	327	1	protein_coding
B30003-[19]-[165]	TRIAE_CS42_3B_TGACv1_228092_AA0825770.1	Putative disease resistance protein RGA3	9e-153	47	303	0	protein_coding
B70004-[23]-[166]	TRIAE_CS42_7DL_TGACv1_604083_AA1993460.2	ELMO/CED-12 domain-containing protein isoform 4	9e-153	41	316	1	protein_coding
B70004-[24]-[181]	TRIAE_CS42_7DL_TGACv1_604083_AA1993460.2	ELMO/CED-12 domain-containing protein isoform 4	9e-153	41	316	1	protein_coding
B70004-[27]-[169]	TRIAE_CS42_7DL_TGACv1_604083_AA1993460.2	ELMO/CED-12 domain-containing protein isoform 4	9e-153	41	316	1	protein_coding
E10004-[7]-[181]	TRIAE_CS42_7DL_TGACv1_604083_AA1993460.2	ELMO/CED-12 domain-containing protein isoform 4	9e-153	32	316	1	protein_coding
B10004-[8]-[181]	TRIAE_CS42_5DL_TGACv1_433075_AA1400980.3	hAT dimerisation domain-containing protein	1e-151	34	356	2	protein_coding
A30006-[4]-[181]	TRIAE_CS42_3AL_TGACv1_195058_AA0644240.2	Calmodulin-binding protein	4e-151	30	298	0	protein_coding
B70004-[25]-[181]	TRIAE_CS42_7DL_TGACv1_604083_AA1993460.2	ELMO/CED-12 domain-containing protein isoform 4	4e-151	41	315	1	protein_coding
A70003-[9]-[171]	TRIAE_CS42_5AL_TGACv1_374647_AA1205470.2	Uncharacterized protein	1e-150	43	427	1	protein_coding
B40003-[12]-[168]	TRIAE_CS42_3DS_TGACv1_272975_AA0927170.1	Disease resistance protein RPM1	4e-150	40	398	2	protein_coding
D40001-[5]-[175]	TRIAE_CS42_5DL_TGACv1_436503_AA1461430.1	Uncharacterized protein	4e-150	46	477	3	protein_coding
A20005-[1]-[181]	TRIAE_CS42_2AL_TGACv1_095250_AA0308660.3	CRM-domain containing factor CFM2, chloroplastic	2e-149	36	295	0	protein_coding
D30003-[2]-[181]	TRIAE_CS42_3B_TGACv1_228092_AA0825770.1	Putative disease resistance protein RGA3	5e-149	47	304	0	protein_coding
A20004-[12]-[168]	TRIAE_CS42_2BL_TGACv1_129437_AA0383610.2	DNA cross-link repair protein SNM1	2e-148	31	306	0	protein_coding
B50004-[15]-[168]	TRIAE_CS42_5DL_TGACv1_433291_AA1408510.3	movement protein binding protein 2C	2e-148	37	367	1	protein_coding
A50004-[5]-[182]	TRIAE_CS42_5DL_TGACv1_433371_AA1411240.2	Disease resistance RPP8-like protein 3	7e-148	62	633	9	protein_coding
B50005-[4]-[181]	TRIAE_CS42_1BS_TGACv1_051477_AA0180050.1	hypothetical protein isoform B	2e-147	35	348	1	protein_coding
B40002-[22]-[171]	TRIAE_CS42_4DL_TGACv1_342534_AA1116030.7	DEK domain-containing chromatin associated protein isoform 2	8e-147	60	322	1	protein_coding
A20006-[6]-[181]	TRIAE_CS42_5BL_TGACv1_404480_AA1301320.1	Uncharacterized protein	8e-147	31	305	0	protein_coding
B70006-[2]-[181]	TRIAE_CS42_7BL_TGACv1_577247_AA1869960.2	MMS19 nucleotide excision repair protein homolog	8e-147	57	290	0	protein_coding
B40001-[9]-[175]	TRIAE_CS42_2AL_TGACv1_094002_AA0290980.1	Uncharacterized protein	1e-145	72	371	0	protein_coding
B70005-[8]-[176]	TRIAE_CS42_7DL_TGACv1_605460_AA2006670.7	Uncharacterized protein	1e-145	32	328	3	protein_coding
B10001-[26]-[150]	TRIAE_CS42_5DL_TGACv1_433627_AA1418040.1	Cysteine desulfurase, mitochondrial	3e-145	51	512	7	protein_coding
D20004-[1]-[181]	TRIAE_CS42_5DL_TGACv1_436503_AA1461430.1	Uncharacterized protein	3e-145	49	497	9	protein_coding
D70005-[6]-[164]	TRIAE_CS42_7DL_TGACv1_605652_AA2007500.1	Uncharacterized protein	3e-145	40	287	0	protein_coding
A30006-[18]-[173]	TRIAE_CS42_1DL_TGACv1_062700_AA0218410.6	U-box domain-containing protein 4	1e-143	40	428	3	protein_coding
A50001-[6]-[176]	TRIAE_CS42_5DS_TGACv1_457474_AA1486890.1	Uncharacterized protein	1e-143	38	376	1	protein_coding
A10001-[2]-[181]	TRIAE_CS42_1BS_TGACv1_049829_AA0162290.1	Uncharacterized protein	5e-143	47	480	7	protein_coding
A20004-[14]-[168]	TRIAE_CS42_3B_TGACv1_223330_AA0780290.1	Uncharacterized protein	5e-143	74	469	4	protein_coding
A30003-[18]-[172]	TRIAE_CS42_3B_TGACv1_228092_AA0825770.1	Putative disease resistance protein RGA3	5e-143	47	305	1	protein_coding
A40002-[8]-[161]	TRIAE_CS42_4AS_TGACv1_308585_AA1028640.11	DEK domain-containing chromatin associated protein	5e-143	45	283	0	protein_coding
B70001-[15]-[180]	TRIAE_CS42_1BS_TGACv1_051505_AA0180210.1	Uncharacterized protein	2e-142	44	349	1	protein_coding
D30001-[8]-[168]	TRIAE_CS42_5DL_TGACv1_434565_AA1438110.1	Pol-like polyprotein/retrotransposon, putative	2e-142	50	538	8	protein_coding
B40001-[1]-[181]	TRIAE_CS42_6DL_TGACv1_526601_AA1688030.1	E2F-associated phosphoprotein	2e-141	41	436	7	protein_coding
B70002-[2]-[181]	TRIAE_CS42_7BS_TGACv1_592011_AA1928110.2	Geranylgeranyl transferase type-2 subunit beta	2e-141	61	280	0	protein_coding
B20001-[10]-[181]	TRIAE_CS42_7DS_TGACv1_623368_AA2052520.1	GTP-binding nuclear protein Ran-B1	2e-141	43	433	4	protein_coding
B60001-[22]-[170]	TRIAE_CS42_6BS_TGACv1_514436_AA1659690.1	Receptor-like protein 12	8e-141	28	279	0	protein_coding
A20001-[0]-[181]	TRIAE_CS42_2AS_TGACv1_113084_AA0350980.1	Receptor homology region, transmembrane domain- and RING domain-containing protein 1	9e-140	28	277	0	protein_coding
D30002-[5]-[159]	TRIAE_CS42_4AS_TGACv1_306471_AA1008810.3	Ankyrin repeat-containing protein	9e-140	71	461	6	protein_coding
E10001-[1]-[181]	TRIAE_CS42_6AS_TGACv1_488734_AA1576200.1	Uncharacterized protein	4e-138	27	274	0	protein_coding
A60004-[1]-[181]	TRIAE_CS42_3B_TGACv1_220597_AA0710450.1	Putative serine/threonine-protein kinase	1e-137	31	312	2	protein_coding
B70006-[32]-[177]	TRIAE_CS42_5BL_TGACv1_408126_AA1361750.1	Rab3 GTPase-activating protein non-catalytic subunit	1e-137	42	432	8	protein_coding
A10005-[13]-[181]	TRIAE_CS42_1AL_TGACv1_003089_AA0047650.3	Uncharacterized protein	2e-136	27	271	0	protein_coding
B10001-[0]-[181]	TRIAE_CS42_1BS_TGACv1_049851_AA0163020.1	E3 UFM1-protein ligase 1 homolog	6e-136	40	270	0	protein_coding
B70005-[17]-[161]	TRIAE_CS42_2AS_TGACv1_113363_AA0355040.1	Uncharacterized protein	6e-136	81	848	13	protein_coding
B60005-[3]-[181]	TRIAE_CS42_6BL_TGACv1_500396_AA1604070.1	Aspartic proteinase-like protein 1	6e-136	47	270	0	protein_coding
A40001-[10]-[174]	TRIAE_CS42_4AS_TGACv1_306183_AA1003850.2	Uncharacterized protein	2e-135	40	269	0	protein_coding
A10005-[25]-[157]	TRIAE_CS42_1DL_TGACv1_061177_AA0187890.1	Histone H4 variant TH011	7e-135	83	564	10	protein_coding
B70004-[4]-[181]	TRIAE_CS42_1AL_TGACv1_000242_AA0007010.4	Putative ALG-2 interacting protein X	2e-134	33	331	2	protein_coding
D50003-[2]-[168]	TRIAE_CS42_7AS_TGACv1_570496_AA1836660.3	Glycosyltransferase	2e-134	41	413	2	protein_coding
D50003-[4]-[182]	TRIAE_CS42_1AS_TGACv1_019693_AA0070050.1	Uncharacterized protein	9e-134	55	577	6	protein_coding
A10003-[7]-[168]	TRIAE_CS42_1DL_TGACv1_061651_AA0201060.1	Chaperone protein dnaJ 13	9e-134	27	269	0	protein_coding
A10001-[15]-[174]	TRIAE_CS42_1DS_TGACv1_080807_AA0253990.3	E3 SUMO-protein ligase SIZ1	3e-133	31	307	1	protein_coding
B40002-[20]-[162]	TRIAE_CS42_5DS_TGACv1_457155_AA1483320.1	Uncharacterized protein	1e-132	48	482	4	protein_coding
B30003-[0]-[181]	TRIAE_CS42_U_TGACv1_642445_AA2117740.2	Adenylate kinase B	1e-132	49	494	5	protein_coding
A60001-[3]-[181]	TRIAE_CS42_2AL_TGACv1_096739_AA0321050.1	Uncharacterized protein	4e-132	30	300	1	protein_coding
A40004-[7]-[181]	TRIAE_CS42_3DL_TGACv1_249613_AA0852530.1	Peroxidase 19	4e-132	44	448	4	protein_coding
A10005-[8]-[181]	TRIAE_CS42_1AL_TGACv1_001283_AA0028200.1	Uncharacterized protein	1e-131	26	262	0	protein_coding
A60002-[7]-[181]	TRIAE_CS42_1BL_TGACv1_031130_AA0108340.3	Putative Probable inactive receptor kinase	1e-131	81	693	9	protein_coding
A10003-[6]-[173]	TRIAE_CS42_1BL_TGACv1_034374_AA0144340.4	Uncharacterized protein	1e-131	49	497	5	protein_coding
A40006-[0]-[181]	TRIAE_CS42_4AL_TGACv1_288220_AA0940980.1	Disease resistance protein RPP13	1e-131	27	272	0	protein_coding
E10003-[3]-[181]	TRIAE_CS42_6BL_TGACv1_499645_AA1588080.1	Rop guanine nucleotide exchange factor 11	1e-131	34	262	0	protein_coding
A70005-[12]-[163]	TRIAE_CS42_7DL_TGACv1_605652_AA2007500.1	Uncharacterized protein	1e-131	41	293	2	protein_coding
B20001-[25]-[181]	TRIAE_CS42_1BL_TGACv1_032072_AA0124940.1	Uncharacterized protein	4e-131	28	284	0	protein_coding
A20006-[11]-[175]	TRIAE_CS42_2DL_TGACv1_158771_AA0525960.1	Polygalacturonase inhibitor	4e-131	33	339	5	protein_coding
A20001-[11]-[166]	TRIAE_CS42_2AS_TGACv1_113825_AA0361170.1	ATP-dependent RNA helicase DEAH11, chloroplastic	2e-130	45	260	0	protein_coding
A40005-[15]-[176]	TRIAE_CS42_4DS_TGACv1_362329_AA1178870.1	Ethylene-insensitive protein 2	2e-130	28	280	0	protein_coding
A50003-[3]-[181]	TRIAE_CS42_4DS_TGACv1_362234_AA1178030.5	Glucosamine--fructose-6-phosphate aminotransferase (Isomerizing) 2	5e-130	35	350	4	protein_coding
D40003-[1]-[168]	TRIAE_CS42_6DS_TGACv1_542997_AA1733900.1	Uncharacterized protein	5e-130	36	363	2	protein_coding
B20002-[1]-[181]	TRIAE_CS42_2BS_TGACv1_146126_AA0456000.1	DUF2419 family protein	2e-129	26	258	0	protein_coding
B30003-[3]-[180]	TRIAE_CS42_3AS_TGACv1_211973_AA0696150.1	Putative harbinger transposase-derived nuclease	2e-129	89	924	8	protein_coding
B50001-[15]-[167]	TRIAE_CS42_5BS_TGACv1_423189_AA1369810.1	Uncharacterized protein	7e-129	26	257	0	protein_coding
E10001-[4]-[177]	TRIAE_CS42_3B_TGACv1_221188_AA0733410.1	Potassium/sodium hyperpolarization-activated cyclic nucleotide-gated channel 1	2e-128	36	362	3	protein_coding
A30005-[7]-[180]	TRIAE_CS42_3B_TGACv1_223910_AA0789440.1	FAR1 DNA-binding domain protein	2e-128	48	413	8	protein_coding
B30002-[1]-[181]	TRIAE_CS42_3DS_TGACv1_274169_AA0934950.1	Putative RNA-dependent RNA polymerase 3	2e-128	29	285	1	protein_coding
B10002-[12]-[169]	TRIAE_CS42_1BL_TGACv1_031508_AA0115210.1	Protein fluG	8e-128	44	255	0	protein_coding
A60005-[5]-[169]	TRIAE_CS42_6AL_TGACv1_470903_AA1498190.1	Phytocalpain	3e-127	26	259	0	protein_coding
A10001-[18]-[169]	TRIAE_CS42_U_TGACv1_641773_AA2104000.2	Uncharacterized protein	1e-126	25	253	0	protein_coding
A20005-[5]-[181]	TRIAE_CS42_2AL_TGACv1_095877_AA0315490.1	Uncharacterized protein	3e-126	43	252	0	protein_coding
A30003-[17]-[184]	TRIAE_CS42_6BL_TGACv1_503085_AA1627230.2	2-oxoglutarate (2OG) and Fe(II)-dependent oxygenase superfamily protein	1e-125	29	295	2	protein_coding
B10004-[17]-[177]	TRIAE_CS42_7BS_TGACv1_591962_AA1926810.1	Uncharacterized protein	1e-125	83	593	9	protein_coding
B60006-[17]-[159]	TRIAE_CS42_6BL_TGACv1_499376_AA1580450.3	Cyclin-L1-1	4e-125	42	250	0	protein_coding
B30005-[6]-[180]	TRIAE_CS42_3B_TGACv1_225076_AA0804660.2	Pentatricopeptide repeat-containing protein At1g30610, chloroplastic	1e-124	47	249	0	protein_coding
D10003-[5]-[178]	TRIAE_CS42_2AL_TGACv1_093906_AA0289140.1	pleckstrin homology (PH) domain-containing protein	5e-124	35	363	4	protein_coding
A30006-[15]-[166]	TRIAE_CS42_3AL_TGACv1_194515_AA0634670.1	Zinc knuckle family protein	5e-124	54	248	0	protein_coding
A10003-[5]-[178]	TRIAE_CS42_3AS_TGACv1_212691_AA0702630.2	Pentatricopeptide repeat (PPR) superfamily protein	2e-123	29	290	3	protein_coding
B70006-[7]-[181]	TRIAE_CS42_4BS_TGACv1_333918_AA1110690.1	Uncharacterized protein	2e-123	29	285	0	protein_coding
A30006-[12]-[174]	TRIAE_CS42_6DL_TGACv1_526578_AA1687430.1	DNA repair protein recA-like protein 3, mitochondrial	6e-123	39	246	0	protein_coding
B70001-[4]-[181]	TRIAE_CS42_7BS_TGACv1_592586_AA1940830.1	Putative Prolyl Oligopeptidase	6e-123	30	246	0	protein_coding
B30004-[9]-[180]	TRIAE_CS42_U_TGACv1_646114_AA2146060.1	E1A-binding protein p400	6e-123	26	259	0	protein_coding
B10003-[15]-[168]	TRIAE_CS42_1BL_TGACv1_030892_AA0103310.1	TEL2-interacting protein 1-like protein	2e-122	25	245	0	protein_coding
B30006-[8]-[168]	TRIAE_CS42_3DS_TGACv1_272455_AA0920930.4	Pentatricopeptide repeat-containing protein	2e-122	32	324	2	protein_coding
A70001-[22]-[162]	TRIAE_CS42_1BS_TGACv1_050268_AA0169920.3	GDSL esterase/lipase LIP-4	8e-122	33	342	1	protein_coding
A50005-[20]-[168]	TRIAE_CS42_3AL_TGACv1_195126_AA0645070.1	Retroelement pol polyprotein-like	8e-122	35	349	1	protein_coding
B20006-[11]-[180]	TRIAE_CS42_6DL_TGACv1_526785_AA1691940.1	Separin	8e-122	64	426	3	protein_coding
B10001-[25]-[167]	TRIAE_CS42_1BS_TGACv1_049347_AA0149800.1	Glycosyltransferase-like At2g41451	3e-121	24	243	0	protein_coding
A30005-[20]-[180]	TRIAE_CS42_3AL_TGACv1_195425_AA0649450.2	50S ribosomal protein L13, chloroplastic	3e-121	40	243	0	protein_coding
D30004-[1]-[168]	TRIAE_CS42_3DL_TGACv1_249194_AA0840860.1	50S ribosomal protein L13, chloroplastic	3e-121	31	243	0	protein_coding
B70003-[0]-[181]	TRIAE_CS42_3DL_TGACv1_250931_AA0875170.3	Protein kinase PKN/PRK1, effector	3e-121	53	540	6	protein_coding
D10001-[5]-[165]	TRIAE_CS42_1DS_TGACv1_080694_AA0252330.2	ABC transporter D family member 1	9e-121	24	242	0	protein_coding
B50006-[3]-[175]	TRIAE_CS42_5BL_TGACv1_405277_AA1323830.1	SEC14 cytosolic factor family protein / phosphoglyceride transfer family protein	9e-121	47	245	0	protein_coding
A20002-[2]-[181]	TRIAE_CS42_6AS_TGACv1_487768_AA1572790.1	Rhamnogalacturonate lyase	9e-121	25	252	0	protein_coding
A40005-[10]-[181]	TRIAE_CS42_7AL_TGACv1_556813_AA1771480.1	Ubiquitin carboxyl-terminal hydrolase family protein	9e-121	67	720	30	protein_coding
A60001-[11]-[180]	TRIAE_CS42_6AS_TGACv1_485846_AA1553170.1	2'-deoxymugineic-acid 2'-dioxygenase	1e-119	27	272	1	protein_coding
B20003-[6]-[180]	TRIAE_CS42_2AS_TGACv1_115002_AA0370380.2	Peptidyl-prolyl cis-trans isomerase CYP63	4e-119	41	252	0	protein_coding
A60002-[5]-[181]	TRIAE_CS42_2DL_TGACv1_158122_AA0509870.1	Uncharacterized protein	4e-119	40	412	7	protein_coding
A10004-[2]-[181]	TRIAE_CS42_4BS_TGACv1_328381_AA1087170.1	Retrovirus-related Pol polyprotein LINE-1	4e-119	26	256	1	protein_coding
A50005-[14]-[168]	TRIAE_CS42_5AL_TGACv1_373952_AA1185210.1	DAZ-associated protein 1	4e-119	24	239	0	protein_coding
A50005-[0]-[181]	TRIAE_CS42_1BL_TGACv1_031329_AA0111700.2	Uncharacterized protein	1e-118	30	298	0	protein_coding
A30003-[1]-[181]	TRIAE_CS42_5BL_TGACv1_404109_AA1284160.2	alpha/beta-Hydrolases superfamily protein	1e-118	44	456	6	protein_coding
B50003-[9]-[174]	TRIAE_CS42_5BL_TGACv1_404261_AA1292850.2	Uncharacterized protein	5e-118	24	237	0	protein_coding
A60003-[2]-[181]	TRIAE_CS42_6AL_TGACv1_471761_AA1513900.3	FAR1 DNA-binding domain protein	5e-118	26	262	0	protein_coding
B20002-[0]-[181]	TRIAE_CS42_2AS_TGACv1_112569_AA0341350.3	Putative serine/threonine-protein kinase	2e-117	24	244	0	protein_coding
A30005-[25]-[171]	TRIAE_CS42_3B_TGACv1_221537_AA0743310.2	Pentatricopeptide repeat (PPR) superfamily protein	2e-117	27	268	1	protein_coding
B50004-[2]-[181]	TRIAE_CS42_5AL_TGACv1_374249_AA1195160.1	Glutamate receptor	2e-117	31	306	0	protein_coding
A20003-[4]-[181]	TRIAE_CS42_2AL_TGACv1_098298_AA0325910.1	Pathogenesis-related thaumatin superfamily protein	6e-117	29	290	1	protein_coding
D60002-[1]-[168]	TRIAE_CS42_6AS_TGACv1_486930_AA1566620.2	Vacuole, catalytic	2e-116	60	254	0	protein_coding
A30002-[6]-[164]	TRIAE_CS42_3AS_TGACv1_212410_AA0700640.3	DnaJ homolog subfamily C member 7	7e-116	35	233	0	protein_coding
A20006-[9]-[181]	TRIAE_CS42_2DL_TGACv1_158185_AA0511680.3	DEAD-box ATP-dependent RNA helicase 34	2e-115	33	245	0	protein_coding
A60002-[2]-[181]	TRIAE_CS42_6AS_TGACv1_485384_AA1544540.1	Methyl-CpG-binding domain-containing protein 9	2e-115	23	232	0	protein_coding
A40002-[9]-[189]	TRIAE_CS42_4AS_TGACv1_307966_AA1024760.2	Putative LRR receptor-like serine/threonine-protein kinase MRH1	9e-115	24	236	1	protein_coding
B40001-[3]-[181]	TRIAE_CS42_4BS_TGACv1_328461_AA1088150.2	Inositol-tetrakisphosphate 1-kinase 2	9e-115	43	231	0	protein_coding
D30002-[1]-[181]	TRIAE_CS42_7AL_TGACv1_559581_AA1800160.3	Rgp1 protein	1e-113	32	323	3	protein_coding
B40002-[0]-[181]	TRIAE_CS42_4BS_TGACv1_328317_AA1086200.4	NT domain of poly(A) polymerase and terminal uridylyl transferase-containing protein, putative isoform 1	4e-113	42	228	0	protein_coding
B60001-[27]-[180]	TRIAE_CS42_6BS_TGACv1_515098_AA1667290.1	Uncharacterized protein	4e-113	23	228	0	protein_coding
A60004-[8]-[166]	TRIAE_CS42_6BL_TGACv1_499613_AA1587390.1	Prolyl oligopeptidase family protein	1e-112	24	244	1	protein_coding
B60005-[1]-[181]	TRIAE_CS42_6BL_TGACv1_500079_AA1598410.1	Dolichyldiphosphatase	1e-112	23	227	0	protein_coding
B60001-[24]-[168]	TRIAE_CS42_U_TGACv1_643873_AA2135640.1	Uncharacterized protein	1e-112	34	344	4	protein_coding
A70004-[14]-[181]	TRIAE_CS42_7DL_TGACv1_604513_AA1998910.2	DTW domain-containing protein	4e-112	28	281	2	protein_coding
B60001-[4]-[181]	TRIAE_CS42_7AL_TGACv1_556213_AA1758480.1	Uncharacterized protein	2e-111	31	253	0	protein_coding
A20002-[3]-[177]	TRIAE_CS42_2AS_TGACv1_112991_AA0349320.2	DNA repair protein RAD16	5e-111	34	224	0	protein_coding
A50002-[2]-[177]	TRIAE_CS42_2BL_TGACv1_132460_AA0437870.2	Uncharacterized protein	2e-110	29	285	2	protein_coding
A30006-[17]-[162]	TRIAE_CS42_3AL_TGACv1_197456_AA0666350.1	Uncharacterized protein	2e-110	22	223	0	protein_coding
A30006-[10]-[162]	TRIAE_CS42_3B_TGACv1_225947_AA0813060.7	RNA-binding CRS1 / YhbY (CRM) domain protein	2e-110	50	223	0	protein_coding
B20001-[0]-[181]	TRIAE_CS42_2BL_TGACv1_130714_AA0416500.1	alpha/beta-Hydrolases superfamily protein	7e-110	34	346	7	protein_coding
D50002-[5]-[169]	TRIAE_CS42_5BL_TGACv1_405149_AA1321230.5	Disease resistance protein RPP13	7e-110	28	289	2	protein_coding
A30004-[1]-[181]	TRIAE_CS42_7AL_TGACv1_558035_AA1789310.4	Transcription initiation factor TFIID subunit 7	7e-110	80	421	7	protein_coding
B20002-[5]-[173]	TRIAE_CS42_7DL_TGACv1_602769_AA1968150.2	Uncharacterized protein	7e-110	29	291	2	protein_coding
B10001-[24]-[168]	TRIAE_CS42_6BL_TGACv1_500084_AA1598500.1	Uncharacterized protein	2e-109	46	357	4	protein_coding
B60001-[21]-[170]	TRIAE_CS42_7AS_TGACv1_569348_AA1814060.1	Zinc finger protein CONSTANS-LIKE 16	8e-109	41	408	8	protein_coding
E10001-[11]-[181]	TRIAE_CS42_5BS_TGACv1_423896_AA1384710.3	Uncharacterized protein	1e-107	26	258	0	protein_coding
A70006-[2]-[181]	TRIAE_CS42_7BL_TGACv1_578797_AA1900330.2	Tetraspanin-8	3e-107	34	338	4	protein_coding
B70001-[3]-[181]	TRIAE_CS42_7BS_TGACv1_592113_AA1930910.1	NAD(P)-binding Rossmann-fold superfamily protein	3e-107	37	217	0	protein_coding
A30005-[27]-[178]	TRIAE_CS42_6BS_TGACv1_514012_AA1653870.1	RING/U-box superfamily protein isoform 1	4e-106	38	401	3	protein_coding
D30001-[12]-[181]	TRIAE_CS42_6BS_TGACv1_514012_AA1653870.1	RING/U-box superfamily protein isoform 1	4e-106	37	400	5	protein_coding
B50004-[18]-[169]	TRIAE_CS42_1DS_TGACv1_080826_AA0254200.2	Type I inositol polyphosphate 5-phosphatase 8	1e-105	79	853	30	protein_coding
A50005-[13]-[181]	TRIAE_CS42_5AL_TGACv1_374243_AA1194950.2	Serine/threonine-protein kinase TOUSLED	1e-105	21	214	0	protein_coding
B70001-[16]-[180]	TRIAE_CS42_6BL_TGACv1_499546_AA1585510.1	E3 ubiquitin-protein ligase UPL3	1e-105	32	222	0	protein_coding
B60001-[14]-[181]	TRIAE_CS42_6BS_TGACv1_513384_AA1639840.1	Putative disease resistance protein RGA4	1e-105	21	214	0	protein_coding
B60002-[9]-[181]	TRIAE_CS42_6BS_TGACv1_513715_AA1647890.2	Glycosyl hydrolase	1e-105	52	214	0	protein_coding
B60002-[3]-[181]	TRIAE_CS42_6BS_TGACv1_513715_AA1647890.2	Glycosyl hydrolase	1e-105	47	214	0	protein_coding
B70005-[21]-[169]	TRIAE_CS42_7DL_TGACv1_605652_AA2007500.1	Uncharacterized protein	5e-105	29	291	3	protein_coding
D30004-[7]-[164]	TRIAE_CS42_6AL_TGACv1_471483_AA1509530.1	Isocitrate dehydrogenase [NAD] catalytic subunit 5, mitochondrial	2e-104	30	306	3	protein_coding
A50003-[10]-[177]	TRIAE_CS42_U_TGACv1_643257_AA2129720.2	Calcium-dependent protein kinase 16	2e-104	27	271	1	protein_coding
B50004-[0]-[181]	TRIAE_CS42_5BL_TGACv1_404700_AA1308770.1	E3 ubiquitin-protein ligase AIP2	6e-104	39	211	0	protein_coding
B30003-[14]-[177]	TRIAE_CS42_6BL_TGACv1_499355_AA1579140.3	Lysyl-tRNA synthetase	6e-104	33	363	3	protein_coding
B30007-[6]-[181]	TRIAE_CS42_3B_TGACv1_223009_AA0775180.1	AP2/B3-like transcriptional factor family protein, putative	2e-103	60	210	0	protein_coding
B70004-[13]-[180]	TRIAE_CS42_6BL_TGACv1_499355_AA1579150.1	Uncharacterized protein	2e-103	22	222	1	protein_coding
A50005-[10]-[181]	TRIAE_CS42_5AL_TGACv1_377324_AA1245930.2	Putative ATP-dependent RNA helicase DHX36	8e-103	43	209	0	protein_coding
A20006-[17]-[180]	TRIAE_CS42_2AL_TGACv1_093585_AA0283150.2	Exocyst complex component 7	3e-102	34	211	0	protein_coding
A40006-[12]-[168]	TRIAE_CS42_5DL_TGACv1_434213_AA1431740.1	Putative LRR receptor-like serine/threonine-protein kinase	3e-102	28	277	2	protein_coding
B30001-[11]-[177]	TRIAE_CS42_3B_TGACv1_223661_AA0785250.1	ARM repeat superfamily protein	9e-102	40	207	0	protein_coding
D30001-[14]-[165]	TRIAE_CS42_3DS_TGACv1_271929_AA0911140.1	ARM repeat superfamily protein	9e-102	41	207	0	protein_coding
B60001-[11]-[181]	TRIAE_CS42_6BS_TGACv1_513771_AA1649150.1	Uncharacterized protein	9e-102	35	207	0	protein_coding
A70005-[8]-[168]	TRIAE_CS42_7BL_TGACv1_580047_AA1911710.1	26S protease regulatory subunit S10B	9e-102	45	237	0	protein_coding
B30006-[7]-[179]	TRIAE_CS42_3B_TGACv1_225212_AA0806160.1	Uncharacterized protein	3e-101	47	206	0	protein_coding
B60001-[7]-[178]	TRIAE_CS42_6BL_TGACv1_499668_AA1588800.1	Uncharacterized protein	3e-101	29	294	1	protein_coding
A30005-[22]-[181]	TRIAE_CS42_6AL_TGACv1_471483_AA1509530.1	Isocitrate dehydrogenase [NAD] catalytic subunit 5, mitochondrial	1e-100	30	306	3	protein_coding
B30002-[15]-[170]	TRIAE_CS42_6BS_TGACv1_514012_AA1653870.1	RING/U-box superfamily protein isoform 1	1e-100	36	382	3	protein_coding
B20002-[20]-[169]	TRIAE_CS42_2DS_TGACv1_177249_AA0570420.3	Tyrosyl-DNA phosphodiesterase 1	4e-100	31	242	0	protein_coding
A70001-[8]-[181]	TRIAE_CS42_3B_TGACv1_220977_AA0725620.1	Uncharacterized protein	4e-100	46	478	7	protein_coding
A20001-[21]-[169]	TRIAE_CS42_2AS_TGACv1_114587_AA0368290.2	Pre-mRNA-splicing factor SYF1	1e-99	20	203	0	protein_coding
B50004-[6]-[181]	TRIAE_CS42_5BL_TGACv1_404825_AA1311980.1	plant/F10M23-360 protein	1e-99	31	206	0	protein_coding
B60002-[11]-[168]	TRIAE_CS42_6BS_TGACv1_513807_AA1650090.3	Uncharacterized protein	1e-99	54	323	6	protein_coding
D50001-[7]-[151]	TRIAE_CS42_1BS_TGACv1_050344_AA0170930.1	Adenine/guanine permease AZG1	5e-99	68	467	10	protein_coding
A20005-[11]-[181]	TRIAE_CS42_2BS_TGACv1_146640_AA0469950.7	Uncharacterized protein	5e-99	25	255	3	protein_coding
D50003-[0]-[181]	TRIAE_CS42_4BS_TGACv1_327897_AA1077980.1	Acclimation of photosynthesis to environment isoform 1	5e-99	26	262	1	protein_coding
B40001-[6]-[181]	TRIAE_CS42_5AS_TGACv1_393888_AA1276770.1	Uncharacterized protein	2e-98	23	231	0	protein_coding
B10002-[14]-[168]	TRIAE_CS42_1BS_TGACv1_049346_AA0149580.1	Nucleotidyltransferase family protein	6e-98	20	200	0	protein_coding
B20002-[8]-[165]	TRIAE_CS42_6AL_TGACv1_471030_AA1501350.1	Peptidyl-prolyl cis-trans isomerase	6e-98	34	344	7	protein_coding
A60005-[4]-[178]	TRIAE_CS42_6BL_TGACv1_499651_AA1588280.1	Uncharacterized protein	6e-98	63	629	5	protein_coding
B60001-[29]-[168]	TRIAE_CS42_U_TGACv1_642999_AA2125920.1	Uncharacterized protein	2e-97	39	396	5	protein_coding
A50002-[6]-[179]	TRIAE_CS42_5AS_TGACv1_392997_AA1267250.1	Zinc finger protein 410	7e-97	20	198	0	protein_coding
B50001-[14]-[176]	TRIAE_CS42_1BS_TGACv1_050344_AA0170930.1	Adenine/guanine permease AZG1	2e-96	55	459	7	protein_coding
B40004-[12]-[170]	TRIAE_CS42_6BL_TGACv1_499651_AA1588280.1	Uncharacterized protein	2e-96	57	412	0	protein_coding
B70006-[5]-[181]	TRIAE_CS42_7DS_TGACv1_623237_AA2050920.3	F12M16.11	2e-96	25	247	1	protein_coding
B50006-[9]-[160]	TRIAE_CS42_4AL_TGACv1_288492_AA0950060.2	Putative disease resistance RPP13-like protein 1	9e-96	31	312	3	protein_coding
B10003-[4]-[181]	TRIAE_CS42_5BL_TGACv1_405381_AA1326110.4	HTH DNA-binding protein	9e-96	28	280	3	protein_coding
D20002-[1]-[172]	TRIAE_CS42_5DS_TGACv1_457438_AA1486570.4	Uncharacterized protein	9e-96	30	299	4	protein_coding
A40006-[14]-[181]	TRIAE_CS42_4AL_TGACv1_289198_AA0967180.2	PHD finger protein ING1	3e-95	20	195	0	protein_coding
A10001-[25]-[159]	TRIAE_CS42_1AS_TGACv1_019137_AA0061430.1	Mechanosensitive ion channel protein 4	1e-94	30	222	0	protein_coding
D50001-[1]-[181]	TRIAE_CS42_2AS_TGACv1_118338_AA0374770.1	Uncharacterized protein	1e-94	26	264	0	protein_coding
A20005-[0]-[181]	TRIAE_CS42_2DL_TGACv1_161120_AA0556920.1	PsbP domain-containing protein 2, chloroplastic	1e-94	32	254	2	protein_coding
A70005-[3]-[181]	TRIAE_CS42_7AL_TGACv1_556574_AA1765990.1	Type 2 DNA topoisomerase 6 subunit B-like	1e-94	19	194	0	protein_coding
B70006-[22]-[173]	TRIAE_CS42_7BL_TGACv1_579053_AA1903510.3	Protein ENHANCED DISEASE RESISTANCE 2	1e-94	20	199	1	protein_coding
B20002-[17]-[181]	TRIAE_CS42_2BS_TGACv1_146410_AA0464490.1	Pre-mRNA-splicing factor SYF1	4e-94	50	193	0	protein_coding
B50006-[10]-[169]	TRIAE_CS42_4AL_TGACv1_288492_AA0950060.2	Putative disease resistance RPP13-like protein 1	4e-94	31	312	3	protein_coding
A10004-[14]-[168]	TRIAE_CS42_4DL_TGACv1_343424_AA1134240.2	SPFH domain/band 7 family protein	4e-94	69	731	20	protein_coding
A40005-[6]-[181]	TRIAE_CS42_5DL_TGACv1_434500_AA1437030.1	alpha/beta-Hydrolases superfamily protein	4e-94	42	289	1	protein_coding
D20004-[3]-[182]	TRIAE_CS42_7AL_TGACv1_556057_AA1753920.2	Vacuolar-sorting receptor 6	4e-94	25	250	1	protein_coding
D20001-[1]-[182]	TRIAE_CS42_2AL_TGACv1_095944_AA0315960.3	Uncharacterized protein	1e-93	43	265	0	protein_coding
B50003-[16]-[179]	TRIAE_CS42_U_TGACv1_643257_AA2129720.2	Calcium-dependent protein kinase 16	1e-93	27	271	2	protein_coding
B30004-[11]-[178]	TRIAE_CS42_6BS_TGACv1_513362_AA1639040.2	Uncharacterized protein	4e-93	25	250	1	protein_coding
A40004-[14]-[168]	TRIAE_CS42_6BS_TGACv1_514524_AA1660940.5	Uncharacterized protein	4e-93	20	201	0	protein_coding
B20002-[6]-[181]	TRIAE_CS42_1DS_TGACv1_080342_AA0246290.2	PRP38 family protein	2e-92	23	229	2	protein_coding
A70001-[3]-[181]	TRIAE_CS42_3AS_TGACv1_211251_AA0687280.2	ATP-dependent Clp protease ATP-binding subunit clpA-like protein	2e-92	24	239	1	protein_coding
B40003-[7]-[181]	TRIAE_CS42_4BS_TGACv1_330623_AA1108300.1	PETER PAN-like protein	2e-91	19	188	0	protein_coding
B50001-[2]-[181]	TRIAE_CS42_5BS_TGACv1_423630_AA1380910.5	Putative disease resistance protein	2e-91	20	195	1	protein_coding
A20001-[12]-[168]	TRIAE_CS42_U_TGACv1_641821_AA2105030.1	exocyst subunit exo70 family protein A2	2e-91	19	188	0	protein_coding
B20004-[1]-[181]	TRIAE_CS42_2BL_TGACv1_131305_AA0425720.1	Protein transport protein Sec24A	7e-91	51	190	0	protein_coding
B20003-[17]-[163]	TRIAE_CS42_2DL_TGACv1_158695_AA0524550.1	DNA damage-binding protein 1a	7e-91	19	192	0	protein_coding
E10003-[6]-[168]	TRIAE_CS42_2DL_TGACv1_158695_AA0524550.1	DNA damage-binding protein 1a	7e-91	19	192	0	protein_coding
B30004-[12]-[165]	TRIAE_CS42_3AL_TGACv1_194528_AA0635130.1	pentatricopeptide (PPR) repeat-containing protein	7e-91	41	202	0	protein_coding
B20001-[40]-[160]	TRIAE_CS42_7AL_TGACv1_558277_AA1791910.1	Uncharacterized protein	7e-91	32	319	2	protein_coding
B40002-[6]-[181]	TRIAE_CS42_U_TGACv1_641821_AA2105030.1	exocyst subunit exo70 family protein A5	7e-91	31	187	0	protein_coding
A30001-[25]-[157]	TRIAE_CS42_3AS_TGACv1_211167_AA0686280.3	ARM repeat superfamily protein	2e-90	19	186	0	protein_coding
B50005-[20]-[183]	TRIAE_CS42_4AL_TGACv1_288915_AA0961300.2	Protein kinase superfamily protein	2e-90	19	189	0	protein_coding
D40004-[10]-[181]	TRIAE_CS42_4DL_TGACv1_344303_AA1145900.1	Callose synthase 3	2e-90	33	189	0	protein_coding
B30001-[2]-[181]	TRIAE_CS42_5AS_TGACv1_393154_AA1269180.1	Putative LRR receptor-like serine/threonine-protein kinase	2e-90	22	221	0	protein_coding
B70006-[4]-[178]	TRIAE_CS42_7AS_TGACv1_571679_AA1849290.2	Uncharacterized protein	2e-90	24	244	0	protein_coding
B10003-[11]-[181]	TRIAE_CS42_U_TGACv1_641821_AA2105030.1	exocyst subunit exo70 family protein A3	2e-90	20	196	0	protein_coding
B50005-[2]-[181]	TRIAE_CS42_5BL_TGACv1_406641_AA1348040.4	Lon protease homolog 2, peroxisomal	8e-90	31	188	0	protein_coding
B70006-[33]-[161]	TRIAE_CS42_6BS_TGACv1_514925_AA1665920.2	Uncharacterized protein	8e-90	19	185	0	protein_coding
B20001-[39]-[180]	TRIAE_CS42_2BS_TGACv1_146588_AA0468780.5	Uncharacterized protein	3e-89	18	184	0	protein_coding
A30005-[24]-[181]	TRIAE_CS42_3AL_TGACv1_194253_AA0629660.1	Ubiquitin carboxyl-terminal hydrolase 13	3e-89	24	184	0	protein_coding
D30004-[8]-[162]	TRIAE_CS42_3DL_TGACv1_250587_AA0870690.1	Ubiquitin carboxyl-terminal hydrolase 13	3e-89	24	184	0	protein_coding
A10005-[22]-[168]	TRIAE_CS42_5AL_TGACv1_378277_AA1252490.1	Putative ripening-related protein 1	3e-89	36	367	5	protein_coding
A30006-[1]-[181]	TRIAE_CS42_5DL_TGACv1_433358_AA1410810.3	Agenet domain-containing protein	3e-89	27	187	0	protein_coding
A50005-[8]-[181]	TRIAE_CS42_5DL_TGACv1_433668_AA1418950.2	BTB/POZ domain-containing protein POB1	3e-89	20	199	1	protein_coding
B50001-[9]-[181]	TRIAE_CS42_5DS_TGACv1_456576_AA1474440.1	Tuftelin-interacting protein 11	3e-89	21	214	1	protein_coding
A20001-[2]-[181]	TRIAE_CS42_6AS_TGACv1_485960_AA1554750.3	Uncharacterized protein	3e-89	19	189	0	protein_coding
D30002-[0]-[181]	TRIAE_CS42_7DL_TGACv1_605611_AA2007330.2	Uncharacterized protein	3e-89	19	189	0	protein_coding
A10001-[11]-[181]	TRIAE_CS42_1DS_TGACv1_080316_AA0245730.5	Mannosyl-oligosaccharide 1,2-alpha-mannosidase MNS3	1e-88	21	208	0	protein_coding
B30001-[5]-[181]	TRIAE_CS42_3B_TGACv1_224881_AA0802730.2	DEAD-box ATP-dependent RNA helicase 20	1e-88	18	183	0	protein_coding
B30007-[2]-[181]	TRIAE_CS42_4AS_TGACv1_306322_AA1006270.1	DNA binding protein-like	1e-88	53	183	0	protein_coding
B60003-[8]-[168]	TRIAE_CS42_5BL_TGACv1_404291_AA1294090.1	Ankyrin repeat family protein, putative	1e-88	26	256	2	protein_coding
E10001-[2]-[181]	TRIAE_CS42_7AL_TGACv1_557499_AA1782200.1	Uncharacterized protein	1e-88	20	195	1	protein_coding
A40006-[11]-[168]	TRIAE_CS42_7DS_TGACv1_621427_AA2015140.1	Peroxisomal membrane protein 11-5	1e-88	57	246	2	protein_coding
A40001-[21]-[168]	TRIAE_CS42_U_TGACv1_640941_AA2079970.2	Uncharacterized protein	1e-88	21	213	1	protein_coding
B70001-[20]-[178]	TRIAE_CS42_U_TGACv1_641029_AA2082720.2	Pantothenate kinase 2	1e-88	42	188	0	protein_coding
D50002-[6]-[164]	TRIAE_CS42_5AS_TGACv1_392997_AA1267250.1	Zinc finger protein 410	3e-88	19	198	1	protein_coding
B40002-[2]-[181]	TRIAE_CS42_6AS_TGACv1_485705_AA1550580.3	Uncharacterized protein	3e-88	30	185	0	protein_coding
B10005-[14]-[173]	TRIAE_CS42_1BL_TGACv1_032507_AA0130650.1	Uncharacterized protein	1e-87	28	181	0	protein_coding
A20006-[4]-[181]	TRIAE_CS42_2DL_TGACv1_159708_AA0541790.2	Golgin candidate 2	1e-87	34	186	0	protein_coding
B40002-[12]-[178]	TRIAE_CS42_4BS_TGACv1_330137_AA1106190.1	Ribonucleases P/MRP protein subunit POP1	1e-87	30	181	0	protein_coding
A20006-[25]-[167]	TRIAE_CS42_2AL_TGACv1_093096_AA0271950.1	ABC1 family protein	4e-87	18	180	0	protein_coding
A30006-[20]-[150]	TRIAE_CS42_3B_TGACv1_225277_AA0806650.1	Uncharacterized protein	1e-86	55	558	14	protein_coding
A20006-[16]-[181]	TRIAE_CS42_2DL_TGACv1_158447_AA0518950.5	Putative serine/threonine-protein kinase receptor	5e-86	89	447	7	protein_coding
B20001-[17]-[181]	TRIAE_CS42_3B_TGACv1_227320_AA0822830.2	Zinc finger CCCH domain-containing protein 12	5e-86	19	186	0	protein_coding
D30004-[4]-[180]	TRIAE_CS42_4BL_TGACv1_321746_AA1064950.1	Vacuolar sorting protein 9 domain-containing protein	5e-86	18	181	0	protein_coding
B30003-[2]-[181]	TRIAE_CS42_4BS_TGACv1_328309_AA1086060.2	PLANT HOMOLOGOUS TO PARAFIBROMIN	5e-86	18	178	0	protein_coding
A50004-[0]-[181]	TRIAE_CS42_5AL_TGACv1_375221_AA1217980.1	DNA mismatch repair protein MSH6	5e-86	35	181	0	protein_coding
B10002-[9]-[181]	TRIAE_CS42_6AS_TGACv1_485938_AA1554410.1	Uncharacterized protein	5e-86	21	208	1	protein_coding
A70002-[2]-[181]	TRIAE_CS42_7AL_TGACv1_559423_AA1799560.1		5e-86	27	268	0	protein_coding
B10002-[20]-[166]	TRIAE_CS42_1BL_TGACv1_030481_AA0092090.1	UPF0011 protein	2e-85	18	177	0	protein_coding
D20002-[11]-[163]	TRIAE_CS42_2BS_TGACv1_146660_AA0470320.1	Serine/threonine-protein kinase RIO1	2e-85	46	185	0	protein_coding
B40001-[2]-[181]	TRIAE_CS42_4DS_TGACv1_361196_AA1163270.1	Vignain	2e-85	24	240	2	protein_coding
B30001-[1]-[179]	TRIAE_CS42_5BL_TGACv1_405464_AA1327850.1	Uncharacterized protein	2e-85	21	210	0	protein_coding
B10003-[7]-[181]	TRIAE_CS42_U_TGACv1_641821_AA2105030.1	exocyst subunit exo70 family protein A4	2e-85	20	198	2	protein_coding
A50006-[4]-[181]	TRIAE_CS42_5AL_TGACv1_375074_AA1215540.1	NEDD8-activating enzyme E1 regulatory subunit	6e-85	18	176	0	protein_coding
A40001-[29]-[148]	TRIAE_CS42_7BS_TGACv1_591962_AA1926810.1	Uncharacterized protein	6e-85	27	275	5	protein_coding
A10004-[12]-[180]	TRIAE_CS42_U_TGACv1_643113_AA2127410.1	Serine/threonine-protein kinase TOR	6e-85	18	176	0	protein_coding
B10004-[15]-[167]	TRIAE_CS42_U_TGACv1_643113_AA2127410.1	Serine/threonine-protein kinase TOR	6e-85	18	176	0	protein_coding
D10003-[0]-[181]	TRIAE_CS42_U_TGACv1_643113_AA2127410.1	Serine/threonine-protein kinase TOR	6e-85	18	176	0	protein_coding
B40004-[5]-[181]	TRIAE_CS42_3B_TGACv1_222217_AA0760010.2	Potassium transporter 5	2e-84	19	187	1	protein_coding
A40004-[2]-[181]	TRIAE_CS42_5BS_TGACv1_424513_AA1390380.2	Putative WRKY transcription factor 3	2e-84	19	190	0	protein_coding
B20006-[18]-[168]	TRIAE_CS42_6DS_TGACv1_543477_AA1740590.1	Uncharacterized protein	2e-84	28	290	1	protein_coding
B30006-[5]-[170]	TRIAE_CS42_7BS_TGACv1_592240_AA1934160.3	alpha/beta-Hydrolases superfamily protein	2e-84	19	188	0	protein_coding
A30006-[8]-[181]	TRIAE_CS42_3AL_TGACv1_193977_AA0623900.1	Uncharacterized protein	8e-84	34	174	0	protein_coding
A40001-[12]-[181]	TRIAE_CS42_4AS_TGACv1_308132_AA1026250.4	Nuclear transcription factor Y subunit A-9	8e-84	36	174	0	protein_coding
A70004-[13]-[167]	TRIAE_CS42_7AL_TGACv1_556727_AA1769750.1	Uncharacterized protein	8e-84	32	174	0	protein_coding
A40001-[6]-[181]	TRIAE_CS42_4AL_TGACv1_288915_AA0961300.2	Protein kinase superfamily protein	3e-83	18	178	0	protein_coding
A20006-[7]-[181]	TRIAE_CS42_2AL_TGACv1_093154_AA0273440.1	Uncharacterized protein	9e-83	27	270	3	protein_coding
D60003-[2]-[157]	TRIAE_CS42_2AS_TGACv1_112952_AA0348450.1	Uncharacterized protein	9e-83	30	306	3	protein_coding
B20006-[13]-[169]	TRIAE_CS42_4BS_TGACv1_327897_AA1077980.1	Acclimation of photosynthesis to environment isoform 1	9e-83	43	376	7	protein_coding
A60005-[9]-[168]	TRIAE_CS42_6AL_TGACv1_471527_AA1510380.1	Uncharacterized protein	9e-83	32	172	0	protein_coding
A20006-[15]-[181]	TRIAE_CS42_2AL_TGACv1_093126_AA0272720.1	Cell division protein FtsZ homolog 1, chloroplastic	3e-82	32	174	0	protein_coding
B60005-[5]-[174]	TRIAE_CS42_2DS_TGACv1_178117_AA0590980.1	Uncharacterized protein	3e-82	23	245	2	protein_coding
A70002-[7]-[181]	TRIAE_CS42_7AS_TGACv1_570054_AA1829460.1	Cycloartenol synthase	3e-82	17	171	0	protein_coding
B60003-[11]-[161]	TRIAE_CS42_6DL_TGACv1_526485_AA1684960.4	Nucleoporin GLE1	1e-81	53	429	7	protein_coding
A30002-[0]-[181]	TRIAE_CS42_6DL_TGACv1_527471_AA1704500.1	titan9	1e-81	31	246	2	protein_coding
B30007-[23]-[181]	TRIAE_CS42_2AL_TGACv1_096706_AA0320820.2	Serine/threonine-protein kinase	4e-81	17	174	0	protein_coding
A60003-[9]-[164]	TRIAE_CS42_2AS_TGACv1_112952_AA0348450.1	Uncharacterized protein	4e-81	30	306	3	protein_coding
A70002-[16]-[168]	TRIAE_CS42_4BS_TGACv1_330514_AA1107930.1	phosphofructokinase 2	4e-81	28	211	1	protein_coding
A50005-[4]-[180]	TRIAE_CS42_5AL_TGACv1_375818_AA1227510.1	Protein TWIN SISTER of FT	4e-81	17	169	0	protein_coding
B30002-[13]-[168]	TRIAE_CS42_3DS_TGACv1_274169_AA0934950.1	Putative RNA-dependent RNA polymerase 3	1e-80	24	168	0	protein_coding
B50004-[17]-[161]	TRIAE_CS42_5BL_TGACv1_405481_AA1328330.1	Putative ubiquitin carrier protein E2 26	1e-80	17	168	0	protein_coding
D30004-[0]-[181]	TRIAE_CS42_7BS_TGACv1_591848_AA1923570.3	Transcription initiation factor TFIID subunit 10	1e-80	18	180	1	protein_coding
B70001-[0]-[181]	TRIAE_CS42_7BS_TGACv1_592631_AA1941820.1	Uncharacterized protein	1e-80	30	171	0	protein_coding
B20002-[12]-[169]	TRIAE_CS42_2AL_TGACv1_093989_AA0290830.1	Hsp70-Hsp90 organizing protein 3	5e-80	41	414	8	protein_coding
B70006-[12]-[178]	TRIAE_CS42_2DL_TGACv1_157957_AA0503590.1	Uncharacterized protein	5e-80	23	230	0	protein_coding
B10005-[10]-[178]	TRIAE_CS42_3B_TGACv1_225284_AA0806790.1	Uncharacterized protein	5e-80	85	870	24	protein_coding
D50004-[2]-[168]	TRIAE_CS42_3B_TGACv1_226235_AA0815060.1	Zinc finger, CCHC-type	5e-80	37	368	2	protein_coding
A40002-[10]-[157]	TRIAE_CS42_3DS_TGACv1_272144_AA0915540.2	Cytokinin-O-glucosyltransferase 1	5e-80	22	217	1	protein_coding
B70006-[18]-[180]	TRIAE_CS42_7BL_TGACv1_577198_AA1868480.1	Isoleucyl-tRNA synthetase, cytoplasmic	5e-80	30	172	1	protein_coding
B10005-[24]-[166]	TRIAE_CS42_1BL_TGACv1_031675_AA0118540.2	Serine/threonine-protein kinase ATM	2e-79	24	166	0	protein_coding
A10005-[23]-[168]	TRIAE_CS42_6AS_TGACv1_485960_AA1554760.2	Mitochondrial transcription termination factor family protein	2e-79	19	194	2	protein_coding
B10002-[21]-[163]	TRIAE_CS42_1AS_TGACv1_020028_AA0074030.2	Putative chromatin-remodeling complex ATPase chain	6e-79	27	165	0	protein_coding
B10005-[16]-[167]	TRIAE_CS42_1BL_TGACv1_031692_AA0118950.2	ATP synthase subunit beta, mitochondrial	6e-79	32	165	0	protein_coding
A30003-[4]-[181]	TRIAE_CS42_5AL_TGACv1_374079_AA1189760.1	Long chain acyl-CoA synthetase 8	6e-79	17	173	0	protein_coding
D30004-[11]-[168]	TRIAE_CS42_6DL_TGACv1_526629_AA1688520.3	Tripeptidyl-peptidase 2	6e-79	18	183	0	protein_coding
D30003-[3]-[169]	TRIAE_CS42_6DL_TGACv1_526855_AA1693590.1	Uncharacterized protein	6e-79	60	424	7	protein_coding
A70005-[15]-[162]	TRIAE_CS42_7AL_TGACv1_556473_AA1763880.2	Ent-kaurene oxidase-like 5	6e-79	17	165	0	protein_coding
B20001-[23]-[181]	TRIAE_CS42_2AS_TGACv1_123847_AA0375650.1	Peroxidase 21	2e-78	25	262	3	protein_coding
D20001-[0]-[181]	TRIAE_CS42_2DS_TGACv1_177403_AA0575920.1	5'-3' exoribonuclease 3	2e-78	36	164	0	protein_coding
D30001-[13]-[181]	TRIAE_CS42_3DS_TGACv1_271549_AA0902290.1	Protein MOTHER of FT and TFL1 homolog 2	2e-78	16	164	0	protein_coding
B30005-[1]-[177]	TRIAE_CS42_6BL_TGACv1_503085_AA1627230.2	2-oxoglutarate (2OG) and Fe(II)-dependent oxygenase superfamily protein	2e-78	26	260	3	protein_coding
B70003-[4]-[181]	TRIAE_CS42_7DS_TGACv1_625709_AA2065730.1	GTP-binding protein ERG	2e-78	25	181	1	protein_coding
A10001-[28]-[180]	TRIAE_CS42_1AS_TGACv1_020028_AA0074030.2	Putative chromatin-remodeling complex ATPase chain	7e-78	27	163	0	protein_coding
B10005-[8]-[180]	TRIAE_CS42_1BL_TGACv1_033239_AA0138020.1	Protein RNA-directed DNA methylation 3	7e-78	39	163	0	protein_coding
A10004-[7]-[181]	TRIAE_CS42_2AS_TGACv1_113527_AA0357310.1	Alpha-L-fucosidase 3	7e-78	26	259	2	protein_coding
B70005-[4]-[175]	TRIAE_CS42_4DS_TGACv1_362420_AA1179670.2	60S ribosomal protein L7A	7e-78	23	233	2	protein_coding
A50003-[1]-[181]	TRIAE_CS42_5AL_TGACv1_373986_AA1186560.3	Kinesin-related protein	7e-78	32	163	0	protein_coding
A10003-[9]-[168]	TRIAE_CS42_1BS_TGACv1_049838_AA0162590.2	Uncharacterized protein	2e-77	23	232	3	protein_coding
D10001-[2]-[179]	TRIAE_CS42_1DS_TGACv1_080386_AA0247180.6	Putative chromatin-remodeling complex ATPase chain	2e-77	26	162	0	protein_coding
B60003-[12]-[180]	TRIAE_CS42_2AS_TGACv1_112952_AA0348450.1	Uncharacterized protein	2e-77	30	306	4	protein_coding
D10001-[7]-[182]	TRIAE_CS42_1DS_TGACv1_081054_AA0257150.1	Crossover junction endonuclease mus81	9e-77	16	161	0	protein_coding
B20005-[8]-[181]	TRIAE_CS42_2DL_TGACv1_159955_AA0544880.1	Protein argonaute 1B	9e-77	49	166	0	protein_coding
A50006-[11]-[162]	TRIAE_CS42_5AL_TGACv1_376247_AA1234470.1	Hypersensitive-induced response protein 2	9e-77	16	161	0	protein_coding
B20004-[13]-[168]	TRIAE_CS42_2BL_TGACv1_130367_AA0409600.2	Exocyst complex component 2	3e-76	16	160	0	protein_coding
B30002-[3]-[181]	TRIAE_CS42_3DS_TGACv1_271791_AA0908090.1	Putative F-box domain containing protein	3e-76	21	237	3	protein_coding
A70006-[8]-[175]	TRIAE_CS42_4AS_TGACv1_307448_AA1020490.3	DDB1-and CUL4-associated factor 8	3e-76	40	408	10	protein_coding
A30005-[14]-[168]	TRIAE_CS42_4DL_TGACv1_346110_AA1155080.5	Uncharacterized protein	3e-76	18	182	1	protein_coding
A50005-[21]-[163]	TRIAE_CS42_4DS_TGACv1_361078_AA1160480.2	Uridine kinase-like protein 3	3e-76	17	165	0	protein_coding
A60004-[11]-[182]	TRIAE_CS42_5BL_TGACv1_408126_AA1361750.1	Rab3 GTPase-activating protein non-catalytic subunit	3e-76	24	251	4	protein_coding
A60003-[10]-[167]	TRIAE_CS42_U_TGACv1_640843_AA2076870.1	chloroplast outer envelope protein 37	3e-76	30	303	0	protein_coding
B70004-[7]-[181]	TRIAE_CS42_7BL_TGACv1_577378_AA1873820.2	Uncharacterized protein	1e-75	16	159	0	protein_coding
B20005-[14]-[180]	TRIAE_CS42_2AL_TGACv1_093999_AA0290920.5	MscS family inner membrane protein ynaI	4e-75	16	158	0	protein_coding
B30005-[14]-[182]	TRIAE_CS42_2AL_TGACv1_094480_AA0298520.6	Heterogeneous nuclear ribonucleoprotein Q	4e-75	18	183	1	protein_coding
B50006-[5]-[168]	TRIAE_CS42_2DL_TGACv1_160051_AA0546100.3	WD-40 repeat family protein	4e-75	26	259	4	protein_coding
A60002-[3]-[181]	TRIAE_CS42_6AS_TGACv1_488083_AA1574280.1	Nuclear pore complex protein	4e-75	25	158	0	protein_coding
B70004-[5]-[181]	TRIAE_CS42_7BL_TGACv1_576752_AA1853780.2	HEAT repeat-containing protein 5A	4e-75	16	158	0	protein_coding
A10005-[24]-[168]	TRIAE_CS42_1DL_TGACv1_064436_AA0234430.1	Uncharacterized protein	1e-74	44	261	2	protein_coding
B40003-[2]-[181]	TRIAE_CS42_4BL_TGACv1_322001_AA1067620.5	P-loop containing nucleoside triphosphate hydrolases superfamily protein	1e-74	16	157	0	protein_coding
B50005-[9]-[176]	TRIAE_CS42_5BL_TGACv1_407299_AA1355630.3	signal recognition particle-related / SRP-related	1e-74	18	182	0	protein_coding
B60002-[12]-[168]	TRIAE_CS42_6BS_TGACv1_514287_AA1657890.2	Survival protein SurE-like phosphatase/nucleotidase	1e-74	16	160	0	protein_coding
B60006-[9]-[178]	TRIAE_CS42_7AS_TGACv1_570660_AA1839090.1	Chlorophyll a-b binding protein, chloroplastic	1e-74	30	298	3	protein_coding
A70001-[11]-[181]	TRIAE_CS42_U_TGACv1_640930_AA2079590.1	Pentatricopeptide repeat (PPR) superfamily protein	1e-74	50	285	11	protein_coding
D70003-[2]-[173]	TRIAE_CS42_2DL_TGACv1_158209_AA0512470.2	Enhancer of rudimentary homolog	4e-74	16	164	0	protein_coding
A30001-[5]-[181]	TRIAE_CS42_3AS_TGACv1_210796_AA0679320.2	Leucine--tRNA ligase, chloroplastic/mitochondrial	4e-74	39	159	0	protein_coding
A70005-[11]-[173]	TRIAE_CS42_3AS_TGACv1_211903_AA0695480.1	Disease resistance protein RPM1	4e-74	20	198	2	protein_coding
B70002-[13]-[168]	TRIAE_CS42_3DL_TGACv1_249365_AA0846750.1	40S ribosomal protein S19, mitochondrial	4e-74	40	402	8	protein_coding
A40001-[4]-[181]	TRIAE_CS42_4AS_TGACv1_306380_AA1007290.1	hydroxyproline-rich glycoprotein family protein	4e-74	36	156	0	protein_coding
D60002-[3]-[151]	TRIAE_CS42_6AS_TGACv1_489541_AA1576830.1	Ubiquitin carboxyl-terminal hydrolase 15	4e-74	35	156	0	protein_coding
D30003-[4]-[162]	TRIAE_CS42_6BS_TGACv1_514012_AA1653870.1	RING/U-box superfamily protein isoform 1	4e-74	23	232	2	protein_coding
A70003-[2]-[181]	TRIAE_CS42_1AS_TGACv1_020835_AA0080110.1	Transcription initiation factor TFIID subunit 6	2e-73	16	160	0	protein_coding
B10005-[19]-[163]	TRIAE_CS42_1BL_TGACv1_032508_AA0130700.1	Proline--tRNA ligase, cytoplasmic	2e-73	28	155	0	protein_coding
D10001-[1]-[167]	TRIAE_CS42_1DS_TGACv1_080573_AA0250360.1	SWR1 complex protein, SNF2 family DNA-dependent ATPase	2e-73	16	158	0	protein_coding
A60005-[7]-[179]	TRIAE_CS42_2AL_TGACv1_095175_AA0307800.2	RING-H2 finger protein ATL3F	2e-73	21	205	0	protein_coding
D30005-[3]-[166]	TRIAE_CS42_3DL_TGACv1_252240_AA0888770.1	Uncharacterized protein	2e-73	74	214	2	protein_coding
B60001-[12]-[181]	TRIAE_CS42_6AS_TGACv1_485310_AA1542990.1	RING-H2 finger protein ATL5H	2e-73	26	285	2	protein_coding
B60003-[0]-[181]	TRIAE_CS42_6BS_TGACv1_516066_AA1673610.1	Uncharacterized protein	2e-73	16	155	0	protein_coding
B60002-[20]-[165]	TRIAE_CS42_2DL_TGACv1_158506_AA0520440.1	Uncharacterized protein	5e-73	27	267	4	protein_coding
B70004-[11]-[181]	TRIAE_CS42_7BL_TGACv1_577793_AA1883420.1	Putative disease resistance RPP8-like protein 4	5e-73	15	154	0	protein_coding
D10004-[1]-[168]	TRIAE_CS42_3B_TGACv1_222165_AA0758730.1	Type I inositol-1,4,5-trisphosphate 5-phosphatase CVP5	2e-72	16	161	0	protein_coding
D70005-[1]-[181]	TRIAE_CS42_3B_TGACv1_222165_AA0758730.1	Type I inositol-1,4,5-trisphosphate 5-phosphatase CVP6	2e-72	16	161	0	protein_coding
B30007-[26]-[181]	TRIAE_CS42_3B_TGACv1_225277_AA0806650.1	Uncharacterized protein	2e-72	42	424	8	protein_coding
B50005-[1]-[179]	TRIAE_CS42_5AL_TGACv1_375946_AA1229230.1	Medium-chain-fatty-acid--CoA ligase	2e-72	19	193	1	protein_coding
A60004-[0]-[181]	TRIAE_CS42_6AL_TGACv1_472186_AA1518760.1	RNA-binding protein Luc7-like 1 isoform 1	2e-72	30	153	0	protein_coding
A30004-[2]-[181]	TRIAE_CS42_6AL_TGACv1_473102_AA1528690.2	Exostosin family protein	2e-72	21	208	1	protein_coding
B30002-[4]-[178]	TRIAE_CS42_2BS_TGACv1_147703_AA0486700.3	Peptidase S24/S26A/S26B/S26C family protein	7e-72	22	225	3	protein_coding
D20004-[6]-[170]	TRIAE_CS42_5BS_TGACv1_423226_AA1371650.4	AP-2 complex subunit sigma	7e-72	17	171	1	protein_coding
A70006-[12]-[168]	TRIAE_CS42_7AL_TGACv1_556520_AA1764620.1	Uncharacterized protein	7e-72	74	152	0	protein_coding
A70004-[10]-[173]	TRIAE_CS42_7DL_TGACv1_604814_AA2001960.1	Mediator of RNA polymerase II transcription subunit 11	7e-72	28	282	3	protein_coding
B20001-[29]-[166]	TRIAE_CS42_2AS_TGACv1_114490_AA0367570.1	Uncharacterized protein	2e-71	27	276	2	protein_coding
A50006-[2]-[181]	TRIAE_CS42_5AL_TGACv1_377249_AA1245370.1	Putative CCR4-NOT transcription complex subunit 1	2e-71	37	151	0	protein_coding
A50005-[16]-[163]	TRIAE_CS42_7BL_TGACv1_576953_AA1861140.2	6-phosphogluconate dehydrogenase, decarboxylating	2e-71	24	253	2	protein_coding
D30004-[5]-[177]	TRIAE_CS42_7BS_TGACv1_591848_AA1923570.3	Transcription initiation factor TFIID subunit 10	8e-71	19	187	1	protein_coding
A60003-[0]-[181]	TRIAE_CS42_1BL_TGACv1_031626_AA0117350.1	Uncharacterized protein	3e-70	79	345	9	protein_coding
B10001-[11]-[180]	TRIAE_CS42_1BS_TGACv1_050264_AA0169870.1	Dihydroflavonol-4-reductase	3e-70	15	149	0	protein_coding
D70001-[1]-[181]	TRIAE_CS42_4AL_TGACv1_288670_AA0955130.1	5'-methylthioadenosine/S-adenosylhomocysteine nucleosidase 1	3e-70	37	177	0	protein_coding
E10004-[8]-[181]	TRIAE_CS42_4DS_TGACv1_361218_AA1163830.2	PsbP-like protein 1	3e-70	22	231	2	protein_coding
A70006-[6]-[181]	TRIAE_CS42_7BL_TGACv1_578293_AA1892540.1	Lysosomal Pro-X carboxypeptidase	3e-70	43	329	5	protein_coding
B20006-[7]-[181]	TRIAE_CS42_1BL_TGACv1_032908_AA0135280.1	Uncharacterized protein	1e-69	17	168	0	protein_coding
B40003-[9]-[181]	TRIAE_CS42_3B_TGACv1_221403_AA0739750.1	Periplasmic beta-glucosidase	1e-69	27	274	6	protein_coding
B30007-[20]-[171]	TRIAE_CS42_3B_TGACv1_222165_AA0758730.1	Type I inositol-1,4,5-trisphosphate 5-phosphatase CVP4	1e-69	16	161	0	protein_coding
D30002-[4]-[180]	TRIAE_CS42_3DS_TGACv1_272206_AA0916790.1	Activating signal cointegrator 1 complex subunit 1	1e-69	29	148	0	protein_coding
D40004-[2]-[168]	TRIAE_CS42_4BL_TGACv1_320904_AA1051330.7	Nuclear pore complex protein	1e-69	29	153	0	protein_coding
B60002-[6]-[173]	TRIAE_CS42_5DS_TGACv1_457045_AA1481440.1	Uncharacterized protein	1e-69	49	509	20	protein_coding
B30005-[12]-[150]	TRIAE_CS42_7BS_TGACv1_591848_AA1923570.3	Transcription initiation factor TFIID subunit 10	1e-69	18	181	0	protein_coding
B10005-[27]-[179]	TRIAE_CS42_3B_TGACv1_222165_AA0758730.1	Type I inositol-1,4,5-trisphosphate 5-phosphatase CVP3	3e-69	16	162	1	protein_coding
B40005-[2]-[181]	TRIAE_CS42_4BL_TGACv1_320268_AA1033180.1	DEAD-box ATP-dependent RNA helicase 29	3e-69	37	150	0	protein_coding
A50004-[6]-[180]	TRIAE_CS42_6BL_TGACv1_502484_AA1624970.1	Uncharacterized protein	3e-69	26	276	4	protein_coding
A20004-[6]-[181]	TRIAE_CS42_6DS_TGACv1_542755_AA1729660.1	rRNA N-glycosidase	3e-69	27	213	1	protein_coding
A70003-[8]-[181]	TRIAE_CS42_7BL_TGACv1_578627_AA1898080.2	Uncharacterized protein	3e-69	42	322	5	protein_coding
A50003-[5]-[170]	TRIAE_CS42_7BS_TGACv1_591848_AA1923570.3	Transcription initiation factor TFIID subunit 10	3e-69	16	160	0	protein_coding
A30006-[0]-[181]	TRIAE_CS42_3AL_TGACv1_194104_AA0626570.3	lysine ketoglutarate reductase trans-splicing related 1	1e-68	35	146	0	protein_coding
D10002-[4]-[168]	TRIAE_CS42_1BL_TGACv1_030481_AA0092090.1	UPF0011 protein	4e-68	21	160	0	protein_coding
B10001-[18]-[167]	TRIAE_CS42_1BS_TGACv1_049553_AA0156720.1	Agenet domain-containing protein	4e-68	15	145	0	protein_coding
A20002-[4]-[173]	TRIAE_CS42_2BS_TGACv1_145954_AA0450660.4	F-box-like/WD repeat-containing protein TBL1X	4e-68	26	153	0	protein_coding
B20001-[20]-[181]	TRIAE_CS42_2BS_TGACv1_147482_AA0483690.4	Cullin-associated NEDD8-dissociated protein 1	4e-68	30	145	0	protein_coding
A10001-[7]-[178]	TRIAE_CS42_6DL_TGACv1_529225_AA1717840.2	E3 ubiquitin-protein ligase	4e-68	40	431	9	protein_coding
A30005-[16]-[168]	TRIAE_CS42_7AL_TGACv1_556057_AA1753920.2	Vacuolar-sorting receptor 6	1e-67	29	292	2	protein_coding
B10005-[15]-[181]	TRIAE_CS42_1BL_TGACv1_031075_AA0107150.2	Asparagine synthetase	5e-67	14	143	0	protein_coding
B20005-[4]-[181]	TRIAE_CS42_6AS_TGACv1_486747_AA1564770.1	Cycloartenol synthase	2e-66	50	200	0	protein_coding
B10005-[6]-[181]	TRIAE_CS42_3B_TGACv1_220602_AA0710790.1	Uncharacterized protein	6e-66	19	186	0	protein_coding
B30007-[18]-[160]	TRIAE_CS42_3B_TGACv1_225277_AA0806650.1	Uncharacterized protein	6e-66	28	282	4	protein_coding
A30001-[1]-[181]	TRIAE_CS42_3B_TGACv1_227024_AA0820820.1	Putative disease resistance protein RGA4	6e-66	49	154	0	protein_coding
A70006-[16]-[168]	TRIAE_CS42_7AL_TGACv1_556346_AA1761380.1	Solanesyl diphosphate synthase 3, chloroplastic/mitochondrial	6e-66	24	141	0	protein_coding
D50002-[3]-[173]	TRIAE_CS42_4BS_TGACv1_327916_AA1078620.4	Exocyst complex component SEC3A	2e-65	17	167	1	protein_coding
A60001-[1]-[181]	TRIAE_CS42_6AS_TGACv1_485699_AA1550350.1	Putative LRR receptor-like serine/threonine-protein kinase	2e-65	14	140	0	protein_coding
B60003-[4]-[175]	TRIAE_CS42_U_TGACv1_641553_AA2097830.2	Histone deacetylase	2e-65	39	143	0	protein_coding
A10004-[11]-[164]	TRIAE_CS42_1BL_TGACv1_032045_AA0124670.3	N-alpha-acetyltransferase 25, NatB auxiliary subunit	8e-65	14	139	0	protein_coding
A30005-[1]-[181]	TRIAE_CS42_3AL_TGACv1_193623_AA0615460.1	Ethanolamine-phosphate cytidylyltransferase	8e-65	35	139	0	protein_coding
A40005-[8]-[180]	TRIAE_CS42_4DS_TGACv1_363000_AA1182990.3	Glutamate decarboxylase 1	8e-65	24	243	4	protein_coding
B50003-[5]-[180]	TRIAE_CS42_6DS_TGACv1_543772_AA1744070.2	Uncharacterized protein	8e-65	31	314	5	protein_coding
A10002-[10]-[181]	TRIAE_CS42_7DS_TGACv1_623514_AA2054020.1	Uncharacterized protein	8e-65	17	166	1	protein_coding
B10001-[13]-[178]	TRIAE_CS42_1DS_TGACv1_080192_AA0242690.2	rRNA biogenesis protein rrp5	3e-64	14	138	0	protein_coding
B30002-[0]-[181]	TRIAE_CS42_3B_TGACv1_221363_AA0738300.3	Transcriptional corepressor LEUNIG	3e-64	14	138	0	protein_coding
A30003-[16]-[181]	TRIAE_CS42_6BS_TGACv1_514012_AA1653870.1	RING/U-box superfamily protein isoform 1	3e-64	21	207	2	protein_coding
B30006-[0]-[181]	TRIAE_CS42_3DL_TGACv1_249309_AA0844890.1	Sorting nexin 1	9e-64	29	137	0	protein_coding
A50002-[5]-[168]	TRIAE_CS42_5AS_TGACv1_392870_AA1265650.1	Aminopeptidase isoform 1	9e-64	41	137	0	protein_coding
D50002-[1]-[182]	TRIAE_CS42_5DS_TGACv1_457186_AA1483570.2	aminopeptidase	9e-64	41	137	0	protein_coding
B70006-[0]-[181]	TRIAE_CS42_7BL_TGACv1_576857_AA1857590.1	Solanesyl diphosphate synthase 3, chloroplastic/mitochondrial	9e-64	24	137	0	protein_coding
D70001-[2]-[180]	TRIAE_CS42_3AS_TGACv1_212338_AA0700130.1	NAD(P)-binding Rossmann-fold superfamily protein	3e-63	16	164	0	protein_coding
B10001-[15]-[177]	TRIAE_CS42_4AS_TGACv1_306345_AA1006750.2	Nascent polypeptide-associated complex (NAC), alpha subunit family protein	3e-63	32	326	4	protein_coding
B70004-[15]-[181]	TRIAE_CS42_7DL_TGACv1_604559_AA1999420.2	carboxyl terminus of HSC70-interacting protein	3e-63	26	136	0	protein_coding
D40001-[1]-[170]	TRIAE_CS42_U_TGACv1_641983_AA2108840.1	L-O-methylthreonine resistant 1	3e-63	14	136	0	protein_coding
B10002-[2]-[181]	TRIAE_CS42_1BS_TGACv1_050314_AA0170550.5	Putative Serine/threonine-protein kinase CBK1	1e-62	25	135	0	protein_coding
B20001-[27]-[164]	TRIAE_CS42_2BS_TGACv1_146333_AA0462830.4	Uncharacterized protein	1e-62	31	135	0	protein_coding
B60002-[2]-[177]	TRIAE_CS42_3B_TGACv1_221251_AA0735180.1	Uncharacterized protein	1e-62	28	278	2	protein_coding
B30002-[5]-[177]	TRIAE_CS42_3DS_TGACv1_272962_AA0927010.3	Putative F-box domain containing protein	1e-62	19	188	0	protein_coding
D70004-[1]-[181]	TRIAE_CS42_4AS_TGACv1_307559_AA1021380.4	Importin subunit beta-1	1e-62	28	283	5	protein_coding
B70003-[2]-[180]	TRIAE_CS42_5DS_TGACv1_457560_AA1487810.1	DNA/RNA polymerases superfamily protein	1e-62	47	473	0	protein_coding
B60001-[2]-[181]	TRIAE_CS42_6BS_TGACv1_516173_AA1674220.1	Disease resistance protein RPP13	1e-62	29	135	0	protein_coding
D20004-[5]-[179]	TRIAE_CS42_2DL_TGACv1_158055_AA0507480.3	Chloride channel protein CLC-c	4e-62	18	137	0	protein_coding
D20005-[3]-[162]	TRIAE_CS42_2DL_TGACv1_159256_AA0535470.1	Palmitoyltransferase akr1	4e-62	14	139	1	protein_coding
B70005-[15]-[168]	TRIAE_CS42_1BL_TGACv1_031394_AA0113110.2	Cysteine-rich receptor-like protein kinase 41	1e-61	18	184	2	protein_coding
A50003-[7]-[168]	TRIAE_CS42_4BS_TGACv1_327916_AA1078620.4	Exocyst complex component SEC3A	1e-61	17	167	3	protein_coding
B40004-[9]-[178]	TRIAE_CS42_4DL_TGACv1_344052_AA1142950.1	Uncharacterized protein	1e-61	13	133	0	protein_coding
B50001-[10]-[168]	TRIAE_CS42_5BS_TGACv1_424683_AA1391290.5	Poly(A)-specific ribonuclease PARN-like protein	1e-61	21	133	0	protein_coding
D70005-[5]-[184]	TRIAE_CS42_5DL_TGACv1_434230_AA1432130.1	RNA polymerase II subunit A C-terminal domain phosphatase SSU72	1e-61	21	215	2	protein_coding
B20001-[16]-[177]	TRIAE_CS42_7AL_TGACv1_556730_AA1769800.1	Uncharacterized protein	1e-61	32	324	1	protein_coding
A10003-[1]-[181]	TRIAE_CS42_1AL_TGACv1_000745_AA0018230.1	Putative phenylalanyl-tRNA synthetase beta chain	5e-61	21	132	0	protein_coding
B10003-[20]-[180]	TRIAE_CS42_1BL_TGACv1_031864_AA0121960.1	Mitochondrial inner membrane protein OXA1	5e-61	13	132	0	protein_coding
B40002-[1]-[181]	TRIAE_CS42_2AS_TGACv1_112718_AA0343960.1	Uncharacterized protein	5e-61	22	164	1	protein_coding
B40004-[15]-[179]	TRIAE_CS42_4BL_TGACv1_320511_AA1041930.3	RS2-interacting KH protein	5e-61	13	132	0	protein_coding
A10001-[13]-[170]	TRIAE_CS42_4BL_TGACv1_321109_AA1055560.2	Uncharacterized protein	5e-61	14	137	0	protein_coding
A10003-[2]-[181]	TRIAE_CS42_5BS_TGACv1_423513_AA1378470.2	Uncharacterized protein	5e-61	36	365	8	protein_coding
A10003-[8]-[169]	TRIAE_CS42_7BL_TGACv1_577007_AA1862540.1	Uncharacterized protein	5e-61	72	724	4	protein_coding
B60006-[10]-[171]	TRIAE_CS42_7BS_TGACv1_593616_AA1953130.1	Uncharacterized protein	5e-61	38	229	6	protein_coding
A10004-[18]-[162]	TRIAE_CS42_1AL_TGACv1_000269_AA0007840.1	Protein ARABIDILLO 2	2e-60	20	131	0	protein_coding
B10004-[16]-[179]	TRIAE_CS42_1BL_TGACv1_031371_AA0112750.2	Protein ARABIDILLO 2	2e-60	21	131	0	protein_coding
D10003-[6]-[177]	TRIAE_CS42_1DL_TGACv1_061902_AA0205430.1	Protein ARABIDILLO 1	2e-60	22	131	0	protein_coding
A30005-[28]-[181]	TRIAE_CS42_3DL_TGACv1_252403_AA0889850.2	Putative Pentatricopeptide repeat-containing protein	2e-60	15	154	0	protein_coding
D60003-[1]-[181]	TRIAE_CS42_5AL_TGACv1_377790_AA1249490.1	Putative inosine-5'-monophosphate dehydrogenase	2e-60	25	261	5	protein_coding
A70001-[13]-[168]	TRIAE_CS42_5AS_TGACv1_392620_AA1262260.3	zinc finger (C3HC4-type RING finger) family protein	2e-60	16	158	1	protein_coding
A60001-[22]-[179]	TRIAE_CS42_6AS_TGACv1_485954_AA1554650.1	Uncharacterized protein	2e-60	13	131	0	protein_coding
A20001-[20]-[164]	TRIAE_CS42_6AS_TGACv1_487946_AA1573760.6	Probable protein phosphatase 2C 11	2e-60	19	198	2	protein_coding
D40004-[4]-[168]	TRIAE_CS42_4DL_TGACv1_343519_AA1135850.2	Component of oligomeric golgi complex isoform 1	6e-60	21	135	1	protein_coding
B10003-[13]-[169]	TRIAE_CS42_7BS_TGACv1_592196_AA1932960.1	alpha/beta-Hydrolases superfamily protein	6e-60	47	406	11	protein_coding
B10002-[18]-[168]	TRIAE_CS42_4AS_TGACv1_307989_AA1025050.2	GRF-interacting factor 2	2e-59	16	159	1	protein_coding
B50001-[16]-[179]	TRIAE_CS42_6DL_TGACv1_526797_AA1692110.1	Uncharacterized protein	2e-59	27	303	6	protein_coding
B10001-[1]-[181]	TRIAE_CS42_1BS_TGACv1_049785_AA0161380.3	Sodium/hydrogen exchanger 2	7e-59	34	128	0	protein_coding
B40005-[23]-[182]	TRIAE_CS42_1DL_TGACv1_061902_AA0205430.1	Protein ARABIDILLO 1	7e-59	21	131	0	protein_coding
E10003-[4]-[181]	TRIAE_CS42_4AL_TGACv1_289410_AA0970520.1	Uncharacterized protein	7e-59	13	128	0	protein_coding
D30003-[5]-[184]	TRIAE_CS42_6DL_TGACv1_528441_AA1714120.1	Polyamine transporter PUT1	7e-59	33	340	8	protein_coding
A20005-[10]-[168]	TRIAE_CS42_2AL_TGACv1_094720_AA0302120.3	calcium-binding mitochondrial protein anon-60Da	2e-58	32	127	0	protein_coding
A30003-[2]-[181]	TRIAE_CS42_3DL_TGACv1_249982_AA0859890.1	Vegetative incompatibility protein HET-E-1	2e-58	30	127	0	protein_coding
B40004-[3]-[181]	TRIAE_CS42_4BL_TGACv1_320489_AA1041140.1	Anaphase-promoting complex subunit 6	2e-58	13	127	0	protein_coding
D50004-[7]-[164]	TRIAE_CS42_5DL_TGACv1_433484_AA1414460.1	Uncharacterized protein	2e-58	20	197	0	protein_coding
A10001-[26]-[181]	TRIAE_CS42_1DS_TGACv1_080515_AA0249350.1	LisH/CRA/RING-U-box domains-containing protein	9e-58	13	129	0	protein_coding
A60001-[15]-[168]	TRIAE_CS42_6BS_TGACv1_513198_AA1633990.1	Tyrosine-sulfated glycopeptide receptor 1	9e-58	17	166	1	protein_coding
A40004-[4]-[181]	TRIAE_CS42_1AL_TGACv1_002495_AA0042400.5	Putative methyltransferase PMT7	3e-57	24	125	0	protein_coding
B40002-[15]-[171]	TRIAE_CS42_4BS_TGACv1_328026_AA1081360.8	Putative serine/threonine-protein kinase	3e-57	29	125	0	protein_coding
A50004-[12]-[167]	TRIAE_CS42_5AL_TGACv1_376367_AA1235890.2	Cell wall protein AWA1 isoform 2	3e-57	23	125	0	protein_coding
B50003-[15]-[176]	TRIAE_CS42_5BL_TGACv1_406978_AA1352090.1	Cell wall protein AWA1 isoform 2	3e-57	23	125	0	protein_coding
B20003-[19]-[181]	TRIAE_CS42_6AS_TGACv1_485173_AA1538900.1	Uncharacterized protein	3e-57	15	153	0	protein_coding
B20001-[1]-[181]	TRIAE_CS42_7AS_TGACv1_570171_AA1831590.2	Sec14p-like phosphatidylinositol transfer family protein isoform 1	3e-57	33	349	5	protein_coding
B10003-[14]-[168]	TRIAE_CS42_1AL_TGACv1_002798_AA0045230.1	pleckstrin homology (PH) domain-containing protein	1e-56	12	124	0	protein_coding
A10001-[12]-[182]	TRIAE_CS42_1DS_TGACv1_080439_AA0248000.1	Thioredoxin H9	1e-56	12	124	0	protein_coding
B70003-[16]-[158]	TRIAE_CS42_4BL_TGACv1_322546_AA1071930.1	Uncharacterized protein	1e-56	17	169	0	protein_coding
A40001-[11]-[174]	TRIAE_CS42_4BS_TGACv1_328753_AA1093100.7	Zinc finger CCHC domain-containing protein 8	1e-56	13	129	0	protein_coding
A50003-[8]-[166]	TRIAE_CS42_5AL_TGACv1_374872_AA1210740.1	plastid transcriptionally active 6	1e-56	13	127	0	protein_coding
D70005-[2]-[181]	TRIAE_CS42_5DS_TGACv1_457045_AA1481440.1	Uncharacterized protein	1e-56	60	490	23	protein_coding
A70002-[17]-[167]	TRIAE_CS42_7DS_TGACv1_621689_AA2023240.2	HVA22-like protein a	1e-56	12	124	0	protein_coding
D70002-[4]-[148]	TRIAE_CS42_7DS_TGACv1_621689_AA2023240.2	HVA22-like protein a	1e-56	12	124	0	protein_coding
A70001-[9]-[181]	TRIAE_CS42_U_TGACv1_645659_AA2145020.1	Pentatricopeptide repeat-containing protein	1e-56	35	258	2	protein_coding
B60001-[0]-[181]	TRIAE_CS42_1AS_TGACv1_020386_AA0077110.2	E3 ubiquitin-protein ligase UPL6	4e-56	19	186	0	protein_coding
D20002-[4]-[181]	TRIAE_CS42_2DS_TGACv1_179207_AA0605230.4	UDP-galactose transporter 2	4e-56	12	123	0	protein_coding
A60004-[12]-[173]	TRIAE_CS42_5BL_TGACv1_408126_AA1361750.1	Rab3 GTPase-activating protein non-catalytic subunit	4e-56	20	204	3	protein_coding
B20001-[19]-[179]	TRIAE_CS42_7AS_TGACv1_570171_AA1831590.2	Sec14p-like phosphatidylinositol transfer family protein isoform 1	4e-56	33	349	5	protein_coding
E10003-[0]-[181]	TRIAE_CS42_7AS_TGACv1_570171_AA1831590.2	Sec14p-like phosphatidylinositol transfer family protein isoform 1	4e-56	33	349	5	protein_coding
B70001-[14]-[181]	TRIAE_CS42_U_TGACv1_643758_AA2134720.1	Alpha-glucosidase yihQ	4e-56	12	123	0	protein_coding
B30006-[9]-[157]	TRIAE_CS42_3B_TGACv1_221275_AA0735960.2	Sister chromatid cohesion PDS5-A-like protein	1e-55	12	122	0	protein_coding
B10005-[0]-[181]	TRIAE_CS42_3DL_TGACv1_249054_AA0836270.1	Putative lipid phosphate phosphatase 3, chloroplastic	1e-55	36	381	10	protein_coding
A60005-[1]-[179]	TRIAE_CS42_6DL_TGACv1_526557_AA1687060.1	ADP-ribosylation factor-like protein 8B-A	1e-55	21	125	0	protein_coding
A20006-[10]-[181]	TRIAE_CS42_2DL_TGACv1_158275_AA0514430.1	zinc finger (ubiquitin-hydrolase) domain-containing protein	4e-55	12	124	0	protein_coding
B20004-[11]-[167]	TRIAE_CS42_2DL_TGACv1_159676_AA0541370.1	Probable UDP-N-acetylglucosamine--peptide N-acetylglucosaminyltransferase SEC	4e-55	28	121	0	protein_coding
B20006-[19]-[166]	TRIAE_CS42_6BL_TGACv1_502185_AA1623620.4	Cytosolic invertase 1	4e-55	20	195	1	protein_coding
B40004-[20]-[168]	TRIAE_CS42_1BL_TGACv1_032711_AA0133260.4	Putative ATP-dependent RNA helicase DHX36	2e-54	24	239	6	protein_coding
D20003-[0]-[181]	TRIAE_CS42_2DL_TGACv1_160010_AA0545540.2	tRNA-dihydrouridine synthase A	2e-54	29	123	0	protein_coding
A30004-[3]-[181]	TRIAE_CS42_3B_TGACv1_224197_AA0793760.3	NAC domain-containing protein 8	2e-54	21	209	2	protein_coding
A40006-[5]-[181]	TRIAE_CS42_7DL_TGACv1_602799_AA1968950.1	Bifunctional monodehydroascorbate reductase and carbonic anhydrase nectarin-3	2e-54	99	996	12	protein_coding
A60001-[12]-[171]	TRIAE_CS42_7DS_TGACv1_623708_AA2055520.2	Uncharacterized protein	2e-54	27	276	3	protein_coding
B30006-[4]-[181]	TRIAE_CS42_2DL_TGACv1_159840_AA0543400.2	Pentatricopeptide repeat-containing protein	5e-54	33	350	10	protein_coding
A40005-[14]-[169]	TRIAE_CS42_4DS_TGACv1_361832_AA1173370.2	RNA-binding (RRM/RBD/RNP motifs) family protein	5e-54	18	179	1	protein_coding
A40004-[9]-[181]	TRIAE_CS42_7DL_TGACv1_603937_AA1991330.3	Signal recognition particle 19 kDa protein	5e-54	16	161	1	protein_coding
B40001-[21]-[171]	TRIAE_CS42_4BS_TGACv1_328328_AA1086300.1	Metacaspase-1	2e-53	17	166	0	protein_coding
D40001-[6]-[169]	TRIAE_CS42_4DS_TGACv1_361059_AA1159930.1	COMPASS-like H3K4 histone methylase component WDR5A	2e-53	12	118	0	protein_coding
D40004-[6]-[169]	TRIAE_CS42_6BS_TGACv1_513165_AA1632790.3	Metallopeptidase M24 family protein	2e-53	14	138	0	protein_coding
A70004-[12]-[182]	TRIAE_CS42_7AL_TGACv1_558933_AA1796930.1	Uncharacterized protein	2e-53	17	118	0	protein_coding
B60002-[15]-[181]	TRIAE_CS42_2DL_TGACv1_158054_AA0507450.1	Multiple C2 and transmembrane domain-containing protein 1	7e-53	28	276	3	protein_coding
B30007-[15]-[180]	TRIAE_CS42_2BL_TGACv1_129319_AA0378430.1	Anthocyanidin reductase	2e-52	16	161	0	protein_coding
A50005-[5]-[180]	TRIAE_CS42_2DL_TGACv1_160949_AA0555500.4	NAD(P)-linked oxidoreductase superfamily protein	2e-52	17	166	1	protein_coding
B70006-[20]-[168]	TRIAE_CS42_7DL_TGACv1_603421_AA1983360.1	Uncharacterized protein	2e-52	15	151	1	protein_coding
D40004-[1]-[181]	TRIAE_CS42_4AS_TGACv1_306564_AA1010270.2	Superoxide dismutase [Cu-Zn] 3	8e-52	13	130	1	protein_coding
B20003-[5]-[181]	TRIAE_CS42_5DL_TGACv1_433484_AA1414460.1	Uncharacterized protein	8e-52	19	192	1	protein_coding
B10005-[23]-[167]	TRIAE_CS42_1BL_TGACv1_032021_AA0124300.1	Putative E3 ubiquitin-protein ligase HERC1	3e-51	40	127	2	protein_coding
B30002-[2]-[181]	TRIAE_CS42_3B_TGACv1_221767_AA0749550.3	Putative ubiquitin carrier protein E2 23	3e-51	11	114	0	protein_coding
A50004-[4]-[180]	TRIAE_CS42_6BL_TGACv1_501052_AA1612960.4	Uncharacterized protein	3e-51	34	353	12	protein_coding
B70001-[25]-[177]	TRIAE_CS42_7AL_TGACv1_558277_AA1791910.1	Uncharacterized protein	3e-51	19	195	2	protein_coding
B10001-[2]-[181]	TRIAE_CS42_1BS_TGACv1_050760_AA0175190.4	Programmed cell death protein 2	1e-50	31	118	1	protein_coding
A40003-[12]-[175]	TRIAE_CS42_2AL_TGACv1_093150_AA0273360.1	Uncharacterized protein	1e-50	12	118	0	protein_coding
B30007-[16]-[162]	TRIAE_CS42_2BL_TGACv1_129319_AA0378430.1	Anthocyanidin reductase	1e-50	16	161	0	protein_coding
A70005-[6]-[180]	TRIAE_CS42_7AL_TGACv1_556574_AA1765990.1	Type 2 DNA topoisomerase 6 subunit B-like	1e-50	20	113	0	protein_coding
A70005-[17]-[179]	TRIAE_CS42_7AL_TGACv1_556865_AA1772400.3	Peptidase C78, ubiquitin fold modifier-specific peptidase	1e-50	21	113	0	protein_coding
B50006-[4]-[168]	TRIAE_CS42_7BL_TGACv1_577619_AA1879720.1	Uncharacterized protein	1e-50	21	205	1	protein_coding
D70001-[5]-[167]	TRIAE_CS42_U_TGACv1_640826_AA2075990.2	Zinc finger protein 622	1e-50	18	185	2	protein_coding
B70002-[9]-[181]	TRIAE_CS42_5AL_TGACv1_376159_AA1232960.1	Uncharacterized protein	3e-50	16	159	1	protein_coding
A60005-[15]-[181]	TRIAE_CS42_6AL_TGACv1_471066_AA1502030.1	Uncharacterized protein	3e-50	14	112	0	protein_coding
B60002-[5]-[178]	TRIAE_CS42_6BS_TGACv1_513174_AA1632930.1	RNA polymerase I specific transcription initiation factor RRN3 protein	3e-50	28	126	2	protein_coding
B60001-[18]-[180]	TRIAE_CS42_6BS_TGACv1_514029_AA1654170.1	Uncharacterized protein	3e-50	11	112	0	protein_coding
A10005-[0]-[181]	TRIAE_CS42_1AL_TGACv1_001234_AA0027630.1	GPN-loop GTPase 3	1e-49	20	114	0	protein_coding
B20005-[9]-[181]	TRIAE_CS42_2BL_TGACv1_129959_AA0400460.1	Acyl-acyl carrier protein thioesterase ATL2, chloroplastic	1e-49	31	111	0	protein_coding
B70006-[6]-[181]	TRIAE_CS42_2BS_TGACv1_147117_AA0478260.1	DNA binding / transcription coactivator	1e-49	23	241	6	protein_coding
A30002-[3]-[181]	TRIAE_CS42_3AS_TGACv1_211976_AA0696190.1	COP9 signalosome complex subunit 6a	1e-49	37	111	0	protein_coding
D70005-[0]-[181]	TRIAE_CS42_7DL_TGACv1_603682_AA1987220.1	BEACH domain-containing protein lvsC	1e-49	11	111	0	protein_coding
B20002-[4]-[181]	TRIAE_CS42_U_TGACv1_643249_AA2129660.1	Mitochondrial inner membrane translocase complex, subunit Tim44-related protein	1e-49	17	111	0	protein_coding
B60001-[19]-[179]	TRIAE_CS42_U_TGACv1_644013_AA2136440.3	Uncharacterized protein	1e-49	49	575	19	protein_coding
B30005-[13]-[181]	TRIAE_CS42_3B_TGACv1_221153_AA0731950.1	Glycerophosphoryl diester phosphodiesterase	1e-48	11	109	0	protein_coding
A30001-[3]-[181]	TRIAE_CS42_3DS_TGACv1_272178_AA0916330.1	Uncharacterized protein	1e-48	18	109	0	protein_coding
B10001-[30]-[167]	TRIAE_CS42_5AL_TGACv1_374149_AA1191850.3	E3 ubiquitin-protein ligase RFWD3	1e-48	23	270	7	protein_coding
B10002-[0]-[181]	TRIAE_CS42_6BS_TGACv1_513209_AA1634550.2	Uncharacterized protein	1e-48	15	170	2	protein_coding
D70005-[7]-[174]	TRIAE_CS42_6BS_TGACv1_513415_AA1640850.1	Disease resistance protein RPP13	1e-48	12	116	1	protein_coding
B60003-[10]-[167]	TRIAE_CS42_7DS_TGACv1_623050_AA2049110.1	Uncharacterized protein	1e-48	16	175	1	protein_coding
B70001-[24]-[167]	TRIAE_CS42_U_TGACv1_643016_AA2126230.2	Uncharacterized protein	1e-48	24	265	6	protein_coding
B20003-[21]-[169]	TRIAE_CS42_2BS_TGACv1_145883_AA0448040.1	Asparagine--tRNA ligase, chloroplastic/mitochondrial	5e-48	18	108	0	protein_coding
B30004-[15]-[178]	TRIAE_CS42_4AS_TGACv1_307448_AA1020490.3	DDB1-and CUL4-associated factor 8	5e-48	22	221	4	protein_coding
B40001-[12]-[174]	TRIAE_CS42_4BS_TGACv1_327856_AA1076430.1	RING/U-box superfamily protein	5e-48	28	108	0	protein_coding
D40001-[2]-[181]	TRIAE_CS42_4DS_TGACv1_361371_AA1166380.3	RING/U-box superfamily protein	5e-48	20	108	0	protein_coding
A70002-[4]-[180]	TRIAE_CS42_7AS_TGACv1_570380_AA1834790.1	Aldose 1-epimerase	5e-48	11	108	0	protein_coding
A70006-[14]-[168]	TRIAE_CS42_7DL_TGACv1_603682_AA1987220.1	BEACH domain-containing protein lvsC	5e-48	11	111	0	protein_coding
D10003-[3]-[148]	TRIAE_CS42_1DL_TGACv1_061151_AA0187150.1	DnaJ homolog subfamily C member 13	2e-47	17	107	0	protein_coding
A70004-[7]-[180]	TRIAE_CS42_1DL_TGACv1_067245_AA0238100.1	Uncharacterized protein	2e-47	16	161	2	protein_coding
B20002-[2]-[181]	TRIAE_CS42_2BS_TGACv1_149319_AA0496760.1	Probable mitochondrial import inner membrane translocase subunit TIM21	2e-47	11	107	0	protein_coding
B30007-[21]-[181]	TRIAE_CS42_6AS_TGACv1_487743_AA1572700.2	Glyceraldehyde-3-phosphate dehydrogenase, cytosolic	2e-47	12	122	0	protein_coding
B60006-[3]-[181]	TRIAE_CS42_6BL_TGACv1_499408_AA1581710.1	Uncharacterized protein	2e-47	14	137	0	protein_coding
D30005-[1]-[181]	TRIAE_CS42_7BL_TGACv1_578208_AA1891170.1	Uncharacterized protein	2e-47	39	178	3	protein_coding
B20003-[3]-[181]	TRIAE_CS42_2DL_TGACv1_158169_AA0511150.1	Ubiquitin-conjugating enzyme E2 1	6e-47	12	121	1	protein_coding
B10004-[9]-[175]	TRIAE_CS42_2DL_TGACv1_159875_AA0543780.1	Uncharacterized protein	6e-47	19	190	3	protein_coding
A30005-[21]-[180]	TRIAE_CS42_3AL_TGACv1_196476_AA0660650.4	SAC3/GANP/Nin1/mts3/eIF-3 p25 family	6e-47	19	106	0	protein_coding
A30002-[2]-[180]	TRIAE_CS42_3AS_TGACv1_212306_AA0699800.2	Uncharacterized protein	6e-47	16	106	0	protein_coding
B30007-[0]-[181]	TRIAE_CS42_3DL_TGACv1_251677_AA0883710.6	Mitochondrial thiamine pyrophosphate carrier 1	6e-47	11	106	0	protein_coding
B40003-[13]-[181]	TRIAE_CS42_4BS_TGACv1_328501_AA1088920.3	alpha/beta-Hydrolases superfamily protein	6e-47	11	106	0	protein_coding
D40003-[3]-[166]	TRIAE_CS42_4BS_TGACv1_328501_AA1088920.3	alpha/beta-Hydrolases superfamily protein	6e-47	11	106	0	protein_coding
A50001-[12]-[168]	TRIAE_CS42_5AS_TGACv1_393570_AA1273900.1	Protein ROOT HAIR DEFECTIVE 3-like protein 1	6e-47	18	106	0	protein_coding
B50001-[5]-[181]	TRIAE_CS42_5BS_TGACv1_423456_AA1377210.1	Folylpolyglutamate synthase	6e-47	18	106	0	protein_coding
A70001-[17]-[168]	TRIAE_CS42_6BS_TGACv1_513787_AA1649580.1	Uncharacterized protein	6e-47	12	124	0	protein_coding
A40003-[9]-[177]	TRIAE_CS42_U_TGACv1_643858_AA2135530.1	SAP domain containing protein	6e-47	11	106	0	protein_coding
A30006-[13]-[168]	TRIAE_CS42_3AL_TGACv1_195756_AA0653560.5	5'-3' exoribonuclease 3	2e-46	28	105	0	protein_coding
D70003-[3]-[183]	TRIAE_CS42_4AS_TGACv1_306307_AA1006060.1	Uncharacterized protein	2e-46	27	288	7	protein_coding
A70005-[5]-[181]	TRIAE_CS42_7AL_TGACv1_556958_AA1774140.1	Uncharacterized protein	2e-46	26	105	0	protein_coding
B70002-[0]-[181]	TRIAE_CS42_7BS_TGACv1_592048_AA1929200.1	HEAT repeat family protein	2e-46	20	105	0	protein_coding
B10003-[21]-[181]	TRIAE_CS42_1DL_TGACv1_061151_AA0187150.1	DnaJ homolog subfamily C member 13	8e-46	17	107	0	protein_coding
A20004-[15]-[168]	TRIAE_CS42_2AL_TGACv1_093522_AA0281690.1	Uncharacterized protein	8e-46	50	285	6	protein_coding
B50005-[8]-[178]	TRIAE_CS42_2AL_TGACv1_096810_AA0321500.2	acid phosphatase/vanadium-dependent haloperoxidase	8e-46	25	254	6	protein_coding
A50006-[0]-[181]	TRIAE_CS42_5AL_TGACv1_374191_AA1193080.2	Hsp70 nucleotide exchange factor fes1	8e-46	25	104	0	protein_coding
A30004-[8]-[181]	TRIAE_CS42_5BL_TGACv1_404300_AA1294600.1	Early light-induced protein 1, chloroplastic	8e-46	15	154	4	protein_coding
B30007-[33]-[169]	TRIAE_CS42_6AS_TGACv1_487743_AA1572700.2	Glyceraldehyde-3-phosphate dehydrogenase, cytosolic	8e-46	12	122	0	protein_coding
A20005-[15]-[181]	TRIAE_CS42_1DL_TGACv1_063485_AA0227840.1	ubiquitin carboxyl-terminal hydrolase	3e-45	11	108	0	protein_coding
B30007-[24]-[181]	TRIAE_CS42_2BL_TGACv1_130610_AA0414730.1	Serine-threonine protein kinase	3e-45	12	118	1	protein_coding
B20003-[0]-[181]	TRIAE_CS42_2BS_TGACv1_145844_AA0446850.1	Synaptotagmin-7	3e-45	15	103	0	protein_coding
A20001-[4]-[181]	TRIAE_CS42_2BS_TGACv1_146165_AA0457230.1	Transport protein particle (TRAPP) component	3e-45	11	106	0	protein_coding
B20001-[38]-[181]	TRIAE_CS42_2BS_TGACv1_146332_AA0462790.1	Importin-11	3e-45	11	106	0	protein_coding
A30004-[11]-[168]	TRIAE_CS42_3AL_TGACv1_194595_AA0636380.1	RNA polymerase III subunit RPC82 family protein	3e-45	16	103	0	protein_coding
B10004-[1]-[181]	TRIAE_CS42_7AS_TGACv1_569728_AA1822850.1	Uncharacterized protein	3e-45	48	500	16	protein_coding
E10003-[1]-[181]	TRIAE_CS42_7AS_TGACv1_570171_AA1831590.2	Sec14p-like phosphatidylinositol transfer family protein isoform 1	3e-45	24	241	3	protein_coding
B30006-[3]-[165]	TRIAE_CS42_1BS_TGACv1_050232_AA0169250.2	Uncharacterized protein	9e-45	13	127	0	protein_coding
A40005-[13]-[179]	TRIAE_CS42_2AL_TGACv1_093753_AA0286040.3	Auxin response factor 8	9e-45	12	117	0	protein_coding
B40003-[1]-[181]	TRIAE_CS42_2DL_TGACv1_158208_AA0512410.1	Putative phospholipid-transporting ATPase 2	9e-45	16	160	1	protein_coding
A40006-[2]-[181]	TRIAE_CS42_4AL_TGACv1_288547_AA0951870.5	S-adenosyl-L-methionine-dependent methyltransferases superfamily protein	9e-45	19	102	0	protein_coding
B50005-[18]-[180]	TRIAE_CS42_5BL_TGACv1_407697_AA1358910.1	Calcineurin-like metallo-phosphoesterase superfamily protein	9e-45	27	102	0	protein_coding
B60004-[6]-[168]	TRIAE_CS42_6BL_TGACv1_499355_AA1579140.3	Lysyl-tRNA synthetase	9e-45	10	102	0	protein_coding
B30001-[3]-[175]	TRIAE_CS42_7BL_TGACv1_577982_AA1887220.3	Cysteine-rich receptor-like protein kinase 41	9e-45	23	239	6	protein_coding
D30004-[12]-[181]	TRIAE_CS42_7BL_TGACv1_578208_AA1891170.1	Uncharacterized protein	9e-45	39	178	3	protein_coding
A10003-[11]-[181]	TRIAE_CS42_1AL_TGACv1_000875_AA0020810.1	Myosin-J heavy chain	3e-44	10	101	0	protein_coding
B10003-[23]-[172]	TRIAE_CS42_1AL_TGACv1_000875_AA0020810.1	Myosin-J heavy chain	3e-44	10	101	0	protein_coding
B20001-[30]-[180]	TRIAE_CS42_3AL_TGACv1_193883_AA0621660.1	Uncharacterized protein	3e-44	17	167	2	protein_coding
D70003-[0]-[181]	TRIAE_CS42_7AS_TGACv1_570432_AA1835640.3	Ribonuclease E/G-like protein, chloroplastic	3e-44	11	106	0	protein_coding
E10001-[14]-[177]	TRIAE_CS42_1AL_TGACv1_002632_AA0044030.5	Ubiquitin-like superfamily protein	1e-43	64	486	17	protein_coding
B40002-[9]-[175]	TRIAE_CS42_2AL_TGACv1_092984_AA0268670.7	Transcription factor PIF5	1e-43	23	235	5	protein_coding
A20002-[11]-[178]	TRIAE_CS42_2BS_TGACv1_148132_AA0490770.1	TBC1 domain family member 15	1e-43	17	100	0	protein_coding
B20002-[18]-[181]	TRIAE_CS42_2BS_TGACv1_148132_AA0490770.1	TBC1 domain family member 15	1e-43	17	100	0	protein_coding
D20002-[5]-[150]	TRIAE_CS42_2BS_TGACv1_148132_AA0490770.1	TBC1 domain family member 15	1e-43	17	100	0	protein_coding
B70006-[16]-[181]	TRIAE_CS42_6BS_TGACv1_514524_AA1660940.5	Uncharacterized protein	1e-43	11	105	0	protein_coding
B10003-[18]-[168]	TRIAE_CS42_U_TGACv1_644502_AA2140060.1	translocon at the inner envelope membrane of chloroplasts 110	1e-43	10	100	0	protein_coding
B50005-[21]-[164]	TRIAE_CS42_3DL_TGACv1_249646_AA0853340.1	Dirigent protein 23	4e-43	32	318	6	protein_coding
A20001-[19]-[168]	TRIAE_CS42_4BL_TGACv1_322074_AA1068310.2	Tryptophan/tyrosine permease	4e-43	15	151	1	protein_coding
A10005-[6]-[181]	TRIAE_CS42_4DL_TGACv1_342947_AA1125850.1	Uncharacterized protein	4e-43	19	193	1	protein_coding
B50001-[0]-[181]	TRIAE_CS42_5BS_TGACv1_423196_AA1370170.2	S-adenosyl-L-methionine-dependent methyltransferases superfamily protein	4e-43	16	99	0	protein_coding
B60002-[21]-[177]	TRIAE_CS42_5BS_TGACv1_423513_AA1378470.2	Uncharacterized protein	4e-43	33	334	10	protein_coding
A10005-[3]-[178]	TRIAE_CS42_1AL_TGACv1_003746_AA0051330.1	Putative DUF246 domain-containing protein	1e-42	10	98	0	protein_coding
B60005-[4]-[181]	TRIAE_CS42_1DL_TGACv1_061203_AA0188660.1	Histone H3.2	1e-42	15	156	3	protein_coding
B20002-[10]-[181]	TRIAE_CS42_2BS_TGACv1_146130_AA0456170.3	Putative MO25-like protein	1e-42	10	103	0	protein_coding
B30002-[10]-[174]	TRIAE_CS42_3B_TGACv1_220852_AA0721370.1	DDB1-and CUL4-associated factor 13	1e-42	25	98	0	protein_coding
B30007-[7]-[181]	TRIAE_CS42_3B_TGACv1_228282_AA0826440.1	Uncharacterized protein	1e-42	23	231	0	protein_coding
B70005-[10]-[176]	TRIAE_CS42_4DL_TGACv1_345822_AA1154510.1	Tau class GST protein 4	1e-42	12	118	0	protein_coding
A10002-[3]-[181]	TRIAE_CS42_1AS_TGACv1_019430_AA0066550.1	Uncharacterized protein	5e-42	10	97	0	protein_coding
A10004-[4]-[180]	TRIAE_CS42_1BL_TGACv1_031681_AA0118690.2	Anaphase-promoting complex subunit 1	5e-42	27	97	0	protein_coding
B30003-[13]-[158]	TRIAE_CS42_2DL_TGACv1_159175_AA0533840.1	E3 ubiquitin-protein ligase RNF14	5e-42	48	488	17	protein_coding
A40001-[14]-[181]	TRIAE_CS42_4AS_TGACv1_306962_AA1015540.1	hydroxyproline-rich glycoprotein family protein	5e-42	18	97	0	protein_coding
A50004-[9]-[181]	TRIAE_CS42_4BS_TGACv1_328896_AA1095120.4	Cysteine-rich receptor-like protein kinase 40	5e-42	14	142	1	protein_coding
A50004-[19]-[177]	TRIAE_CS42_5AL_TGACv1_375902_AA1228610.1	Uncharacterized protein	5e-42	10	97	0	protein_coding
B30005-[0]-[181]	TRIAE_CS42_5DL_TGACv1_433569_AA1416400.2	Abhydrolase domain-containing protein 4	5e-42	11	115	2	protein_coding
B50005-[7]-[180]	TRIAE_CS42_5DL_TGACv1_437926_AA1467600.1	Large subunit GTPase 1	5e-42	10	97	0	protein_coding
B60005-[7]-[175]	TRIAE_CS42_6BL_TGACv1_501111_AA1613630.3	Protein MSP1	5e-42	10	97	0	protein_coding
D50004-[3]-[178]	TRIAE_CS42_6BL_TGACv1_503085_AA1627230.2	2-oxoglutarate (2OG) and Fe(II)-dependent oxygenase superfamily protein	5e-42	16	184	1	protein_coding
B70003-[15]-[173]	TRIAE_CS42_U_TGACv1_642292_AA2115250.2	Serine/threonine-protein kinase HT1	5e-42	11	105	0	protein_coding
A50001-[11]-[179]	TRIAE_CS42_2BS_TGACv1_146568_AA0468370.2	SUMO-activating enzyme subunit 2	2e-41	11	106	0	protein_coding
A40003-[1]-[181]	TRIAE_CS42_3B_TGACv1_221992_AA0754730.1	Uncharacterized protein	2e-41	13	126	0	protein_coding
A40005-[12]-[179]	TRIAE_CS42_4AL_TGACv1_290387_AA0984820.1	Ras-related protein RABF2a	2e-41	14	96	0	protein_coding
B40001-[7]-[181]	TRIAE_CS42_4BS_TGACv1_327933_AA1079150.2	Putative 3,4-dihydroxy-2-butanone kinase	2e-41	17	101	0	protein_coding
B60001-[23]-[168]	TRIAE_CS42_6BS_TGACv1_514507_AA1660700.1	Tetratricopeptide repeat protein 35-A	2e-41	25	96	0	protein_coding
A60001-[4]-[181]	TRIAE_CS42_6DS_TGACv1_543264_AA1737760.1	Uncharacterized protein	2e-41	17	96	0	protein_coding
B10005-[22]-[168]	TRIAE_CS42_2BL_TGACv1_129938_AA0399910.5	Carboxyvinyl-carboxyphosphonate phosphorylmutase	6e-41	21	211	7	protein_coding
B60005-[10]-[170]	TRIAE_CS42_4BS_TGACv1_330068_AA1105770.4	Lipoxygenase	6e-41	12	118	0	protein_coding
A40001-[2]-[181]	TRIAE_CS42_4DL_TGACv1_344054_AA1142990.2	Peptide transporter PTR2	6e-41	10	103	0	protein_coding
A60001-[5]-[181]	TRIAE_CS42_6AS_TGACv1_486122_AA1557180.1	endonuclease/exonuclease/phosphatase family protein	6e-41	10	95	0	protein_coding
D70001-[6]-[170]	TRIAE_CS42_7BL_TGACv1_577982_AA1887220.3	Cysteine-rich receptor-like protein kinase 41	6e-41	24	241	5	protein_coding
B20001-[28]-[181]	TRIAE_CS42_U_TGACv1_641085_AA2084620.2	mRNA-capping enzyme	6e-41	15	95	0	protein_coding
A10001-[16]-[166]	TRIAE_CS42_1AS_TGACv1_020028_AA0074030.2	Putative chromatin-remodeling complex ATPase chain	2e-40	29	106	1	protein_coding
D30004-[9]-[182]	TRIAE_CS42_3B_TGACv1_221153_AA0731950.1	Glycerophosphoryl diester phosphodiesterase	2e-40	11	109	0	protein_coding
B50006-[1]-[180]	TRIAE_CS42_5BL_TGACv1_406926_AA1351600.2	Putative GTP-binding protein EngB	2e-40	9	94	0	protein_coding
B40001-[18]-[181]	TRIAE_CS42_7DS_TGACv1_623514_AA2054020.1	Uncharacterized protein	2e-40	12	122	0	protein_coding
B20003-[15]-[168]	TRIAE_CS42_2BL_TGACv1_129880_AA0398630.2	Oligoribonuclease	7e-40	9	93	0	protein_coding
A70001-[1]-[181]	TRIAE_CS42_5BL_TGACv1_404315_AA1295200.3	Tetratricopeptide repeat (TPR)-like superfamily protein	7e-40	22	237	4	protein_coding
A10005-[2]-[181]	TRIAE_CS42_6BS_TGACv1_513165_AA1632790.3	Metallopeptidase M24 family protein	7e-40	12	123	0	protein_coding
A10005-[1]-[181]	TRIAE_CS42_1AL_TGACv1_000204_AA0006070.1	Protein ROS1	2e-39	34	95	0	protein_coding
A50006-[7]-[181]	TRIAE_CS42_4AL_TGACv1_288611_AA0953790.1	Putative WRKY transcription factor 4	2e-39	26	263	6	protein_coding
A40001-[7]-[181]	TRIAE_CS42_7BS_TGACv1_593058_AA1947780.1	Uncharacterized protein	2e-39	19	196	5	protein_coding
B10003-[22]-[169]	TRIAE_CS42_1AL_TGACv1_000875_AA0020810.1	Myosin-J heavy chain	9e-39	10	101	0	protein_coding
A40002-[1]-[181]	TRIAE_CS42_3DS_TGACv1_272385_AA0919960.1	Uncharacterized protein	9e-39	11	111	1	protein_coding
B10001-[31]-[178]	TRIAE_CS42_3DS_TGACv1_273891_AA0933820.2	Serine/threonine-protein kinase BRI1-like protein 2	9e-39	23	242	3	protein_coding
B70001-[5]-[180]	TRIAE_CS42_5DS_TGACv1_458244_AA1492920.1	Epoxide hydrolase 2	9e-39	17	169	0	protein_coding
A40004-[6]-[181]	TRIAE_CS42_1BL_TGACv1_033050_AA0136470.3	Probable plastid-lipid-associated protein 10, chloroplastic	3e-38	11	113	0	protein_coding
A20006-[19]-[168]	TRIAE_CS42_2BL_TGACv1_131719_AA0431110.2	DHHC-type zinc finger family protein	3e-38	9	90	0	protein_coding
B20002-[7]-[174]	TRIAE_CS42_2BS_TGACv1_145859_AA0447420.1	B3 domain-containing protein	3e-38	9	90	0	protein_coding
B40005-[18]-[168]	TRIAE_CS42_4BL_TGACv1_321288_AA1058420.1	Uncharacterized protein	3e-38	9	93	0	protein_coding
B20004-[16]-[168]	TRIAE_CS42_1AS_TGACv1_019101_AA0060630.3	Actin-like ATPase superfamily protein	1e-37	22	223	6	protein_coding
A20001-[16]-[168]	TRIAE_CS42_2AS_TGACv1_114933_AA0370000.3	Transcription factor RF2b	1e-37	9	89	0	protein_coding
A30002-[8]-[167]	TRIAE_CS42_3B_TGACv1_221829_AA0750770.2	Uncharacterized protein	1e-37	14	89	0	protein_coding
A40003-[0]-[181]	TRIAE_CS42_3B_TGACv1_223412_AA0781740.3	Nuclease S1	1e-37	26	263	2	protein_coding
B40001-[10]-[176]	TRIAE_CS42_4BS_TGACv1_330361_AA1107350.1	F-box family protein with WD40/YVTN repeat doamin	1e-37	9	89	0	protein_coding
A60002-[6]-[181]	TRIAE_CS42_4DS_TGACv1_362323_AA1178810.1	Eukaryotic translation initiation factor 3 subunit B	1e-37	16	163	3	protein_coding
A20005-[16]-[178]	TRIAE_CS42_3AL_TGACv1_196181_AA0657930.1	Uncharacterized protein	4e-37	24	243	5	protein_coding
B40002-[7]-[181]	TRIAE_CS42_3B_TGACv1_224507_AA0797470.1	Mitochondrial substrate carrier family protein B	4e-37	9	88	0	protein_coding
E10001-[8]-[180]	TRIAE_CS42_5AS_TGACv1_393898_AA1277040.3	Phosphatidylinositol 3-kinase, root isoform	4e-37	28	172	1	protein_coding
B20005-[21]-[176]	TRIAE_CS42_5DS_TGACv1_457045_AA1481440.1	Uncharacterized protein	4e-37	38	405	13	protein_coding
B50001-[17]-[176]	TRIAE_CS42_5DS_TGACv1_458391_AA1493580.1	Uncharacterized protein	4e-37	20	113	0	protein_coding
B60002-[14]-[179]	TRIAE_CS42_6BL_TGACv1_500853_AA1610780.1	Uncharacterized protein	4e-37	33	345	13	protein_coding
B10004-[4]-[181]	TRIAE_CS42_1BL_TGACv1_031889_AA0122240.4	Alpha-glucosidase 2	1e-36	15	87	0	protein_coding
A10004-[9]-[161]	TRIAE_CS42_3DS_TGACv1_272249_AA0917780.1	CLP protease proteolytic subunit 3	1e-36	43	442	17	protein_coding
A40003-[11]-[167]	TRIAE_CS42_4BS_TGACv1_327888_AA1077820.1	LON peptidase N-terminal domain and RING finger protein 1	1e-36	9	92	1	protein_coding
B40002-[16]-[168]	TRIAE_CS42_4BS_TGACv1_327888_AA1077820.1	LON peptidase N-terminal domain and RING finger protein 1	1e-36	9	92	1	protein_coding
D40002-[1]-[167]	TRIAE_CS42_4BS_TGACv1_327888_AA1077820.1	LON peptidase N-terminal domain and RING finger protein 1	1e-36	9	92	1	protein_coding
D10002-[5]-[157]	TRIAE_CS42_1AL_TGACv1_000875_AA0020810.1	Myosin-J heavy chain	4e-36	10	101	0	protein_coding
A20002-[8]-[181]	TRIAE_CS42_2AS_TGACv1_112539_AA0340390.1	Transmembrane isoform 2	4e-36	9	93	1	protein_coding
B20002-[9]-[175]	TRIAE_CS42_2AS_TGACv1_112539_AA0340390.1	Transmembrane isoform 2	4e-36	9	93	1	protein_coding
B10001-[29]-[173]	TRIAE_CS42_3B_TGACv1_221270_AA0735770.2	Low affinity potassium transport system protein kup isoform 1	4e-36	12	123	3	protein_coding
B20005-[17]-[168]	TRIAE_CS42_5AL_TGACv1_378132_AA1251420.1	Tetratricopeptide repeat (TPR)-like superfamily protein	4e-36	15	148	1	protein_coding
B50001-[13]-[168]	TRIAE_CS42_5AS_TGACv1_393888_AA1276790.2	Thiosulfate sulfurtransferase	4e-36	15	86	0	protein_coding
B20005-[1]-[181]	TRIAE_CS42_2DL_TGACv1_159186_AA0534110.1	Uncharacterized protein	2e-35	15	151	2	protein_coding
D20002-[2]-[168]	TRIAE_CS42_2DS_TGACv1_178357_AA0594490.1	Transmembrane isoform 2	2e-35	9	90	1	protein_coding
A30002-[7]-[168]	TRIAE_CS42_3AS_TGACv1_212459_AA0701030.3	TOM1-like protein 2	2e-35	9	88	0	protein_coding
B40001-[19]-[162]	TRIAE_CS42_1BL_TGACv1_033382_AA0139060.1	Uncharacterized protein	5e-35	16	160	4	protein_coding
D30001-[0]-[181]	TRIAE_CS42_4AL_TGACv1_289998_AA0980070.1	Putative pentatricopeptide repeat-containing protein	5e-35	9	89	0	protein_coding
A50004-[16]-[160]	TRIAE_CS42_4BS_TGACv1_327897_AA1077980.1	Acclimation of photosynthesis to environment isoform 1	5e-35	29	253	3	protein_coding
A50004-[1]-[181]	TRIAE_CS42_5AL_TGACv1_374744_AA1208020.1	tRNA (Cytosine(34)-C(5))-methyltransferase	5e-35	21	84	0	protein_coding
B10005-[3]-[181]	TRIAE_CS42_5BS_TGACv1_424280_AA1388440.1	Uncharacterized protein	5e-35	9	89	0	protein_coding
B70002-[10]-[181]	TRIAE_CS42_7BS_TGACv1_592598_AA1941150.3	Myosin heavy chain-related-like protein	5e-35	19	84	0	protein_coding
B10002-[3]-[181]	TRIAE_CS42_U_TGACv1_641603_AA2099170.1	Uncharacterized protein	5e-35	21	145	2	protein_coding
A40006-[10]-[180]	TRIAE_CS42_7BL_TGACv1_578233_AA1891520.1	FBD protein	2e-34	17	171	1	protein_coding
D70002-[3]-[183]	TRIAE_CS42_7DS_TGACv1_624740_AA2063030.1	SMAD/FHA domain-containing protein	2e-34	8	83	0	protein_coding
B50003-[14]-[181]	TRIAE_CS42_U_TGACv1_653231_AA2150170.1	Uncharacterized protein	2e-34	10	103	0	protein_coding
B10001-[27]-[177]	TRIAE_CS42_1BS_TGACv1_051330_AA0179250.1	Uncharacterized protein	7e-34	19	82	0	protein_coding
B20003-[22]-[161]	TRIAE_CS42_2BS_TGACv1_146389_AA0464090.1	Trafficking protein particle complex subunit 5	7e-34	8	82	0	protein_coding
A30005-[0]-[181]	TRIAE_CS42_3DL_TGACv1_249054_AA0836270.2	Putative lipid phosphate phosphatase 3, chloroplastic	7e-34	30	191	3	protein_coding
D60003-[3]-[165]	TRIAE_CS42_6AL_TGACv1_472859_AA1526640.1	Protein EXORDIUM-like 1	7e-34	9	85	0	protein_coding
A20004-[18]-[162]	TRIAE_CS42_U_TGACv1_641308_AA2091490.3	ABSCISIC ACID-INSENSITIVE 5-like protein 2	7e-34	9	87	0	protein_coding
A40006-[3]-[179]	TRIAE_CS42_1DL_TGACv1_061617_AA0200040.1	ERBB-3 BINDING PROTEIN 1	2e-33	22	129	0	protein_coding
A30004-[12]-[179]	TRIAE_CS42_3AL_TGACv1_195604_AA0651820.1	GPN-loop GTPase 2	2e-33	16	81	0	protein_coding
B20002-[13]-[168]	TRIAE_CS42_4AS_TGACv1_307146_AA1017580.1	Cyclin-SDS-like	2e-33	9	89	0	protein_coding
B40004-[17]-[168]	TRIAE_CS42_4BL_TGACv1_320773_AA1048380.1	Uncharacterized protein	2e-33	8	81	0	protein_coding
A70002-[8]-[179]	TRIAE_CS42_7AS_TGACv1_572271_AA1851790.1	Carboxyl-terminal-processing peptidase 3, chloroplastic	2e-33	14	81	0	protein_coding
D70005-[3]-[169]	TRIAE_CS42_7DL_TGACv1_602711_AA1966140.1	Putative sulfate transporter 3.3	2e-33	9	86	1	protein_coding
A20004-[13]-[168]	TRIAE_CS42_2DL_TGACv1_159250_AA0535350.2	MORC family CW-type zinc finger protein 4	8e-33	9	88	0	protein_coding
B40004-[7]-[181]	TRIAE_CS42_4BL_TGACv1_321669_AA1063870.2	U2 small nuclear ribonucleoprotein B	8e-33	8	80	0	protein_coding
A60003-[4]-[181]	TRIAE_CS42_5AS_TGACv1_394278_AA1279250.3	Tetratricopeptide repeat (TPR)-like superfamily protein	8e-33	20	211	4	protein_coding
B60004-[0]-[181]	TRIAE_CS42_U_TGACv1_643330_AA2130760.2	Protein transport Sec1a	8e-33	9	85	0	protein_coding
B70002-[14]-[169]	TRIAE_CS42_1AS_TGACv1_020610_AA0078770.1	Uncharacterized protein	3e-32	15	147	0	protein_coding
B30005-[10]-[168]	TRIAE_CS42_1DS_TGACv1_081286_AA0259530.2	Uncharacterized protein	3e-32	14	141	1	protein_coding
A20001-[13]-[168]	TRIAE_CS42_2AS_TGACv1_113212_AA0353120.2	Tetratricopeptide repeat (TPR)-like superfamily protein	3e-32	8	79	0	protein_coding
B40004-[4]-[181]	TRIAE_CS42_4BL_TGACv1_321115_AA1055680.3	RNA pseudourine synthase 5	3e-32	15	79	0	protein_coding
A60005-[11]-[165]	TRIAE_CS42_6AL_TGACv1_473577_AA1531840.1	Pectinesterase/pectinesterase inhibitor PPE8B	3e-32	8	79	0	protein_coding
B60001-[26]-[156]	TRIAE_CS42_6BS_TGACv1_515059_AA1666910.1	Mitochondrial transcription termination factor family protein	3e-32	27	268	5	protein_coding
D10004-[3]-[172]	TRIAE_CS42_1AL_TGACv1_000738_AA0018160.1	Ubiquitin carrier protein E2 36	1e-31	20	203	0	protein_coding
A70005-[16]-[180]	TRIAE_CS42_2AS_TGACv1_112873_AA0346390.3	Uncharacterized protein	1e-31	11	117	2	protein_coding
B30002-[16]-[167]	TRIAE_CS42_3B_TGACv1_225859_AA0812410.1	Uncharacterized protein	1e-31	8	78	0	protein_coding
B30002-[17]-[165]	TRIAE_CS42_3B_TGACv1_225859_AA0812410.1	Uncharacterized protein	1e-31	8	78	0	protein_coding
D30004-[3]-[181]	TRIAE_CS42_3DL_TGACv1_249054_AA0836270.2	Putative lipid phosphate phosphatase 3, chloroplastic	1e-31	32	210	4	protein_coding
A50001-[14]-[173]	TRIAE_CS42_3DL_TGACv1_249219_AA0841850.3	Ribosomal protein S19, mitochondrial	1e-31	10	105	1	protein_coding
B40005-[19]-[154]	TRIAE_CS42_4BL_TGACv1_320384_AA1037400.2	Methionine--tRNA ligase, chloroplastic/mitochondrial	1e-31	8	85	1	protein_coding
A60002-[12]-[168]	TRIAE_CS42_5AL_TGACv1_378546_AA1253670.1	SPFH domain/band 7 family protein	1e-31	12	133	3	protein_coding
A30001-[6]-[180]	TRIAE_CS42_7DS_TGACv1_621549_AA2019030.2	Putative serine/threonine-protein kinase RLCKVII	1e-31	22	221	4	protein_coding
B20004-[9]-[181]	TRIAE_CS42_2AL_TGACv1_093012_AA0269400.1	PIF1-like helicase	3e-31	10	104	1	protein_coding
B40001-[17]-[175]	TRIAE_CS42_6BL_TGACv1_499743_AA1590800.4	Inositol hexakisphosphate and diphosphoinositol-pentakisphosphate kinase 2	3e-31	17	77	0	protein_coding
A60002-[13]-[181]	TRIAE_CS42_6BL_TGACv1_500853_AA1610780.1	Uncharacterized protein	3e-31	32	345	12	protein_coding
D70001-[3]-[181]	TRIAE_CS42_U_TGACv1_642180_AA2112760.2	Proteasome subunit beta type	3e-31	13	139	1	protein_coding
B40004-[23]-[172]	TRIAE_CS42_U_TGACv1_642696_AA2121800.3	GATA transcription factor 9	3e-31	10	109	2	protein_coding
A10004-[16]-[181]	TRIAE_CS42_1AL_TGACv1_000103_AA0003430.1	Uncharacterized protein	1e-30	22	79	0	protein_coding
D40002-[2]-[181]	TRIAE_CS42_2BS_TGACv1_145875_AA0447860.1	Uncharacterized protein	1e-30	18	190	4	protein_coding
D40004-[7]-[181]	TRIAE_CS42_3B_TGACv1_221464_AA0741510.1	transmembrane protein	1e-30	12	120	2	protein_coding
A40005-[18]-[144]	TRIAE_CS42_4AL_TGACv1_288750_AA0957210.1	Inositol hexakisphosphate and diphosphoinositol-pentakisphosphate kinase 2	1e-30	16	76	0	protein_coding
A50001-[13]-[169]	TRIAE_CS42_5DS_TGACv1_458391_AA1493580.1	Uncharacterized protein	1e-30	21	116	0	protein_coding
A60004-[10]-[182]	TRIAE_CS42_6DL_TGACv1_526677_AA1689730.1	Polyribonucleotide nucleotidyltransferase 2, mitochondrial	1e-30	8	76	0	protein_coding
E10001-[5]-[181]	TRIAE_CS42_7AS_TGACv1_569427_AA1815570.1	EYES ABSENT homolog	1e-30	35	363	11	protein_coding
A20002-[0]-[181]	TRIAE_CS42_2AS_TGACv1_114535_AA0367850.5	Probable WRKY transcription factor 20	4e-30	8	75	0	protein_coding
B20001-[33]-[180]	TRIAE_CS42_3DL_TGACv1_251180_AA0878440.1	Putative pentatricopeptide repeat-containing protein	4e-30	11	106	1	protein_coding
A70001-[7]-[180]	TRIAE_CS42_6AS_TGACv1_485846_AA1553170.1	2'-deoxymugineic-acid 2'-dioxygenase	4e-30	9	88	0	protein_coding
D30001-[11]-[167]	TRIAE_CS42_7BS_TGACv1_591943_AA1926240.3	RNA-binding CRS1 / YhbY (CRM) domain protein	4e-30	11	110	1	protein_coding
B10001-[22]-[178]	TRIAE_CS42_7BS_TGACv1_593181_AA1949110.2	Enhancer of mRNA-decapping protein 4	4e-30	12	122	1	protein_coding
B20001-[24]-[177]	TRIAE_CS42_5AS_TGACv1_394422_AA1280280.1	Uncharacterized protein	1e-29	47	475	6	protein_coding
D50003-[1]-[168]	TRIAE_CS42_5DL_TGACv1_433972_AA1426440.2	Polycomb group protein EMBRYONIC FLOWER 2	1e-29	21	77	0	protein_coding
D30002-[8]-[165]	TRIAE_CS42_7DS_TGACv1_625009_AA2064230.1	Ectonucleoside triphosphate diphosphohydrolase 5	1e-29	19	187	5	protein_coding
A10004-[13]-[181]	TRIAE_CS42_1DL_TGACv1_061304_AA0191830.5	Uncharacterized protein	5e-29	9	86	0	protein_coding
B60004-[5]-[181]	TRIAE_CS42_2DS_TGACv1_177323_AA0573470.1	Calcium-dependent protein kinase 7	5e-29	24	106	0	protein_coding
A60001-[7]-[181]	TRIAE_CS42_6BL_TGACv1_500206_AA1601260.1	Uncharacterized protein	5e-29	61	120	1	protein_coding
A20006-[2]-[181]	TRIAE_CS42_6DL_TGACv1_527081_AA1698230.1	Uncharacterized protein	5e-29	19	197	3	protein_coding
B10004-[12]-[163]	TRIAE_CS42_6DS_TGACv1_542675_AA1727170.1	PLATZ transcription factor family protein	5e-29	12	120	2	protein_coding
B70002-[12]-[176]	TRIAE_CS42_U_TGACv1_642537_AA2119220.1	Uncharacterized protein	5e-29	23	234	4	protein_coding
D20001-[3]-[175]	TRIAE_CS42_1AL_TGACv1_000073_AA0002500.1	Uncharacterized protein	2e-28	8	82	0	protein_coding
B60006-[21]-[177]	TRIAE_CS42_1AL_TGACv1_001595_AA0032640.3	Calcium-dependent protein kinase 13	2e-28	23	134	3	protein_coding
B10005-[11]-[174]	TRIAE_CS42_1BL_TGACv1_031341_AA0111980.3	Dynamin-related protein 5A	2e-28	7	72	0	protein_coding
A10001-[29]-[181]	TRIAE_CS42_2AL_TGACv1_095964_AA0316190.2	transferases, transferring acyl groups	2e-28	20	207	3	protein_coding
A20001-[17]-[169]	TRIAE_CS42_2AS_TGACv1_113484_AA0356710.1	DNA mismatch repair protein MSH4	2e-28	7	72	0	protein_coding
A10003-[10]-[181]	TRIAE_CS42_2BS_TGACv1_146898_AA0475090.1	SAP domain-containing protein	2e-28	29	309	8	protein_coding
B70003-[17]-[165]	TRIAE_CS42_3B_TGACv1_223908_AA0789370.2	Thioesterase family protein	2e-28	15	153	5	protein_coding
A40001-[5]-[178]	TRIAE_CS42_4AS_TGACv1_306984_AA1015810.2	Acyl-CoA N-acyltransferases (NAT) superfamily protein	2e-28	13	72	0	protein_coding
A20003-[10]-[180]	TRIAE_CS42_4BL_TGACv1_322251_AA1070050.1	6-phosphofructokinase 3	2e-28	22	180	3	protein_coding
D40001-[0]-[181]	TRIAE_CS42_4DS_TGACv1_361106_AA1161070.1	Inositol hexakisphosphate and diphosphoinositol-pentakisphosphate kinase 1	2e-28	15	72	0	protein_coding
A20006-[24]-[163]	TRIAE_CS42_2DL_TGACv1_158637_AA0523730.2	scramblase-related	6e-28	17	71	0	protein_coding
D70003-[4]-[181]	TRIAE_CS42_6AS_TGACv1_486668_AA1563880.3	Uncharacterized protein	6e-28	24	199	7	protein_coding
A30001-[14]-[165]	TRIAE_CS42_6BS_TGACv1_513492_AA1643330.3	Uncharacterized protein	6e-28	18	178	6	protein_coding
A30003-[19]-[168]	TRIAE_CS42_7DS_TGACv1_625009_AA2064230.1	Ectonucleoside triphosphate diphosphohydrolase 5	6e-28	18	186	5	protein_coding
A30004-[9]-[171]	TRIAE_CS42_1AS_TGACv1_019730_AA0070700.2	Uncharacterized protein	2e-27	11	88	0	protein_coding
B60003-[6]-[179]	TRIAE_CS42_2AS_TGACv1_112386_AA0336850.2	Transcriptional factor B3 family protein	2e-27	12	120	0	protein_coding
D20003-[5]-[172]	TRIAE_CS42_3B_TGACv1_223177_AA0777490.1	Retrotransposon protein	2e-27	23	225	0	protein_coding
B70004-[19]-[159]	TRIAE_CS42_5BL_TGACv1_404168_AA1287890.1	Uncharacterized protein	2e-27	20	124	3	protein_coding
A10002-[4]-[181]	TRIAE_CS42_6BL_TGACv1_500472_AA1605270.1	Retrotransposon protein	2e-27	19	193	0	protein_coding
B70001-[10]-[166]	TRIAE_CS42_2AL_TGACv1_096256_AA0318220.3	Ubiquitin carboxyl-terminal hydrolase 27	8e-27	17	173	4	protein_coding
D20002-[8]-[160]	TRIAE_CS42_6DS_TGACv1_543273_AA1737900.1	lignin biosynthetic peroxidase	8e-27	19	198	7	protein_coding
A70001-[18]-[168]	TRIAE_CS42_7AS_TGACv1_569261_AA1811800.1	ncRNA	8e-27	7	72	0	protein_coding
B70006-[14]-[173]	TRIAE_CS42_7BL_TGACv1_577032_AA1863340.3	Phospholipase D alpha 2	3e-26	11	113	0	protein_coding
B70002-[4]-[181]	TRIAE_CS42_7BS_TGACv1_592663_AA1942720.1	Myotubularin-related protein 2	3e-26	14	71	0	protein_coding
A10001-[20]-[181]	TRIAE_CS42_1AS_TGACv1_019537_AA0067780.2	ATP-dependent DNA helicase Q-like SIM	9e-26	7	67	0	protein_coding
A20006-[22]-[168]	TRIAE_CS42_1BL_TGACv1_030432_AA0090590.4	Uncharacterized protein	9e-26	8	77	0	protein_coding
A10005-[15]-[176]	TRIAE_CS42_1BL_TGACv1_030886_AA0103140.1	DNA replication complex GINS protein PSF2	9e-26	7	67	0	protein_coding
A10005-[16]-[182]	TRIAE_CS42_1BL_TGACv1_030886_AA0103140.1	DNA replication complex GINS protein PSF2	9e-26	7	67	0	protein_coding
E10001-[9]-[188]	TRIAE_CS42_1BS_TGACv1_049494_AA0154790.1	Putative zinc finger CCCH domain-containing protein 9	9e-26	10	102	0	protein_coding
B30007-[28]-[181]	TRIAE_CS42_4AL_TGACv1_288219_AA0940830.1	Putative disease resistance protein RGA1	9e-26	7	72	0	protein_coding
E10004-[6]-[181]	TRIAE_CS42_4AL_TGACv1_288219_AA0940830.1	Putative disease resistance protein RGA1	9e-26	7	72	0	protein_coding
B50004-[1]-[181]	TRIAE_CS42_5BL_TGACv1_405474_AA1328090.1	Uncharacterized protein	9e-26	7	67	0	protein_coding
D70001-[7]-[189]	TRIAE_CS42_2DL_TGACv1_158294_AA0514910.1	Uncharacterized protein	3e-25	28	285	5	protein_coding
D70002-[5]-[167]	TRIAE_CS42_2DL_TGACv1_159055_AA0531560.3	Histone-lysine N-methyltransferase, H3 lysine-9 specific SUVH5	3e-25	35	383	12	protein_coding
D10004-[2]-[174]	TRIAE_CS42_5BL_TGACv1_404238_AA1291720.1	Protein KTI12 homolog	3e-25	30	300	9	protein_coding
B50005-[17]-[168]	TRIAE_CS42_5DL_TGACv1_434720_AA1440520.1	Serine/threonine-protein kinase dst1	3e-25	15	66	0	protein_coding
D50004-[5]-[164]	TRIAE_CS42_5DL_TGACv1_434720_AA1440520.1	Serine/threonine-protein kinase dst1	3e-25	15	66	0	protein_coding
D40004-[0]-[181]	TRIAE_CS42_2BL_TGACv1_131510_AA0428700.1	Endo-1,4-beta-xylanase C	1e-24	19	194	2	protein_coding
B60003-[3]-[178]	TRIAE_CS42_5BL_TGACv1_405004_AA1317670.1	Reverse transcriptase	1e-24	11	105	0	protein_coding
A40001-[28]-[170]	TRIAE_CS42_7AS_TGACv1_570345_AA1834210.2	Ca2+ antiporter/cation exchanger	1e-24	14	146	2	protein_coding
D40001-[4]-[172]	TRIAE_CS42_7BS_TGACv1_592825_AA1944760.2	Putative BPI/LBP family protein	1e-24	10	99	1	protein_coding
B20003-[24]-[172]	TRIAE_CS42_1AL_TGACv1_001272_AA0028080.2	Uncharacterized protein	4e-24	9	93	1	protein_coding
A30002-[9]-[168]	TRIAE_CS42_3AS_TGACv1_210762_AA0678470.1	Myotubularin-related protein 2	4e-24	7	69	0	protein_coding
D20001-[5]-[177]	TRIAE_CS42_3B_TGACv1_221837_AA0751130.2	Uncharacterized protein	4e-24	16	162	4	protein_coding
B30007-[27]-[180]	TRIAE_CS42_4AL_TGACv1_288219_AA0940830.1	Putative disease resistance protein RGA1	4e-24	7	72	0	protein_coding
E10004-[5]-[167]	TRIAE_CS42_4AL_TGACv1_288219_AA0940830.1	Putative disease resistance protein RGA1	4e-24	7	72	0	protein_coding
A20001-[6]-[179]	TRIAE_CS42_7AS_TGACv1_570570_AA1837710.1	Retrotransposon protein, unclassified	4e-24	18	127	0	protein_coding
B70002-[15]-[174]	TRIAE_CS42_1BS_TGACv1_051335_AA0179280.1	Protein Rf1, mitochondrial	1e-23	8	83	1	protein_coding
B30005-[2]-[172]	TRIAE_CS42_1DL_TGACv1_062189_AA0210330.1	glutaredoxin-related	1e-23	8	82	1	protein_coding
B30003-[8]-[176]	TRIAE_CS42_3DS_TGACv1_272206_AA0916810.1	Casein kinase I isoform delta-like protein	1e-23	15	156	6	protein_coding
B40002-[13]-[180]	TRIAE_CS42_5BS_TGACv1_423975_AA1385560.1	Uncharacterized protein	1e-23	11	112	2	protein_coding
A70002-[6]-[181]	TRIAE_CS42_6BL_TGACv1_500726_AA1608900.1	Uncharacterized protein	1e-23	10	102	1	protein_coding
A30003-[10]-[181]	TRIAE_CS42_1BL_TGACv1_033528_AA0140130.1	Uncharacterized protein	5e-23	13	125	0	protein_coding
A40001-[27]-[166]	TRIAE_CS42_2BL_TGACv1_131510_AA0428700.1	Endo-1,4-beta-xylanase C	5e-23	19	194	2	protein_coding
D30003-[1]-[168]	TRIAE_CS42_3AS_TGACv1_213407_AA0706840.1	Putative PKHD-type hydroxylase	5e-23	8	79	1	protein_coding
A50004-[17]-[168]	TRIAE_CS42_5DL_TGACv1_433960_AA1426240.2	Polycomb group protein EMBRYONIC FLOWER 2	5e-23	13	67	0	protein_coding
B50003-[11]-[168]	TRIAE_CS42_5DL_TGACv1_433960_AA1426240.2	Polycomb group protein EMBRYONIC FLOWER 2	5e-23	13	67	0	protein_coding
D50003-[3]-[180]	TRIAE_CS42_5DL_TGACv1_433960_AA1426240.2	Polycomb group protein EMBRYONIC FLOWER 2	5e-23	13	67	0	protein_coding
E10003-[8]-[168]	TRIAE_CS42_5DL_TGACv1_433960_AA1426240.2	Polycomb group protein EMBRYONIC FLOWER 2	5e-23	13	67	0	protein_coding
E10003-[9]-[175]	TRIAE_CS42_5DL_TGACv1_433960_AA1426240.2	Polycomb group protein EMBRYONIC FLOWER 2	5e-23	13	67	0	protein_coding
B40001-[20]-[159]	TRIAE_CS42_7BS_TGACv1_592825_AA1944760.2	Putative BPI/LBP family protein	5e-23	9	95	1	protein_coding
A30001-[18]-[178]	TRIAE_CS42_U_TGACv1_640780_AA2073880.1	Uncharacterized protein	5e-23	26	261	7	protein_coding
A30006-[14]-[167]	TRIAE_CS42_3AL_TGACv1_194765_AA0639030.1	selenoprotein family protein	2e-22	6	61	0	protein_coding
B40003-[6]-[180]	TRIAE_CS42_3B_TGACv1_222395_AA0763810.2	Exocyst complex component 7	2e-22	9	96	3	protein_coding
A60001-[8]-[181]	TRIAE_CS42_4AS_TGACv1_306384_AA1007320.1	Vacuolar cation/proton exchanger 2	2e-22	28	129	0	protein_coding
D50003-[5]-[181]	TRIAE_CS42_5AL_TGACv1_375319_AA1219730.1	Uncharacterized protein	2e-22	21	135	1	protein_coding
B70001-[18]-[168]	TRIAE_CS42_7DS_TGACv1_621645_AA2022050.2	PHD finger protein rhinoceros	2e-22	6	61	0	protein_coding
A50003-[6]-[168]	TRIAE_CS42_1BL_TGACv1_030534_AA0093390.2	UPF0011 protein	2e-21	16	165	5	protein_coding
D20002-[10]-[170]	TRIAE_CS42_3B_TGACv1_223908_AA0789370.2	Thioesterase family protein	2e-21	51	259	7	protein_coding
A30005-[2]-[181]	TRIAE_CS42_4BL_TGACv1_320472_AA1040650.3	Palmitoyltransferase AKR1	7e-21	10	98	1	protein_coding
B40005-[15]-[168]	TRIAE_CS42_5AL_TGACv1_377389_AA1246440.6	Cycloartenol-C-24-methyltransferase	7e-21	11	58	0	protein_coding
B20001-[7]-[181]	TRIAE_CS42_1AS_TGACv1_019311_AA0064780.1	Uncharacterized protein	2e-20	26	262	0	protein_coding
A60005-[14]-[153]	TRIAE_CS42_1DL_TGACv1_061187_AA0188220.3	Arginyl-tRNA--protein transferase 1	2e-20	11	112	2	protein_coding
B30004-[3]-[178]	TRIAE_CS42_1DL_TGACv1_061306_AA0191980.1	Dienelactone hydrolase family protein	2e-20	15	164	2	protein_coding
A10001-[0]-[181]	TRIAE_CS42_1DS_TGACv1_081729_AA0262460.1	Charged multivesicular body protein 5	2e-20	17	166	2	protein_coding
E10002-[0]-[181]	TRIAE_CS42_3B_TGACv1_223661_AA0785280.1	Uncharacterized protein	2e-20	12	115	0	protein_coding
B40004-[25]-[181]	TRIAE_CS42_5BL_TGACv1_405556_AA1330190.1	Uncharacterized protein	2e-20	18	177	0	protein_coding
B30007-[32]-[176]	TRIAE_CS42_U_TGACv1_640941_AA2080000.2	Disease resistance protein RPP8	2e-20	7	67	0	protein_coding
A40001-[19]-[181]	TRIAE_CS42_2DL_TGACv1_159122_AA0532960.2	Probable aquaporin PIP2-3	9e-20	8	78	1	protein_coding
A10002-[9]-[181]	TRIAE_CS42_5DL_TGACv1_433677_AA1419250.3	6-phosphofructokinase 5, chloroplastic	9e-20	14	145	1	protein_coding
A60001-[20]-[165]	TRIAE_CS42_6AS_TGACv1_486122_AA1557170.1	Uncharacterized protein	9e-20	6	56	0	protein_coding
B50004-[5]-[181]	TRIAE_CS42_7DS_TGACv1_621924_AA2029380.2	Oligopeptide transporter 4	9e-20	8	78	1	protein_coding
B50006-[11]-[169]	TRIAE_CS42_5BL_TGACv1_405225_AA1322490.5	Serine carboxypeptidase-like protein 6	3e-19	18	185	4	protein_coding
B10003-[24]-[166]	TRIAE_CS42_7AL_TGACv1_558688_AA1795450.1	Uncharacterized protein	3e-19	9	93	0	protein_coding
A30005-[18]-[157]	TRIAE_CS42_U_TGACv1_644332_AA2138810.1	Uncharacterized protein	3e-19	13	130	1	protein_coding
B50003-[0]-[181]	TRIAE_CS42_1DS_TGACv1_081509_AA0261160.1	Actin-like ATPase superfamily protein isoform 1	1e-18	18	191	4	protein_coding
A20002-[7]-[178]	TRIAE_CS42_2BS_TGACv1_148287_AA0491940.1	proteasome inhibitor-related	1e-18	5	54	0	protein_coding
B20006-[10]-[181]	TRIAE_CS42_4AL_TGACv1_288915_AA0961300.1	Protein kinase superfamily protein	1e-18	9	93	2	protein_coding
A50006-[16]-[168]	TRIAE_CS42_4BS_TGACv1_328234_AA1085010.1	Uncharacterized protein	1e-18	6	64	0	protein_coding
A30005-[8]-[181]	TRIAE_CS42_5AS_TGACv1_394618_AA1281300.1	Uncharacterized protein	1e-18	9	89	0	protein_coding
B70001-[8]-[181]	TRIAE_CS42_U_TGACv1_641412_AA2094380.1	Uncharacterized protein	1e-18	9	89	0	protein_coding
B70002-[6]-[181]	TRIAE_CS42_2DL_TGACv1_159022_AA0530870.1	Putative potassium transporter 11	4e-18	19	195	4	protein_coding
B20001-[13]-[181]	TRIAE_CS42_2DS_TGACv1_179233_AA0605480.2	Superoxide dismutase	4e-18	9	89	3	protein_coding
B20005-[11]-[165]	TRIAE_CS42_2DS_TGACv1_179233_AA0605480.2	Superoxide dismutase	4e-18	9	89	3	protein_coding
B20005-[3]-[181]	TRIAE_CS42_2DS_TGACv1_179233_AA0605480.2	Superoxide dismutase	4e-18	9	89	3	protein_coding
A70004-[8]-[172]	TRIAE_CS42_4AL_TGACv1_289461_AA0971610.1	1-phosphatidylinositol-3-phosphate 5-kinase FAB1	4e-18	15	151	0	protein_coding
B70003-[14]-[168]	TRIAE_CS42_4AL_TGACv1_289461_AA0971610.1	1-phosphatidylinositol-3-phosphate 5-kinase FAB1	4e-18	15	151	0	protein_coding
A10005-[4]-[181]	TRIAE_CS42_7AL_TGACv1_556759_AA1770430.1	Uncharacterized protein	4e-18	10	95	2	protein_coding
B20006-[16]-[169]	TRIAE_CS42_2AL_TGACv1_095449_AA0310890.1	General negative regulator of transcription subunit 4	1e-17	11	105	0	protein_coding
D20004-[4]-[179]	TRIAE_CS42_2DL_TGACv1_158410_AA0517950.1	Trafficking protein particle complex subunit 2	1e-17	5	52	0	protein_coding
A30006-[9]-[172]	TRIAE_CS42_3AL_TGACv1_195613_AA0651950.4	Mitochondrial thiamine pyrophosphate carrier 1	1e-17	5	52	0	protein_coding
A20006-[12]-[181]	TRIAE_CS42_4AL_TGACv1_288400_AA0947750.1	Uncharacterized protein	1e-17	11	105	0	protein_coding
B40004-[8]-[176]	TRIAE_CS42_4BL_TGACv1_321990_AA1067520.2	Mannose-1-phosphate guanyltransferase alpha	1e-17	5	52	0	protein_coding
B70005-[19]-[163]	TRIAE_CS42_6BL_TGACv1_501690_AA1619910.1	Uncharacterized protein	1e-17	12	118	3	protein_coding
A70004-[2]-[181]	TRIAE_CS42_1AL_TGACv1_001274_AA0028110.1	Uncharacterized protein	5e-17	11	111	4	protein_coding
A50005-[19]-[173]	TRIAE_CS42_1AS_TGACv1_019159_AA0061820.4	Uncharacterized protein	5e-17	14	145	5	protein_coding
D60004-[4]-[178]	TRIAE_CS42_1DL_TGACv1_061187_AA0188220.3	Arginyl-tRNA--protein transferase 1	5e-17	11	111	2	protein_coding
A30003-[15]-[168]	TRIAE_CS42_3AL_TGACv1_193564_AA0613140.1	Uncharacterized protein	5e-17	5	51	0	protein_coding
A20002-[13]-[169]	TRIAE_CS42_6BS_TGACv1_513411_AA1640640.1	Putative Wall-associated receptor kinase 5	5e-17	11	112	3	protein_coding
A40005-[9]-[181]	TRIAE_CS42_1AL_TGACv1_002267_AA0040270.1	Uncharacterized protein	2e-16	27	228	3	protein_coding
A40001-[32]-[163]	TRIAE_CS42_2BL_TGACv1_131264_AA0425160.2	Uncharacterized protein	2e-16	15	153	0	protein_coding
E10004-[1]-[181]	TRIAE_CS42_3B_TGACv1_222503_AA0766110.1	Uncharacterized protein	2e-16	12	122	2	protein_coding
B70002-[11]-[181]	TRIAE_CS42_3DL_TGACv1_250756_AA0872660.1	DNA methyltransferase-2	2e-16	9	99	2	protein_coding
A30006-[11]-[181]	TRIAE_CS42_3DS_TGACv1_272249_AA0917780.1	CLP protease proteolytic subunit 3	2e-16	24	222	7	protein_coding
B20002-[21]-[172]	TRIAE_CS42_6BS_TGACv1_513411_AA1640640.1	Putative Wall-associated receptor kinase 5	2e-16	8	80	1	protein_coding
A70001-[4]-[181]	TRIAE_CS42_3DL_TGACv1_251126_AA0877780.4	Uncharacterized protein	5e-16	9	89	0	protein_coding
D30002-[7]-[161]	TRIAE_CS42_3DS_TGACv1_272922_AA0926660.1	associated molecule with the SH3 domain of STAM 3	5e-16	5	52	0	protein_coding
D50002-[4]-[166]	TRIAE_CS42_6BS_TGACv1_513452_AA1642050.1	Uncharacterized protein	5e-16	22	221	2	protein_coding
A70001-[16]-[168]	TRIAE_CS42_3B_TGACv1_222800_AA0771050.1	Uncharacterized protein	2e-15	12	117	2	protein_coding
B20002-[19]-[178]	TRIAE_CS42_3B_TGACv1_223412_AA0781740.3	Nuclease S1	2e-15	10	98	1	protein_coding
B50004-[9]-[180]	TRIAE_CS42_3DS_TGACv1_271769_AA0907590.1	Uncharacterized protein	2e-15	11	115	2	protein_coding
A50004-[13]-[169]	TRIAE_CS42_7BS_TGACv1_593339_AA1950560.1	Uncharacterized protein	2e-15	8	78	0	protein_coding
B30003-[17]-[181]	TRIAE_CS42_3B_TGACv1_220602_AA0710790.1	Uncharacterized protein	7e-15	13	128	2	protein_coding
A50005-[23]-[163]	TRIAE_CS42_5AS_TGACv1_392777_AA1264410.1	Pathogenesis-related protein PRMS	7e-15	11	110	3	protein_coding
D70001-[0]-[181]	TRIAE_CS42_5DL_TGACv1_433508_AA1415050.1	Histone H3.2	7e-15	17	173	5	protein_coding
B60006-[7]-[181]	TRIAE_CS42_6BL_TGACv1_500169_AA1600470.1	Retrotransposon protein, Ty1-copia subclass	7e-15	12	115	0	protein_coding
B20006-[17]-[173]	TRIAE_CS42_6DL_TGACv1_527433_AA1703890.1	Uncharacterized protein	7e-15	11	105	2	protein_coding
A60004-[5]-[181]	TRIAE_CS42_1BS_TGACv1_050476_AA0172550.1	Uncharacterized protein	8e-14	12	131	4	protein_coding
B20001-[36]-[163]	TRIAE_CS42_2BS_TGACv1_146572_AA0468420.4	2-dehydro-3-deoxyphosphooctonate aldolase	8e-14	5	45	0	protein_coding
B30002-[8]-[177]	TRIAE_CS42_3AS_TGACv1_212091_AA0697600.1	aluminum-activated malate transporter	8e-14	5	53	0	protein_coding
D20002-[9]-[166]	TRIAE_CS42_6BS_TGACv1_513411_AA1640640.1	Putative Wall-associated receptor kinase 5	8e-14	11	109	3	protein_coding
B70004-[12]-[165]	TRIAE_CS42_7DL_TGACv1_604833_AA2002100.1	Squamous cell carcinoma antigen recognized by T-cells 3	8e-14	5	48	0	protein_coding
D40004-[8]-[160]	TRIAE_CS42_1BL_TGACv1_031341_AA0111980.3	Dynamin-related protein 5A	3e-13	7	69	0	protein_coding
B20005-[19]-[180]	TRIAE_CS42_1DL_TGACv1_061847_AA0204260.1	Uncharacterized protein	3e-13	5	49	0	protein_coding
A20005-[6]-[181]	TRIAE_CS42_3DS_TGACv1_273852_AA0933750.1	Uncharacterized protein	3e-13	13	135	6	protein_coding
D60001-[2]-[168]	TRIAE_CS42_6AS_TGACv1_487805_AA1573030.4	Fructan 1-exohydrolase w1	3e-13	8	78	1	protein_coding
A70003-[10]-[168]	TRIAE_CS42_7DL_TGACv1_604723_AA2001080.1	Putative F-box domain containing protein	1e-12	14	143	4	protein_coding
B20005-[16]-[168]	TRIAE_CS42_2DL_TGACv1_158637_AA0523730.2	scramblase-related	3e-12	4	42	0	protein_coding
D40004-[9]-[181]	TRIAE_CS42_2DL_TGACv1_158830_AA0526840.1	Uncharacterized protein	3e-12	19	199	5	protein_coding
E10001-[13]-[156]	TRIAE_CS42_5DL_TGACv1_434016_AA1427230.9	Uncharacterized protein	3e-12	16	159	1	protein_coding
B60003-[13]-[163]	TRIAE_CS42_6DS_TGACv1_543096_AA1735350.1	protein kinase domain containing protein	3e-12	4	42	0	protein_coding
B20006-[4]-[181]	TRIAE_CS42_7DL_TGACv1_602694_AA1965505.1	RCD one-like protein, putative	3e-12	5	47	0	protein_coding
B20006-[8]-[181]	TRIAE_CS42_7DL_TGACv1_602694_AA1965505.1	RCD one-like protein, putative	3e-12	5	47	0	protein_coding
B70006-[13]-[181]	TRIAE_CS42_7DS_TGACv1_626610_AA2066850.1	Uncharacterized protein	3e-12	9	92	0	protein_coding
A20006-[5]-[178]	TRIAE_CS42_2AL_TGACv1_095512_AA0311780.4	Tetratricopeptide repeat (TPR)-like superfamily protein	1e-11	4	41	0	protein_coding
B50006-[6]-[168]	TRIAE_CS42_4AL_TGACv1_288969_AA0962280.1	Leucine-rich repeat protein kinase family protein	1e-11	8	79	0	protein_coding
B10001-[21]-[168]	TRIAE_CS42_6BL_TGACv1_499479_AA1583690.1	ABC transporter C family member 10	1e-11	6	58	1	protein_coding
A50005-[9]-[181]	DTC_Atau_Jorge_A_consensus-1	DNA-transposon, TIR, CACTA	0	100	1000	1	TE
A50001-[10]-[180]	DTC_Atau_Jorge_A_consensus-1	DNA-transposon, TIR, CACTA	0	100	1002	3	TE
B70004-[10]-[175]	DTC_Atau_Jorge_A_consensus-1	DNA-transposon, TIR, CACTA	0	64	680	9	TE
A60002-[8]-[181]	DTC_Atau_Jorge_A_consensus-1	DNA-transposon, TIR, CACTA	0	58	594	9	TE
A40001-[24]-[168]	DTC_Atau_Jorge_A_consensus-1	DNA-transposon, TIR, CACTA	0	57	570	1	TE
B10001-[10]-[181]	DTC_Atau_Jorge_A_consensus-1	DNA-transposon, TIR, CACTA	0	57	577	4	TE
B30002-[12]-[168]	DTC_Atau_Jorge_A_consensus-1	DNA-transposon, TIR, CACTA	0	49	496	6	TE
A50004-[8]-[171]	DTC_Atau_Jorge_B_consensus-1	DNA-transposon, TIR, CACTA	0	100	1009	4	TE
B20003-[1]-[181]	DTC_Atau_Jorge_B_consensus-1	DNA-transposon, TIR, CACTA	0	68	683	3	TE
A70003-[4]-[181]	DTC_Atau_Jorge_C_3D-312	DNA-transposon, TIR, CACTA	0	100	1000	2	TE
B10005-[25]-[176]	DTC_Atau_Jorge_C_3D-312	DNA-transposon, TIR, CACTA	0	100	1002	3	TE
B20004-[4]-[181]	DTC_Atau_Jorge_C_3D-312	DNA-transposon, TIR, CACTA	0	100	1031	7	TE
A10003-[3]-[181]	DTC_Atau_Jorge_C_3D-312	DNA-transposon, TIR, CACTA	0	96	788	3	TE
B70004-[8]-[178]	DTC_Atau_Jorge_D_3D-339	DNA-transposon, TIR, CACTA	0	100	1001	2	TE
B10002-[7]-[178]	DTC_Atau_Jorge_D_3D-339	DNA-transposon, TIR, CACTA	0	99	1024	12	TE
A30004-[13]-[181]	DTC_Atau_Jorge_D_3D-339	DNA-transposon, TIR, CACTA	0	61	621	7	TE
B70006-[26]-[168]	DTC_Atau_Jude_AF446141-1	DNA-transposon, TIR, CACTA	0	88	698	3	TE
B60001-[13]-[181]	DTC_Atau_Jude_AF446141-1	DNA-transposon, TIR, CACTA	0	87	870	4	TE
B40002-[4]-[181]	DTC_Hvul_Conan_Gb3-1	DNA-transposon, TIR, CACTA	0	87	675	10	TE
A60001-[14]-[168]	DTC_Null_Clifford_consensus-1	DNA-transposon, TIR, CACTA	0	100	1001	6	TE
B20001-[5]-[181]	DTC_Null_Clifford_consensus-1	DNA-transposon, TIR, CACTA	0	99	1001	10	TE
A20006-[8]-[181]	DTC_Null_Clifford_consensus-1	DNA-transposon, TIR, CACTA	0	77	774	11	TE
A20006-[18]-[163]	DTC_Null_Conan_consensus-1	DNA-transposon, TIR, CACTA	0	100	1024	10	TE
D10004-[0]-[181]	DTC_Null_Hamlet_consensus-1	DNA-transposon, TIR, CACTA	0	91	962	10	TE
A30005-[5]-[181]	DTC_Null_Isaac_consensus-1	DNA-transposon, TIR, CACTA	0	100	1001	4	TE
B40005-[1]-[181]	DTC_Taes_Byron_consensus-2	DNA-transposon, TIR, CACTA	0	81	695	22	TE
A20006-[21]-[179]	DTC_Taes_Jorge_59e04-1	DNA-transposon, TIR, CACTA	0	86	858	6	TE
A40003-[8]-[176]	DTC_Taes_Jorge_59e04-1	DNA-transposon, TIR, CACTA	0	58	592	5	TE
D50001-[0]-[181]	DTC_Taes_Jorge_59e04-1	DNA-transposon, TIR, CACTA	0	47	469	0	TE
B40002-[10]-[181]	DTC_Taes_Jorge_59e04-1	DNA-transposon, TIR, CACTA	0	43	426	0	TE
D30001-[3]-[169]	DTC_Taes_Pavel_RND3B-1	DNA-transposon, TIR, CACTA	0	100	1006	7	TE
D30001-[2]-[169]	DTC_Taes_Pavel_RND3B-1	DNA-transposon, TIR, CACTA	0	100	1005	7	TE
D30001-[7]-[166]	DTC_Taes_Pavel_RND3B-1	DNA-transposon, TIR, CACTA	0	100	1005	7	TE
D30001-[6]-[178]	DTC_Taes_Pavel_RND3B-1	DNA-transposon, TIR, CACTA	0	100	1009	9	TE
D30001-[1]-[169]	DTC_Taes_Pavel_RND3B-1	DNA-transposon, TIR, CACTA	0	100	1007	9	TE
D30001-[9]-[168]	DTC_Taes_Pavel_RND3B-1	DNA-transposon, TIR, CACTA	0	100	1007	10	TE
D30001-[4]-[169]	DTC_Taes_Pavel_RND3B-1	DNA-transposon, TIR, CACTA	0	100	1008	11	TE
D30003-[0]-[181]	DTC_Taes_Pavel_RND3B-1	DNA-transposon, TIR, CACTA	0	99	987	6	TE
B40004-[24]-[167]	DTC_Taes_Pavel_RND3B-1	DNA-transposon, TIR, CACTA	0	43	429	1	TE
B30007-[4]-[181]	DTC_Taes_Vincent_42j2-1	DNA-transposon, TIR, CACTA	0	99	776	4	TE
A50006-[3]-[181]	DTC_Tdur_Byron_AY146587-2	DNA-transposon, TIR, CACTA	0	99	1003	10	TE
B10005-[20]-[172]	DTC_Tmon_Jorge_231A16-1	DNA-transposon, TIR, CACTA	0	100	1000	3	TE
B50004-[10]-[169]	DTC_Tmon_Jorge_AF326781-1	DNA-transposon, TIR, CACTA	0	49	492	4	TE
B10002-[4]-[181]	DTC_Tmon_TAT2_231A16-1	DNA-transposon, TIR, CACTA	0	73	820	6	TE
B30001-[4]-[181]	DTM_Null_Remus_consensus-1	DNA-transposon, TIR, Mutator	0	65	710	6	TE
A40002-[2]-[181]	RIX_Taes_Stasy_consensus-1	Retrotransposon, non-LTR (SINE)	0	61	491	1	TE
D10003-[1]-[181]	RIX_Taes_Stasy_consensus-1	Retrotransposon, non-LTR (SINE)	0	58	583	3	TE
A40003-[5]-[181]	RIX_Taes_Stasy_consensus-1	Retrotransposon, non-LTR (SINE)	0	50	499	0	TE
A60001-[18]-[161]	RIX_Taes_Stasy_consensus-1	Retrotransposon, non-LTR (SINE)	0	50	499	0	TE
D20004-[0]-[181]	RIX_Taes_Stasy_consensus-1	Retrotransposon, non-LTR (SINE)	0	50	503	2	TE
B10002-[19]-[168]	RIX_Taes_Stasy_consensus-1	Retrotransposon, non-LTR (SINE)	0	49	486	0	TE
A30005-[17]-[168]	RIX_Taes_Stasy_consensus-1	Retrotransposon, non-LTR (SINE)	0	48	484	0	TE
B20006-[14]-[168]	RIX_Taes_Stasy_consensus-1	Retrotransposon, non-LTR (SINE)	0	47	467	0	TE
B60004-[10]-[167]	RIX_Taes_Stasy_consensus-1	Retrotransposon, non-LTR (SINE)	0	46	462	0	TE
B30005-[4]-[162]	RIX_Taes_Stasy_consensus-1	Retrotransposon, non-LTR (SINE)	0	45	449	1	TE
B30001-[9]-[182]	RIX_Taes_Stasy_consensus-1	Retrotransposon, non-LTR (SINE)	0	44	441	1	TE
B20003-[25]-[169]	RIX_Taes_Stasy_consensus-1	Retrotransposon, non-LTR (SINE)	0	44	446	3	TE
B30001-[7]-[160]	RIX_Taes_Stasy_consensus-1	Retrotransposon, non-LTR (SINE)	0	43	432	1	TE
A20004-[1]-[181]	RIX_Taes_Stasy_consensus-1	Retrotransposon, non-LTR (SINE)	0	40	405	1	TE
B60003-[14]-[170]	RIX_Tdur_Stasy_294D11-1	Retrotransposon, non-LTR (SINE)	0	41	409	0	TE
A40004-[13]-[168]	RLC_Hvul_unnamed_509D2-2	Retrotransposon, LTR, Copia	0	95	953	5	TE
A70001-[2]-[181]	RLC_Null_Angela_A_consensus-1	Retrotransposon, LTR, Copia	0	100	927	3	TE
B70004-[14]-[168]	RLC_Null_Angela_A_consensus-1	Retrotransposon, LTR, Copia	0	100	1002	4	TE
A50006-[15]-[178]	RLC_Null_Angela_A_consensus-1	Retrotransposon, LTR, Copia	0	99	998	1	TE
B10002-[8]-[178]	RLC_Null_Angela_A_consensus-1	Retrotransposon, LTR, Copia	0	99	999	2	TE
B10004-[0]-[181]	RLC_Null_Angela_A_consensus-1	Retrotransposon, LTR, Copia	0	89	894	4	TE
A70002-[3]-[181]	RLC_Null_Angela_B_consensus-1	Retrotransposon, LTR, Copia	0	100	1002	4	TE
B40005-[12]-[177]	RLC_Null_Angela_B_consensus-1	Retrotransposon, LTR, Copia	0	100	1004	7	TE
A50003-[4]-[174]	RLC_Null_Angela_B_consensus-1	Retrotransposon, LTR, Copia	0	100	1016	9	TE
B10001-[23]-[167]	RLC_Null_Angela_B_consensus-1	Retrotransposon, LTR, Copia	0	100	1004	9	TE
B70001-[6]-[174]	RLC_Null_Angela_B_consensus-1	Retrotransposon, LTR, Copia	0	100	1037	12	TE
A20004-[10]-[181]	RLC_Null_Angela_B_consensus-1	Retrotransposon, LTR, Copia	0	84	865	9	TE
B50005-[12]-[180]	RLC_Null_Maximus_consensus-1	Retrotransposon, LTR, Copia	0	99	1002	19	TE
B40005-[16]-[168]	RLC_Null_WIS_A_consensus-1	Retrotransposon, LTR, Copia	0	100	1002	3	TE
B60001-[25]-[168]	RLC_Null_WIS_A_consensus-1	Retrotransposon, LTR, Copia	0	98	980	2	TE
B20001-[8]-[181]	RLC_Null_WIS_A_consensus-1	Retrotransposon, LTR, Copia	0	59	592	3	TE
A60001-[2]-[181]	RLC_Null_WIS_B_consensus-1	Retrotransposon, LTR, Copia	0	100	1000	5	TE
B10005-[9]-[174]	RLC_Null_WIS_B_consensus-1	Retrotransposon, LTR, Copia	0	99	998	1	TE
A40001-[13]-[181]	RLC_Taes_Claudia_consensus-1	Retrotransposon, LTR, Copia	0	99	999	4	TE
A30005-[15]-[168]	RLC_Taes_Claudia_consensus-1	Retrotransposon, LTR, Copia	0	99	1020	16	TE
B30007-[10]-[180]	RLC_Taes_Claudia_consensus-1	Retrotransposon, LTR, Copia	0	64	644	5	TE
B70006-[25]-[168]	RLG_Atau_Sabrina_B_AY368673-1	Retrotransposon, LTR, Gypsy	0	100	1013	9	TE
B70006-[11]-[180]	RLG_Atau_Sabrina_B_AY368673-1	Retrotransposon, LTR, Gypsy	0	97	968	10	TE
D10001-[3]-[181]	RLG_Atau_Sabrina_B_AY368673-1	Retrotransposon, LTR, Gypsy	0	94	959	13	TE
B40002-[17]-[181]	RLG_Atau_Sabrina_B_AY368673-1	Retrotransposon, LTR, Gypsy	0	90	904	3	TE
B60003-[1]-[181]	RLG_Atau_Sabrina_B_AY368673-1	Retrotransposon, LTR, Gypsy	0	88	884	4	TE
B50003-[7]-[180]	RLG_Atau_Sabrina_B_AY368673-1	Retrotransposon, LTR, Gypsy	0	76	768	5	TE
A30005-[13]-[181]	RLG_Hsap_Derami_A_AY188333-1	Retrotransposon, LTR, Gypsy	0	99	1011	12	TE
A30005-[4]-[181]	RLG_Hsap_Derami_AY368673-1	Retrotransposon, LTR, Gypsy	0	98	986	18	TE
A70004-[6]-[181]	RLG_Hsap_Sabrina_B_115G1-2	Retrotransposon, LTR, Gypsy	0	99	1015	6	TE
B20003-[12]-[181]	RLG_Hsap_Sabrina_B_115G1-2	Retrotransposon, LTR, Gypsy	0	96	903	16	TE
A40002-[4]-[170]	RLG_Hsap_Sabrina_C_210J24-2	Retrotransposon, LTR, Gypsy	0	100	1000	1	TE
A50004-[11]-[168]	RLG_Hsap_Sabrina_C_210J24-2	Retrotransposon, LTR, Gypsy	0	62	620	4	TE
A50006-[9]-[175]	RLG_Hsap_Sabrina_C_AY494981-4	Retrotransposon, LTR, Gypsy	0	99	1030	16	TE
A10001-[17]-[181]	RLG_Hsap_Sabrina_D_AY146588-2	Retrotransposon, LTR, Gypsy	0	96	967	11	TE
A70005-[4]-[181]	RLG_Hvul_Egug_AY268139-1	Retrotransposon, LTR, Gypsy	0	100	1006	10	TE
A50006-[5]-[181]	RLG_Hvul_Hawi_AY494981-1	Retrotransposon, LTR, Gypsy	0	94	965	24	TE
A70006-[10]-[181]	RLG_Hvul_Hawi_AY494981-1	Retrotransposon, LTR, Gypsy	0	76	796	14	TE
A40001-[8]-[181]	RLG_Hvul_Romana_AY494981-1	Retrotransposon, LTR, Gypsy	0	50	502	6	TE
B60002-[0]-[181]	RLG_Hvul_Sabrina_C_consensus-1	Retrotransposon, LTR, Gypsy	0	100	1002	10	TE
A20002-[6]-[178]	RLG_Hvul_Sabrina_C_consensus-1	Retrotransposon, LTR, Gypsy	0	100	1002	11	TE
B30004-[14]-[168]	RLG_Hvul_Sabrina_C_consensus-1	Retrotransposon, LTR, Gypsy	0	100	1072	14	TE
A60001-[19]-[164]	RLG_Hvul_Sabrina_C_consensus-1	Retrotransposon, LTR, Gypsy	0	100	1001	17	TE
A50001-[7]-[178]	RLG_Hvul_Sabrina_C_consensus-1	Retrotransposon, LTR, Gypsy	0	100	1001	19	TE
A20004-[3]-[181]	RLG_Hvul_Sabrina_C_consensus-1	Retrotransposon, LTR, Gypsy	0	99	999	6	TE
B30004-[10]-[178]	RLG_Hvul_Sabrina_C_consensus-1	Retrotransposon, LTR, Gypsy	0	99	1056	12	TE
A50001-[2]-[181]	RLG_Hvul_Sabrina_D_consensus-1	Retrotransposon, LTR, Gypsy	0	100	1002	18	TE
A40002-[3]-[181]	RLG_Hvul_Sabrina_D_consensus-1	Retrotransposon, LTR, Gypsy	0	99	1001	12	TE
A70003-[3]-[181]	RLG_Hvul_Wilma_AY494981-2	Retrotransposon, LTR, Gypsy	0	100	1039	12	TE
A10001-[10]-[174]	RLG_Hvul_Wilma_AY494981-2	Retrotransposon, LTR, Gypsy	0	71	707	4	TE
A30005-[6]-[177]	RLG_Hvul_Wilma_AY494981-2	Retrotransposon, LTR, Gypsy	0	67	673	5	TE
B50003-[2]-[174]	RLG_Null_Carmilla_consensus-1	Retrotransposon, LTR, Gypsy	0	100	1000	3	TE
B40005-[8]-[173]	RLG_Null_Fatima_consensus-1	Retrotransposon, LTR, Gypsy	0	100	1003	7	TE
B40004-[10]-[181]	RLG_Null_Fatima_consensus-1	Retrotransposon, LTR, Gypsy	0	38	377	0	TE
B10005-[7]-[181]	RLG_Null_Jeli_consensus-1	Retrotransposon, LTR, Gypsy	0	99	995	23	TE
A10003-[0]-[181]	RLG_Null_Jeli_consensus-1	Retrotransposon, LTR, Gypsy	0	78	754	14	TE
B10001-[9]-[181]	RLG_Null_Laura_consensus-1	Retrotransposon, LTR, Gypsy	0	96	984	35	TE
B30004-[5]-[181]	RLG_Null_WHAM_consensus-1	Retrotransposon, LTR, Gypsy	0	100	1008	6	TE
A50005-[22]-[154]	RLG_Null_WHAM_consensus-1	Retrotransposon, LTR, Gypsy	0	100	1002	8	TE
A50004-[14]-[168]	RLG_Null_WHAM_consensus-1	Retrotransposon, LTR, Gypsy	0	100	1026	10	TE
B50006-[0]-[181]	RLG_Null_WHAM_consensus-1	Retrotransposon, LTR, Gypsy	0	100	1003	10	TE
A20004-[7]-[179]	RLG_Null_WHAM_consensus-1	Retrotransposon, LTR, Gypsy	0	100	955	12	TE
A30004-[4]-[181]	RLG_Null_WHAM_consensus-1	Retrotransposon, LTR, Gypsy	0	73	741	6	TE
B60001-[30]-[168]	RLG_Taes_Abbie_B_3BctgB-42	Retrotransposon, LTR, Gypsy	0	91	963	13	TE
B10002-[17]-[174]	RLG_Taes_Abia_B_3Brph7-445	Retrotransposon, LTR, Gypsy	0	99	1019	31	TE
B40003-[8]-[180]	RLG_Taes_Abia_consensus-1	Retrotransposon, LTR, Gypsy	0	100	1005	8	TE
A20003-[11]-[161]	RLG_Taes_Abia_consensus-1	Retrotransposon, LTR, Gypsy	0	97	993	4	TE
D10002-[2]-[181]	RLG_Taes_Abia_consensus-1	Retrotransposon, LTR, Gypsy	0	93	934	12	TE
A20003-[13]-[168]	RLG_Taes_Cereba_consensus-1	Retrotransposon, LTR, Gypsy	0	76	826	18	TE
A40003-[3]-[181]	RLG_Taes_Derami_consensus-1	Retrotransposon, LTR, Gypsy	0	100	1090	34	TE
A30005-[19]-[167]	RLG_Taes_Derami_consensus-1	Retrotransposon, LTR, Gypsy	0	76	495	3	TE
B40003-[0]-[181]	RLG_Taes_Egug_consensus-1	Retrotransposon, LTR, Gypsy	0	100	1005	6	TE
B40005-[5]-[173]	RLG_Taes_Egug_consensus-1	Retrotransposon, LTR, Gypsy	0	100	1041	14	TE
A10001-[8]-[181]	RLG_Taes_Egug_consensus-1	Retrotransposon, LTR, Gypsy	0	99	1028	13	TE
B60006-[0]-[181]	RLG_Taes_Egug_consensus-1	Retrotransposon, LTR, Gypsy	0	99	1083	24	TE
B50005-[15]-[168]	RLG_Taes_Egug_consensus-1	Retrotransposon, LTR, Gypsy	0	99	1109	36	TE
B50004-[14]-[180]	RLG_Taes_Egug_consensus-1	Retrotransposon, LTR, Gypsy	0	97	1014	12	TE
B10003-[9]-[181]	RLG_Taes_Ifis_consensus-1	Retrotransposon, LTR, Gypsy	0	99	1001	4	TE
A70006-[4]-[181]	RLG_Taes_Romani_10k23-3	Retrotransposon, LTR, Gypsy	0	90	906	7	TE
A50006-[1]-[181]	RLG_Taes_Sabrina_D_10k23-4	Retrotransposon, LTR, Gypsy	0	89	891	4	TE
B70002-[8]-[181]	RLG_Taes_Sabrina_D_consensus-2	Retrotransposon, LTR, Gypsy	0	87	921	19	TE
B70005-[5]-[179]	RLG_Taes_Sabrina_D_consensus-2	Retrotransposon, LTR, Gypsy	0	71	752	14	TE
B50001-[8]-[161]	RLG_Taes_Sumana_59e04-2	Retrotransposon, LTR, Gypsy	0	100	1003	8	TE
B60003-[7]-[175]	RLG_Taes_Sumana_59e04-2	Retrotransposon, LTR, Gypsy	0	100	1021	25	TE
B20004-[15]-[168]	RLG_Taes_Sumana_59e04-2	Retrotransposon, LTR, Gypsy	0	82	819	10	TE
B40002-[5]-[181]	RLG_Taes_Sumaya_consensus-1	Retrotransposon, LTR, Gypsy	0	100	1019	18	TE
A10002-[2]-[181]	RLG_Taes_Sumaya_consensus-1	Retrotransposon, LTR, Gypsy	0	100	1033	22	TE
A40003-[10]-[168]	RLG_Taes_Sumaya_consensus-1	Retrotransposon, LTR, Gypsy	0	100	1035	27	TE
A30004-[6]-[174]	RLG_Taes_Sumaya_consensus-1	Retrotransposon, LTR, Gypsy	0	99	847	18	TE
A70004-[9]-[173]	RLG_Taes_Sumaya_consensus-1	Retrotransposon, LTR, Gypsy	0	71	704	7	TE
A60004-[6]-[177]	RLG_Taes_Wilma_consensus-1	Retrotransposon, LTR, Gypsy	0	99	1003	6	TE
B70003-[12]-[168]	RLG_Taes_Wilma_consensus-1	Retrotransposon, LTR, Gypsy	0	99	1120	40	TE
B20003-[9]-[181]	RLG_Taes_Wilma_consensus-1	Retrotransposon, LTR, Gypsy	0	96	962	2	TE
A20004-[17]-[168]	RLG_Taes_Wilma_consensus-1	Retrotransposon, LTR, Gypsy	0	46	471	4	TE
A60005-[13]-[168]	RLG_Tmon_Laura_609E6-1	Retrotransposon, LTR, Gypsy	0	80	807	14	TE
D40002-[0]-[181]	RLG_Tmon_Sabrina_B_AY146588-2	Retrotransposon, LTR, Gypsy	0	100	1014	11	TE
B20004-[2]-[181]	RLG_Tmon_Sabrina_B_AY146588-2	Retrotransposon, LTR, Gypsy	0	100	1013	20	TE
A10005-[11]-[179]	RLG_Tmon_Sabrina_B_AY146588-2	Retrotransposon, LTR, Gypsy	0	78	782	7	TE
A10004-[5]-[181]	RLG_Tmon_Sabrina_B_AY146588-2	Retrotransposon, LTR, Gypsy	0	76	764	11	TE
A70002-[10]-[167]	RLG_Tmon_Wilma_AY146588-3	Retrotransposon, LTR, Gypsy	0	100	1012	3	TE
A70002-[15]-[168]	RLG_Tmon_Wilma_AY146588-3	Retrotransposon, LTR, Gypsy	0	99	990	3	TE
A10005-[20]-[168]	RLG_Tmon_Wilma_AY146588-3	Retrotransposon, LTR, Gypsy	0	90	904	4	TE
B30003-[18]-[168]	XXX_Taes_Xabor_464G14-1	TE unknown	0	67	671	6	TE
B20006-[6]-[181]	RLX_Taes_Xalax_3BctgC-36	Retrotransposon, LTR, unknown	9e-178	70	701	11	TE
B50005-[13]-[181]	RLG_Hvul_Hawi_AY494981-1	Retrotransposon, LTR, Gypsy	4e-176	46	459	2	TE
B10003-[12]-[180]	RLG_Taes_Egug_consensus-1	Retrotransposon, LTR, Gypsy	4e-176	81	564	11	TE
A20003-[6]-[181]	RLG_Taes_Sumaya_59e04-1	Retrotransposon, LTR, Gypsy	1e-175	38	379	2	TE
B40002-[23]-[178]	RIX_Taes_Stasy_consensus-1	Retrotransposon, non-LTR (SINE)	5e-175	40	407	4	TE
B10003-[19]-[180]	RLG_Taes_Egug_consensus-1	Retrotransposon, LTR, Gypsy	2e-172	47	505	19	TE
B20003-[13]-[178]	RLG_Hvul_Sabrina_C_consensus-1	Retrotransposon, LTR, Gypsy	2e-166	80	807	27	TE
A60003-[6]-[181]	DTC_Taes_Jorge_59e04-1	DNA-transposon, TIR, CACTA	3e-164	70	703	10	TE
D70001-[4]-[152]	RLG_Taes_Sabrina_D_10k23-4	Retrotransposon, LTR, Gypsy	3e-164	97	451	1	TE
B10002-[13]-[181]	RLG_Taes_Sabrina_D_10k23-4	Retrotransposon, LTR, Gypsy	2e-161	68	686	17	TE
B50003-[12]-[180]	RLG_Hvul_Romana_AY494981-1	Retrotransposon, LTR, Gypsy	6e-161	64	652	14	TE
B70003-[9]-[181]	RLG_Hvul_Romana_AY494981-1	Retrotransposon, LTR, Gypsy	3e-158	48	481	6	TE
A30003-[14]-[164]	RLG_Taes_Sumana_59e04-2	Retrotransposon, LTR, Gypsy	1e-156	99	498	5	TE
D10001-[6]-[184]	RLC_Null_WIS_A_consensus-1	Retrotransposon, LTR, Copia	2e-155	35	346	1	TE
B20005-[0]-[181]	RLX_Taes_Abra_3BctgL-47	Retrotransposon, LTR, unknown	2e-155	99	671	15	TE
B40005-[17]-[168]	DTC_Taes_Pavel_RND3B-1	DNA-transposon, TIR, CACTA	7e-154	59	599	6	TE
B70005-[2]-[181]	RLC_Hvul_Leojyg_AY268139-1	Retrotransposon, LTR, Copia	3e-152	48	486	4	TE
B10003-[3]-[181]	RLG_Taes_Hawi_consensus-1	Retrotransposon, LTR, Gypsy	3e-152	91	471	5	TE
B40002-[3]-[181]	RLG_Taes_Sumaya_consensus-1	Retrotransposon, LTR, Gypsy	4e-151	63	662	21	TE
A70001-[23]-[181]	RLC_Null_Sasanda_EU157184-1	Retrotransposon, LTR, Copia	2e-149	99	1019	14	TE
D20001-[4]-[180]	DTC_Taes_Jorge_59e04-1	DNA-transposon, TIR, CACTA	2e-148	34	342	2	TE
B10003-[17]-[164]	RLC_Null_Angela_A_consensus-1	Retrotransposon, LTR, Copia	1e-145	44	451	6	TE
B30004-[16]-[168]	RLG_Hvul_Sabrina_D_consensus-1	Retrotransposon, LTR, Gypsy	4e-144	48	479	9	TE
B30005-[8]-[161]	DTC_Atau_Jorge_C_3D-312	DNA-transposon, TIR, CACTA	1e-143	43	432	3	TE
A50001-[8]-[180]	RLG_Taes_Derami_consensus-1	Retrotransposon, LTR, Gypsy	2e-135	38	392	11	TE
E10003-[11]-[175]	DTC_Null_Clifford_consensus-1	DNA-transposon, TIR, CACTA	7e-135	48	513	13	TE
A20006-[13]-[181]	DTX_Taes_XI_consensus-1	DNA-transposon, TIR, unknown	3e-133	43	376	3	TE
D60001-[1]-[181]	DTC_Atau_Jude_AF446141-1	DNA-transposon, TIR, CACTA	1e-132	36	367	5	TE
B10005-[1]-[181]	RLG_Taes_Egug_consensus-1	Retrotransposon, LTR, Gypsy	4e-132	73	773	37	TE
A40004-[11]-[181]	RLG_Null_Erika_consensus-1	Retrotransposon, LTR, Gypsy	2e-130	70	703	7	TE
B50005-[11]-[175]	RLG_Taes_Hawi_consensus-1	Retrotransposon, LTR, Gypsy	2e-129	73	756	26	TE
A20003-[14]-[152]	RLG_Null_WHAM_consensus-1	Retrotransposon, LTR, Gypsy	1e-126	93	450	10	TE
A20003-[7]-[177]	RLG_Taes_Romani_10k23-3	Retrotransposon, LTR, Gypsy	3e-121	34	341	0	TE
B30001-[10]-[163]	RLG_Taes_Ifis_consensus-1	Retrotransposon, LTR, Gypsy	9e-121	31	318	6	TE
B30003-[16]-[168]	RLG_Taes_Hawi_consensus-1	Retrotransposon, LTR, Gypsy	2e-117	25	255	2	TE
A40003-[7]-[181]	RLC_Taes_Claudia_consensus-1	Retrotransposon, LTR, Copia	2e-116	28	286	2	TE
B60004-[11]-[169]	RLG_Hvul_Egug_AY268139-1	Retrotransposon, LTR, Gypsy	9e-115	58	592	14	TE
B20005-[6]-[177]	RLG_Hsap_Derami_AY368673-1	Retrotransposon, LTR, Gypsy	4e-113	36	359	3	TE
D10002-[3]-[168]	DTC_Atau_Mandrake_AF446141-1	DNA-transposon, TIR, CACTA	1e-112	54	552	11	TE
D50001-[5]-[168]	DTC_Null_Hamlet_consensus-1	DNA-transposon, TIR, CACTA	4e-112	45	465	5	TE
A30001-[24]-[176]	RLG_Hvul_Wilma_AY494981-2	Retrotransposon, LTR, Gypsy	2e-111	24	240	1	TE
B30004-[6]-[181]	RLG_Taes_Sumaya_consensus-1	Retrotransposon, LTR, Gypsy	2e-111	95	869	39	TE
B20003-[4]-[181]	DTC_Taes_Pavel_RND3B-1	DNA-transposon, TIR, CACTA	2e-110	98	845	20	TE
B70006-[10]-[177]	RLG_Taes_Hawi_consensus-1	Retrotransposon, LTR, Gypsy	7e-110	26	258	3	TE
B70003-[11]-[177]	RLG_Hvul_Hawi_AY494981-1	Retrotransposon, LTR, Gypsy	2e-109	50	513	10	TE
A40005-[16]-[169]	DTC_Atau_Jorge_D_3D-339	DNA-transposon, TIR, CACTA	3e-101	24	244	0	TE
B20004-[17]-[175]	RLG_Taes_Sabrina_D_consensus-2	Retrotransposon, LTR, Gypsy	3e-95	23	230	1	TE
B20002-[16]-[168]	RLG_Tmon_Laura_609E6-1	Retrotransposon, LTR, Gypsy	3e-95	43	435	12	TE
B70001-[7]-[181]	RLX_Taes_Ginger_10k23-1	Retrotransposon, LTR, unknown	1e-93	40	402	4	TE
A30002-[10]-[181]	RLC_Null_Angela_B_consensus-1	Retrotransposon, LTR, Copia	4e-93	22	221	1	TE
A30002-[1]-[181]	DTC_Tmon_TAT1_AF459088-1	DNA-transposon, TIR, CACTA	2e-92	31	212	1	TE
A20003-[16]-[168]	DTC_Taes_Pavel_RND3B-1	DNA-transposon, TIR, CACTA	2e-91	34	337	0	TE
B20004-[8]-[181]	RLG_Tmon_Heidi_AY146588-1	Retrotransposon, LTR, Gypsy	7e-91	35	349	6	TE
B50003-[13]-[160]	DTC_Atau_Mandrake_AF446141-1	DNA-transposon, TIR, CACTA	3e-89	26	258	1	TE
B40005-[14]-[168]	DTC_Atau_TAT7_3DS-1	DNA-transposon, TIR, CACTA	2e-72	17	172	2	TE
B40005-[21]-[167]	DTC_Atau_TAT7_3DS-1	DNA-transposon, TIR, CACTA	2e-72	17	172	2	TE
E10003-[7]-[169]	DTC_Atau_TAT7_3DS-1	DNA-transposon, TIR, CACTA	2e-72	17	172	2	TE
B20001-[12]-[180]	RLC_Null_BARE1_B_consensus-1	Retrotransposon, LTR, Copia	2e-71	28	284	4	TE
B40005-[13]-[168]	DTC_Atau_TAT7_3DS-1	DNA-transposon, TIR, CACTA	1e-69	17	172	2	TE
D20002-[7]-[172]	RIX_Taes_Stasy_consensus-1	Retrotransposon, non-LTR (SINE)	1e-69	21	210	1	TE
A30003-[7]-[181]	RLG_Hvul_Wilma_AY494981-2	Retrotransposon, LTR, Gypsy	3e-69	26	264	1	TE
B40005-[20]-[188]	DTC_Atau_TAT7_3DS-1	DNA-transposon, TIR, CACTA	1e-68	17	165	2	TE
A70006-[13]-[165]	DTC_Tdur_Byron_AY146587-2	DNA-transposon, TIR, CACTA	5e-67	15	151	0	TE
A10005-[18]-[175]	RLC_Hvul_Valerie_AY661558-3	Retrotransposon, LTR, Copia	2e-66	50	504	10	TE
B50004-[19]-[167]	DXX_Taes_Misenos_consensus-1	DNA-transposon, unknown	8e-65	17	169	1	TE
A20006-[0]-[181]	RLG_Null_WHAM_consensus-1	Retrotransposon, LTR, Gypsy	3e-63	51	341	11	TE
A70004-[0]-[181]	DTC_Taes_Pavel_RND3B-1	DNA-transposon, TIR, CACTA	7e-59	40	348	8	TE
E10004-[3]-[168]	DTC_Atau_TAT7_3DS-1	DNA-transposon, TIR, CACTA	3e-57	14	137	1	TE
E10004-[4]-[167]	DTC_Atau_TAT7_3DS-1	DNA-transposon, TIR, CACTA	3e-57	14	137	1	TE
A60004-[4]-[181]	RLG_Tdur_Zuhra_103H9-1	Retrotransposon, LTR, Gypsy	4e-56	24	244	4	TE
D50001-[4]-[168]	DTC_Null_Conan_consensus-1	DNA-transposon, TIR, CACTA	4e-55	27	222	4	TE
B40001-[22]-[161]	RLC_Taes_Inga_consensus-1	Retrotransposon, LTR, Copia	2e-52	17	184	6	TE
A70001-[5]-[180]	DTC_Taes_Jorge_59e04-1	DNA-transposon, TIR, CACTA	1e-48	33	328	5	TE
A60003-[5]-[181]	RLG_Null_Erika_consensus-1	Retrotransposon, LTR, Gypsy	1e-48	98	993	29	TE
B40002-[11]-[181]	RLG_Taes_Nusif_C_3BctgB-87	Retrotransposon, LTR, Gypsy	1e-43	30	303	0	TE
D50001-[8]-[181]	DTT_Bdis_BdisE_Bd4-110	DNA-transposon, TIR, Mariner	2e-41	14	139	0	TE
A70005-[2]-[181]	RLC_Null_Maximus_consensus-1	Retrotransposon, LTR, Copia	6e-41	54	313	11	TE
E10001-[6]-[181]	DTX_Ecol_unnamed_EF540321-2	DNA-transposon, TIR, unknown	1e-36	13	131	1	TE
B10001-[7]-[181]	DTT_Taes_Jason_AF325196-1	DNA-transposon, TIR, Mariner	5e-35	19	197	2	TE
B50005-[5]-[181]	DTC_Taes_JorgeTIRs_consensus-1	DNA-transposon, TIR, CACTA	2e-34	29	285	4	TE
B60002-[19]-[156]	RLG_Null_Fatima_B_consensus-1	Retrotransposon, LTR, Gypsy	2e-34	18	180	4	TE
B30002-[7]-[181]	DTC_Atau_Jorge_D_3D-339	DNA-transposon, TIR, CACTA	2e-28	7	72	0	TE
A60001-[6]-[181]	DTC_Atau_Mandrake_AF446141-1	DNA-transposon, TIR, CACTA	2e-27	12	117	1	TE
B70005-[12]-[181]	DTM_Bdis_BdisEme_RND-1	DNA-transposon, TIR, Mutator	8e-27	42	311	4	TE
A50005-[7]-[181]	DTC_Hvul_Dagobert_AY853252-1	DNA-transposon, TIR, CACTA	9e-26	18	178	3	TE
B60006-[11]-[169]	RLX_Taes_Xalax_3BctgC-36	Retrotransposon, LTR, unknown	3e-25	21	220	9	TE
B70006-[24]-[159]	XXX_Hvul_Thurl_Gb3-2	TE unknown	1e-24	9	95	1	TE
E10004-[2]-[181]	RLC_Null_WIS_A_consensus-1	Retrotransposon, LTR, Copia	2e-21	10	96	2	TE
A70003-[0]-[181]	RLG_Taes_Quinta_consensus-1	Retrotransposon, LTR, Gypsy	2e-15	13	136	4	TE
A30001-[4]-[181]	DTC_Atau_Jorge_B_consensus-1	DNA-transposon, TIR, CACTA	1e-12	40	404	9	TE
