# Supplementary material for: Genome-wide analysis of a recently active retrotransposon, Au SINE, in wheat: content, distribution within subgenomes and chromosomes, and gene associations
Source: Plant Cell Rep. 2017 Nov 21;37(2):193–208. doi: 10.1007/s00299-017-2213-1 (PMC5787218; doi:10.1007/s00299-017-2213-1)
Supplement: Supplementary file 4 — Supplementary material 4 (XLSX 110 KB) [file 299_2017_2213_MOESM4_ESM.xlsx]

## Sheet: Sheet2
	Table S3. Validation of Au-containing transcripts.
	BLASTN algorithm used to compare cDNA (transcripts) of genomic sequences of T.aestivum
	cDNA (transcript)	aestivum file	e-value	q-coverage	length	gapopen	s-start	s-end	q-start	q-end	Genomic sequence alignment	cDNA length
	Transcript examined for gDNA contamination	Aestivum genomic file	e-value of alignment	% coverage of transcript (query)	alignment length	gap open in alignment	location start point in genome	location end point in genome	location start point in transcript	location end point in transcript	genomic sequence of alignment	original length of transcript
	TRIAE_CS42_1AL_TGACv1_002495_AA0042400.1	A10004	0	95	362	0	48425908	48425547	1	362	GATTTATCCCAATGAAACCTAGATTCATGTACAGTAGTATTTTAAAAGGGAGGAAGTATTTTTTAATGGAAAAAGAAATAGAGGAAGGGGGGATGAACTCAGTCCCAACTCCCAACTCCCCATCTCCTCCAAGCAGAGATCGTCTTGACGCTGAGGAAGGGGAAGTGAGAGTGAGAGCAGCATAATGGGGCGGTGGTGTTCGCCGGCGTCGGCGGAGCCGCGGTCGGTGCAGCTGCTCCTGCTGGGCGTCGCCCTCGTCGCCGCCTCCTTCTACGCCGGCACCCTCTTCCAGTCCTCCGCCTCCCCCGCGCTCATACTGCCCCCTTCCGTCTCCCGGTCGCCCGGTACCTCCAATCCCCAAG	2558
	TRIAE_CS42_1AL_TGACv1_002495_AA0042400.1	A10004	0	95	415	0	48425112	48424698	361	775	AGATGCTTCAGAGTTCACAAACAAAGTTGGTGTTACTTATCGAACGGCATCAATCTCAGTTCCTGATTATGGACTTGATGTGTGCCCTTTGGAATACAACGAGCATATTCCCTGTCACGATGCCGCCTATATAAGAAGCTTAAGGAACCTGGATAGATCTAGACACGAGGATCTTGAAGCTAAATGCCCTCCACGAGAGGAGAGCTTGTTCTGTTTGGTGCCCCCACCAAATGACTACAAGATACCGATAAGATGGCCAACAAGTCGTGACTATGTATGGCGTAGTAATGTGAATCATTCACACCTTTCTGAGGTAAAAGGAGGACAGAATTGGGTGCATGAGAATGGTAAGCTTTGGTGGTTTCCTGGCGGTGGCACTCACTTCAAGCGTGGTGCATC…	2558
	TRIAE_CS42_1AL_TGACv1_002495_AA0042400.1	A10004	4.38e-146	95	292	0	48424422	48424131	773	1064	AGGCTAGGAAATATGACAACCAATAGTACTGGTGATCTCCGCTCTGCAGGAGTTGTTCAGGTTTTGGATGTTGGATGCGGTGTTGCCAGCTTCTCTGCTTATCTTCTTCCCCTAGATATTCATACTATGTCATTCGCGCCAAAAGATGGCCATGAGAATCAAATCCAGTTTGCTTTAGAGCGTGGGATTGGTGCAATGATCTCTGTGTTGGCCACAAAGCAATTACCGTATCCTGGAAATTCATTTGAAATGGTTCATTGCTCCCGATGTCGTGTTGACTGGCATGAAAATG	2558
	TRIAE_CS42_1AL_TGACv1_002495_AA0042400.1	A10004	0	95	380	0	48423852	48423473	1064	1443	GATGGAATATTGCTCAAAGAGGTCGATCGTCTTTTGCGACCTAATGGATATTTTGTATATTCTGCTCCACCAGCTTATAGAAAAGATAAGGATTTCCCTATTATCTGGGAGAAGCTAATTAATATCACATCAGCAATGTGTTGGAAGCTTATTGCTAAGCATGTTCAGACTGCTATATGGATCAAACCTGAAGATGAATCTTGCCGACAGAAAAATGCTGATATGGGGATCCTGAATATCTGTGACCCCGGTGACACTTCTTCATGGCAAGCTCCATTAATGAACTGTGTTCGGTTGAACACGGACCAATCAAAAATTCAGAAACTGCCTTCCAGACCTGAACGCCTGTTATTTTATTCGAGGAGTTTGGAAATAATAGG	2558
	TRIAE_CS42_1AL_TGACv1_002495_AA0042400.1	A10004	2.27e-124	95	252	0	48422464	48422213	1440	1691	TAGGAGTTACTCCAGAGAAGTTTGAGAATAATAACCAGTTCTGGCGGGACCAGGTTCGCAAGTACTGGTCATTTCTTGGTGTTGAAAAGACTAGCATACGGAATATCATGGACATGAATGCTAATTATGGTGGATTTGCTATGGCACTAAGCACTGATCCTGTCTGGATTATGAATATAGTACCCTATACAACCATCAACACACTGCCTGTTATCTATGACCGGGGGTTAATTGGTTCTTACCATGACTGGT	2558
	TRIAE_CS42_1AL_TGACv1_002495_AA0042400.1	A10004	0	95	733	0	48420865	48420133	1826	2558	CAGGGTTTTATCATTATCAGAGATGAGAATACCACTCTCTCAAGAATCAGTGATCTCGCACCAAAGTTCCTATGGGATGTCACCATTCACACGTTGGAAAATGAGGAAAACAGGCCGGAGCAGGTGTTGATTTGTAGGAAGAAATTCTGGGCTATAGTTTGACTGGTGCTTGTGCCTGAAGATTTTATCTTATGTCCTATCTCACCATCCTGTATCTTGCTGACACAACATGAGAAAGATTTTCGGATGTACAAAAAGGTTTCAAGATGTTCCTCCAGTATGCACAAGACATTTTCTCGCGGATTCTTTCCAGCTGAGGTCATCGCATTACAGAAAAAAAAATCTGAGGACATGACTGGGATTTTCTTCAGGAAATCTTCAGCCTGCTTTTCAGTGGTT…	2558
	TRIAE_CS42_1AL_TGACv1_002495_AA0042400.2	A10004	0	96	362	0	48425908	48425547	1	362	GATTTATCCCAATGAAACCTAGATTCATGTACAGTAGTATTTTAAAAGGGAGGAAGTATTTTTTAATGGAAAAAGAAATAGAGGAAGGGGGGATGAACTCAGTCCCAACTCCCAACTCCCCATCTCCTCCAAGCAGAGATCGTCTTGACGCTGAGGAAGGGGAAGTGAGAGTGAGAGCAGCATAATGGGGCGGTGGTGTTCGCCGGCGTCGGCGGAGCCGCGGTCGGTGCAGCTGCTCCTGCTGGGCGTCGCCCTCGTCGCCGCCTCCTTCTACGCCGGCACCCTCTTCCAGTCCTCCGCCTCCCCCGCGCTCATACTGCCCCCTTCCGTCTCCCGGTCGCCCGGTACCTCCAATCCCCAAG	3570
	TRIAE_CS42_1AL_TGACv1_002495_AA0042400.2	A10004	0	96	415	0	48425112	48424698	361	775	AGATGCTTCAGAGTTCACAAACAAAGTTGGTGTTACTTATCGAACGGCATCAATCTCAGTTCCTGATTATGGACTTGATGTGTGCCCTTTGGAATACAACGAGCATATTCCCTGTCACGATGCCGCCTATATAAGAAGCTTAAGGAACCTGGATAGATCTAGACACGAGGATCTTGAAGCTAAATGCCCTCCACGAGAGGAGAGCTTGTTCTGTTTGGTGCCCCCACCAAATGACTACAAGATACCGATAAGATGGCCAACAAGTCGTGACTATGTATGGCGTAGTAATGTGAATCATTCACACCTTTCTGAGGTAAAAGGAGGACAGAATTGGGTGCATGAGAATGGTAAGCTTTGGTGGTTTCCTGGCGGTGGCACTCACTTCAAGCGTGGTGCATC…	3570
	TRIAE_CS42_1AL_TGACv1_002495_AA0042400.2	A10004	6.13e-146	96	292	0	48424422	48424131	773	1064	AGGCTAGGAAATATGACAACCAATAGTACTGGTGATCTCCGCTCTGCAGGAGTTGTTCAGGTTTTGGATGTTGGATGCGGTGTTGCCAGCTTCTCTGCTTATCTTCTTCCCCTAGATATTCATACTATGTCATTCGCGCCAAAAGATGGCCATGAGAATCAAATCCAGTTTGCTTTAGAGCGTGGGATTGGTGCAATGATCTCTGTGTTGGCCACAAAGCAATTACCGTATCCTGGAAATTCATTTGAAATGGTTCATTGCTCCCGATGTCGTGTTGACTGGCATGAAAATG	3570
	TRIAE_CS42_1AL_TGACv1_002495_AA0042400.2	A10004	0	96	1640	0	48423852	48422213	1064	2703	GATGGAATATTGCTCAAAGAGGTCGATCGTCTTTTGCGACCTAATGGATATTTTGTATATTCTGCTCCACCAGCTTATAGAAAAGATAAGGATTTCCCTATTATCTGGGAGAAGCTAATTAATATCACATCAGCAATGTGTTGGAAGCTTATTGCTAAGCATGTTCAGACTGCTATATGGATCAAACCTGAAGATGAATCTTGCCGACAGAAAAATGCTGATATGGGGATCCTGAATATCTGTGACCCCGGTGACACTTCTTCATGGCAAGCTCCATTAATGAACTGTGTTCGGTTGAACACGGACCAATCAAAAATTCAGAAACTGCCTTCCAGACCTGAACGCCTGTTATTTTATTCGAGGAGTTTGGAAATAATAGGTCAGTCCATTTCCATTGCC…	3570
	TRIAE_CS42_1AL_TGACv1_002495_AA0042400.2	A10004	0	96	733	0	48420865	48420133	2838	3570	CAGGGTTTTATCATTATCAGAGATGAGAATACCACTCTCTCAAGAATCAGTGATCTCGCACCAAAGTTCCTATGGGATGTCACCATTCACACGTTGGAAAATGAGGAAAACAGGCCGGAGCAGGTGTTGATTTGTAGGAAGAAATTCTGGGCTATAGTTTGACTGGTGCTTGTGCCTGAAGATTTTATCTTATGTCCTATCTCACCATCCTGTATCTTGCTGACACAACATGAGAAAGATTTTCGGATGTACAAAAAGGTTTCAAGATGTTCCTCCAGTATGCACAAGACATTTTCTCGCGGATTCTTTCCAGCTGAGGTCATCGCATTACAGAAAAAAAAATCTGAGGACATGACTGGGATTTTCTTCAGGAAATCTTCAGCCTGCTTTTCAGTGGTT…	3570
	TRIAE_CS42_1AL_TGACv1_002495_AA0042400.3	A10004	0	94	362	0	48425908	48425547	1	362	GATTTATCCCAATGAAACCTAGATTCATGTACAGTAGTATTTTAAAAGGGAGGAAGTATTTTTTAATGGAAAAAGAAATAGAGGAAGGGGGGATGAACTCAGTCCCAACTCCCAACTCCCCATCTCCTCCAAGCAGAGATCGTCTTGACGCTGAGGAAGGGGAAGTGAGAGTGAGAGCAGCATAATGGGGCGGTGGTGTTCGCCGGCGTCGGCGGAGCCGCGGTCGGTGCAGCTGCTCCTGCTGGGCGTCGCCCTCGTCGCCGCCTCCTTCTACGCCGGCACCCTCTTCCAGTCCTCCGCCTCCCCCGCGCTCATACTGCCCCCTTCCGTCTCCCGGTCGCCCGGTACCTCCAATCCCCAAG	2311
	TRIAE_CS42_1AL_TGACv1_002495_AA0042400.3	A10004	0	94	415	0	48425112	48424698	361	775	AGATGCTTCAGAGTTCACAAACAAAGTTGGTGTTACTTATCGAACGGCATCAATCTCAGTTCCTGATTATGGACTTGATGTGTGCCCTTTGGAATACAACGAGCATATTCCCTGTCACGATGCCGCCTATATAAGAAGCTTAAGGAACCTGGATAGATCTAGACACGAGGATCTTGAAGCTAAATGCCCTCCACGAGAGGAGAGCTTGTTCTGTTTGGTGCCCCCACCAAATGACTACAAGATACCGATAAGATGGCCAACAAGTCGTGACTATGTATGGCGTAGTAATGTGAATCATTCACACCTTTCTGAGGTAAAAGGAGGACAGAATTGGGTGCATGAGAATGGTAAGCTTTGGTGGTTTCCTGGCGGTGGCACTCACTTCAAGCGTGGTGCATC…	2311
	TRIAE_CS42_1AL_TGACv1_002495_AA0042400.3	A10004	3.95e-146	94	292	0	48424422	48424131	773	1064	AGGCTAGGAAATATGACAACCAATAGTACTGGTGATCTCCGCTCTGCAGGAGTTGTTCAGGTTTTGGATGTTGGATGCGGTGTTGCCAGCTTCTCTGCTTATCTTCTTCCCCTAGATATTCATACTATGTCATTCGCGCCAAAAGATGGCCATGAGAATCAAATCCAGTTTGCTTTAGAGCGTGGGATTGGTGCAATGATCTCTGTGTTGGCCACAAAGCAATTACCGTATCCTGGAAATTCATTTGAAATGGTTCATTGCTCCCGATGTCGTGTTGACTGGCATGAAAATG	2311
	TRIAE_CS42_1AL_TGACv1_002495_AA0042400.3	A10004	0	94	381	0	48423852	48423472	1064	1444	GATGGAATATTGCTCAAAGAGGTCGATCGTCTTTTGCGACCTAATGGATATTTTGTATATTCTGCTCCACCAGCTTATAGAAAAGATAAGGATTTCCCTATTATCTGGGAGAAGCTAATTAATATCACATCAGCAATGTGTTGGAAGCTTATTGCTAAGCATGTTCAGACTGCTATATGGATCAAACCTGAAGATGAATCTTGCCGACAGAAAAATGCTGATATGGGGATCCTGAATATCTGTGACCCCGGTGACACTTCTTCATGGCAAGCTCCATTAATGAACTGTGTTCGGTTGAACACGGACCAATCAAAAATTCAGAAACTGCCTTCCAGACCTGAACGCCTGTTATTTTATTCGAGGAGTTTGGAAATAATAGGT	2311
	TRIAE_CS42_1AL_TGACv1_002495_AA0042400.3	A10004	0	94	733	0	48420865	48420133	1579	2311	CAGGGTTTTATCATTATCAGAGATGAGAATACCACTCTCTCAAGAATCAGTGATCTCGCACCAAAGTTCCTATGGGATGTCACCATTCACACGTTGGAAAATGAGGAAAACAGGCCGGAGCAGGTGTTGATTTGTAGGAAGAAATTCTGGGCTATAGTTTGACTGGTGCTTGTGCCTGAAGATTTTATCTTATGTCCTATCTCACCATCCTGTATCTTGCTGACACAACATGAGAAAGATTTTCGGATGTACAAAAAGGTTTCAAGATGTTCCTCCAGTATGCACAAGACATTTTCTCGCGGATTCTTTCCAGCTGAGGTCATCGCATTACAGAAAAAAAAATCTGAGGACATGACTGGGATTTTCTTCAGGAAATCTTCAGCCTGCTTTTCAGTGGTT…	2311
	TRIAE_CS42_1AL_TGACv1_002495_AA0042400.4	A10004	0	100	362	0	48425908	48425547	1	362	GATTTATCCCAATGAAACCTAGATTCATGTACAGTAGTATTTTAAAAGGGAGGAAGTATTTTTTAATGGAAAAAGAAATAGAGGAAGGGGGGATGAACTCAGTCCCAACTCCCAACTCCCCATCTCCTCCAAGCAGAGATCGTCTTGACGCTGAGGAAGGGGAAGTGAGAGTGAGAGCAGCATAATGGGGCGGTGGTGTTCGCCGGCGTCGGCGGAGCCGCGGTCGGTGCAGCTGCTCCTGCTGGGCGTCGCCCTCGTCGCCGCCTCCTTCTACGCCGGCACCCTCTTCCAGTCCTCCGCCTCCCCCGCGCTCATACTGCCCCCTTCCGTCTCCCGGTCGCCCGGTACCTCCAATCCCCAAG	3642
	TRIAE_CS42_1AL_TGACv1_002495_AA0042400.4	A10004	0	100	415	0	48425112	48424698	361	775	AGATGCTTCAGAGTTCACAAACAAAGTTGGTGTTACTTATCGAACGGCATCAATCTCAGTTCCTGATTATGGACTTGATGTGTGCCCTTTGGAATACAACGAGCATATTCCCTGTCACGATGCCGCCTATATAAGAAGCTTAAGGAACCTGGATAGATCTAGACACGAGGATCTTGAAGCTAAATGCCCTCCACGAGAGGAGAGCTTGTTCTGTTTGGTGCCCCCACCAAATGACTACAAGATACCGATAAGATGGCCAACAAGTCGTGACTATGTATGGCGTAGTAATGTGAATCATTCACACCTTTCTGAGGTAAAAGGAGGACAGAATTGGGTGCATGAGAATGGTAAGCTTTGGTGGTTTCCTGGCGGTGGCACTCACTTCAAGCGTGGTGCATC…	3642
	TRIAE_CS42_1AL_TGACv1_002495_AA0042400.4	A10004	6.25e-146	100	292	0	48424422	48424131	773	1064	AGGCTAGGAAATATGACAACCAATAGTACTGGTGATCTCCGCTCTGCAGGAGTTGTTCAGGTTTTGGATGTTGGATGCGGTGTTGCCAGCTTCTCTGCTTATCTTCTTCCCCTAGATATTCATACTATGTCATTCGCGCCAAAAGATGGCCATGAGAATCAAATCCAGTTTGCTTTAGAGCGTGGGATTGGTGCAATGATCTCTGTGTTGGCCACAAAGCAATTACCGTATCCTGGAAATTCATTTGAAATGGTTCATTGCTCCCGATGTCGTGTTGACTGGCATGAAAATG	3642
	TRIAE_CS42_1AL_TGACv1_002495_AA0042400.4	A10004	0	100	1850	0	48423852	48422003	1064	2913	GATGGAATATTGCTCAAAGAGGTCGATCGTCTTTTGCGACCTAATGGATATTTTGTATATTCTGCTCCACCAGCTTATAGAAAAGATAAGGATTTCCCTATTATCTGGGAGAAGCTAATTAATATCACATCAGCAATGTGTTGGAAGCTTATTGCTAAGCATGTTCAGACTGCTATATGGATCAAACCTGAAGATGAATCTTGCCGACAGAAAAATGCTGATATGGGGATCCTGAATATCTGTGACCCCGGTGACACTTCTTCATGGCAAGCTCCATTAATGAACTGTGTTCGGTTGAACACGGACCAATCAAAAATTCAGAAACTGCCTTCCAGACCTGAACGCCTGTTATTTTATTCGAGGAGTTTGGAAATAATAGGTCAGTCCATTTCCATTGCC…	3642
	TRIAE_CS42_1AL_TGACv1_002495_AA0042400.4	A10004	0	100	733	0	48420865	48420133	2910	3642	CAGGGTTTTATCATTATCAGAGATGAGAATACCACTCTCTCAAGAATCAGTGATCTCGCACCAAAGTTCCTATGGGATGTCACCATTCACACGTTGGAAAATGAGGAAAACAGGCCGGAGCAGGTGTTGATTTGTAGGAAGAAATTCTGGGCTATAGTTTGACTGGTGCTTGTGCCTGAAGATTTTATCTTATGTCCTATCTCACCATCCTGTATCTTGCTGACACAACATGAGAAAGATTTTCGGATGTACAAAAAGGTTTCAAGATGTTCCTCCAGTATGCACAAGACATTTTCTCGCGGATTCTTTCCAGCTGAGGTCATCGCATTACAGAAAAAAAAATCTGAGGACATGACTGGGATTTTCTTCAGGAAATCTTCAGCCTGCTTTTCAGTGGTT…	3642
	TRIAE_CS42_1AL_TGACv1_002495_AA0042400.5	A10004	0	100	362	0	48425908	48425547	1	362	GATTTATCCCAATGAAACCTAGATTCATGTACAGTAGTATTTTAAAAGGGAGGAAGTATTTTTTAATGGAAAAAGAAATAGAGGAAGGGGGGATGAACTCAGTCCCAACTCCCAACTCCCCATCTCCTCCAAGCAGAGATCGTCTTGACGCTGAGGAAGGGGAAGTGAGAGTGAGAGCAGCATAATGGGGCGGTGGTGTTCGCCGGCGTCGGCGGAGCCGCGGTCGGTGCAGCTGCTCCTGCTGGGCGTCGCCCTCGTCGCCGCCTCCTTCTACGCCGGCACCCTCTTCCAGTCCTCCGCCTCCCCCGCGCTCATACTGCCCCCTTCCGTCTCCCGGTCGCCCGGTACCTCCAATCCCCAAG	4783
	TRIAE_CS42_1AL_TGACv1_002495_AA0042400.5	A10004	0	100	415	0	48425112	48424698	361	775	AGATGCTTCAGAGTTCACAAACAAAGTTGGTGTTACTTATCGAACGGCATCAATCTCAGTTCCTGATTATGGACTTGATGTGTGCCCTTTGGAATACAACGAGCATATTCCCTGTCACGATGCCGCCTATATAAGAAGCTTAAGGAACCTGGATAGATCTAGACACGAGGATCTTGAAGCTAAATGCCCTCCACGAGAGGAGAGCTTGTTCTGTTTGGTGCCCCCACCAAATGACTACAAGATACCGATAAGATGGCCAACAAGTCGTGACTATGTATGGCGTAGTAATGTGAATCATTCACACCTTTCTGAGGTAAAAGGAGGACAGAATTGGGTGCATGAGAATGGTAAGCTTTGGTGGTTTCCTGGCGGTGGCACTCACTTCAAGCGTGGTGCATC…	4783
	TRIAE_CS42_1AL_TGACv1_002495_AA0042400.5	A10004	8.23e-146	100	292	0	48424422	48424131	773	1064	AGGCTAGGAAATATGACAACCAATAGTACTGGTGATCTCCGCTCTGCAGGAGTTGTTCAGGTTTTGGATGTTGGATGCGGTGTTGCCAGCTTCTCTGCTTATCTTCTTCCCCTAGATATTCATACTATGTCATTCGCGCCAAAAGATGGCCATGAGAATCAAATCCAGTTTGCTTTAGAGCGTGGGATTGGTGCAATGATCTCTGTGTTGGCCACAAAGCAATTACCGTATCCTGGAAATTCATTTGAAATGGTTCATTGCTCCCGATGTCGTGTTGACTGGCATGAAAATG	4783
	TRIAE_CS42_1AL_TGACv1_002495_AA0042400.5	A10004	0	100	3720	0	48423852	48420133	1064	4783	GATGGAATATTGCTCAAAGAGGTCGATCGTCTTTTGCGACCTAATGGATATTTTGTATATTCTGCTCCACCAGCTTATAGAAAAGATAAGGATTTCCCTATTATCTGGGAGAAGCTAATTAATATCACATCAGCAATGTGTTGGAAGCTTATTGCTAAGCATGTTCAGACTGCTATATGGATCAAACCTGAAGATGAATCTTGCCGACAGAAAAATGCTGATATGGGGATCCTGAATATCTGTGACCCCGGTGACACTTCTTCATGGCAAGCTCCATTAATGAACTGTGTTCGGTTGAACACGGACCAATCAAAAATTCAGAAACTGCCTTCCAGACCTGAACGCCTGTTATTTTATTCGAGGAGTTTGGAAATAATAGGTCAGTCCATTTCCATTGCC…	4783
	TRIAE_CS42_1AS_TGACv1_020149_AA0075200.1	A10001	0	42	803	0	24139717	24140519	1107	1909	GGGAAGCTATGAAGTCCTTGAAGGAAGGGGAGCCTTGGCGCAGTGGTAAAGCTGCTGCCTTGTGACCATGAGGTCATGGGTTCAAGTCCTGGAAACAGCCTCTTACAAAAATGTAGGGAAAGGCTGCGTACTATAGACCCAAAGTGGTCAGACCCTTCCCTGGACCCTGCGCAAGCGGGAGCTACATGCACCAGGTTTGCCCTTTTTATGAAGTCCTTGAAGACGTCTCGGAGCACGAAAGCCAGGTGACTGTTTGGGTGTCGCAGGGAAATCAGTTGAAGACTTGAAAACGGCTCAGGAGTTTCTTCATTGCGCAAAGACTGGTTTCCTTTATTAGAAAGTAAAGCGAAGTGTCTGATGGGAGTATTACCGTTGCAAGTTTGTATGAGCTTGGCTGTT…	1909
	TRIAE_CS42_1AS_TGACv1_020149_AA0075200.2	A10001	1.26e-170	57	340	0	24139148	24139487	856	1195	GGCAATGCAGCTTGATCCTGATGATGCAGTCTTGTTCTCAGACAGGAGCTTTTGTTGGCTTCACATGGGCGATGGAAGAAAGGCTTTGCTAGATGCTAATAAATGCAGAAAAATGCGGCCTCACTGGCCAAAAGCTTGTCGCCAGCAGGGTGAAGCTCTGATGCTACTGAAGGTTACATAGAGGATATGGCTGGCTGTTTTTCTCTTGGTATTGCAAATTGTTTATGATCGTTCACTTTTTGTGTTTTATTGTCAGGACTATGAGGGCGCAAGTGAATGGTTCTTGGATGGTCTCAAATTGGACCCAGTGGACACTGACATCGAGGATGCAGTACGGTAA	1993
	TRIAE_CS42_1AS_TGACv1_020149_AA0075200.2	A10001	0	57	803	0	24139717	24140519	1191	1993	GGGAAGCTATGAAGTCCTTGAAGGAAGGGGAGCCTTGGCGCAGTGGTAAAGCTGCTGCCTTGTGACCATGAGGTCATGGGTTCAAGTCCTGGAAACAGCCTCTTACAAAAATGTAGGGAAAGGCTGCGTACTATAGACCCAAAGTGGTCAGACCCTTCCCTGGACCCTGCGCAAGCGGGAGCTACATGCACCAGGTTTGCCCTTTTTATGAAGTCCTTGAAGACGTCTCGGAGCACGAAAGCCAGGTGACTGTTTGGGTGTCGCAGGGAAATCAGTTGAAGACTTGAAAACGGCTCAGGAGTTTCTTCATTGCGCAAAGACTGGTTTCCTTTATTAGAAAGTAAAGCGAAGTGTCTGATGGGAGTATTACCGTTGCAAGTTTGTATGAGCTTGGCTGTT…	1993
	TRIAE_CS42_1AS_TGACv1_020149_AA0075200.3	A10001	5.05e-144	55	288	0	24132590	24132877	1	288	ATCTTCCTCGCTGCTCTTTCTTCTTCTCGATTCAAAACTCCAAGCCCCTTCTCCCCTCCCCACCCCACCCCCCAAAACCCTACCACATCCTCCTCCACCGGCGCCAGCCATGGCGTCGCGTCGCTCCCGTGACGGTAAGCGCCTCTCCCCACAGCCCATCCCCATCCCTAACCCTAACCCCAACCCCAGCCCGAATCCTAACCCCGCCCCCTCCCGCCCCAGCCCGCGACCCGGTGCTGGACATGGTCTTCCAGGCGGCCTCCGGCGACAACCTCCCCCTCTTCAAGG	1997
	TRIAE_CS42_1AS_TGACv1_020149_AA0075200.3	A10001	0	55	803	0	24139717	24140519	1195	1997	GGGAAGCTATGAAGTCCTTGAAGGAAGGGGAGCCTTGGCGCAGTGGTAAAGCTGCTGCCTTGTGACCATGAGGTCATGGGTTCAAGTCCTGGAAACAGCCTCTTACAAAAATGTAGGGAAAGGCTGCGTACTATAGACCCAAAGTGGTCAGACCCTTCCCTGGACCCTGCGCAAGCGGGAGCTACATGCACCAGGTTTGCCCTTTTTATGAAGTCCTTGAAGACGTCTCGGAGCACGAAAGCCAGGTGACTGTTTGGGTGTCGCAGGGAAATCAGTTGAAGACTTGAAAACGGCTCAGGAGTTTCTTCATTGCGCAAAGACTGGTTTCCTTTATTAGAAAGTAAAGCGAAGTGTCTGATGGGAGTATTACCGTTGCAAGTTTGTATGAGCTTGGCTGTT…	1997
	TRIAE_CS42_1BL_TGACv1_030243_AA0083440.1	B10006	0	91	1374	0	44335701	44334328	1	1374	GCTAGCTGGGCTGGGCTGTACCGACACAGCAACGCCCACGTTGTTGCTCGGCCGCTCGGATCACACTCCCACTCGAAGCTCAGGATCGCTTCGCCGCGCCGGATCCACCCTACCGCCACCGCCGGCGCGATGCCGATCTGCCCGCCGCCGCCGGAGACCTCGGGGTCCGGGGGCCGCGCGTGGATCTTCCACGGGCTGGCGCTCGGCGCGGCGGCGGCGGCCGCCGCGGCCGCCTACCTGTACCGCCGGCCCCGCGGGTTCCGCAGCCTGGCGGTGGGCATCATCCCCGCGCGCTACGCCTCCTCCCGCTTCGAGGGCAAGCCGCTCGCCCTCATCCTCGGCAAGCCCATGATACAGGTCCGTCTCGTCTCTATCTTCTTTCACATCCTCGGCAATGCT…	4485
	TRIAE_CS42_1BL_TGACv1_030243_AA0083440.1	B10006	0	91	2708	0	44333075	44330368	1778	4485	GGGCTTTGATTCGAAGTTTCTGAAGATCTATCCACAGCTTGCACCAACCCCATTGCAACTAGAAGAGGACCTGGAACAACTTAAAGTTCTTGAGAACGGCTACAAGATGAAGGTAATTTGGCTTCTCGCTGTTCAGTATTTGTACAGACAAGAAGTTTCTATCATCTGTTGCTCCCGGGCAACTAGTTCCTGGAAAAAAAATTAAGCTATGTTTTTTCTGAGGTCAAAAGAGATCTTATTAATGATCCAAACTTGAGGATTTGCAATCTATAGCTATTGCATGAGCAATCTGAGGTGGTACTTGTGAGTCTCGCTCAGCTCAATTGCCAGCTTGACAAAAATAAGTAGCAATCTCATGAGCAACACGGTTTTGATCTATTTTGATGTGAACAAACCTAC…	4485
	TRIAE_CS42_1BL_TGACv1_030243_AA0083440.2	B10006	0	87	357	0	44335701	44335345	1	357	GCTAGCTGGGCTGGGCTGTACCGACACAGCAACGCCCACGTTGTTGCTCGGCCGCTCGGATCACACTCCCACTCGAAGCTCAGGATCGCTTCGCCGCGCCGGATCCACCCTACCGCCACCGCCGGCGCGATGCCGATCTGCCCGCCGCCGCCGGAGACCTCGGGGTCCGGGGGCCGCGCGTGGATCTTCCACGGGCTGGCGCTCGGCGCGGCGGCGGCGGCCGCCGCGGCCGCCTACCTGTACCGCCGGCCCCGCGGGTTCCGCAGCCTGGCGGTGGGCATCATCCCCGCGCGCTACGCCTCCTCCCGCTTCGAGGGCAAGCCGCTCGCCCTCATCCTCGGCAAGCCCATGATACAG	3547
	TRIAE_CS42_1BL_TGACv1_030243_AA0083440.2	B10006	0	87	2741	0	44333075	44330335	807	3547	GGGCTTTGATTCGAAGTTTCTGAAGATCTATCCACAGCTTGCACCAACCCCATTGCAACTAGAAGAGGACCTGGAACAACTTAAAGTTCTTGAGAACGGCTACAAGATGAAGGTAATTTGGCTTCTCGCTGTTCAGTATTTGTACAGACAAGAAGTTTCTATCATCTGTTGCTCCCGGGCAACTAGTTCCTGGAAAAAAAATTAAGCTATGTTTTTTCTGAGGTCAAAAGAGATCTTATTAATGATCCAAACTTGAGGATTTGCAATCTATAGCTATTGCATGAGCAATCTGAGGTGGTACTTGTGAGTCTCGCTCAGCTCAATTGCCAGCTTGACAAAAATAAGTAGCAATCTCATGAGCAACACGGTTTTGATCTATTTTGATGTGAACAAACCTAC…	3547
	TRIAE_CS42_1BL_TGACv1_030243_AA0083440.3	B10006	0	58	357	0	44335701	44335345	1	357	GCTAGCTGGGCTGGGCTGTACCGACACAGCAACGCCCACGTTGTTGCTCGGCCGCTCGGATCACACTCCCACTCGAAGCTCAGGATCGCTTCGCCGCGCCGGATCCACCCTACCGCCACCGCCGGCGCGATGCCGATCTGCCCGCCGCCGCCGGAGACCTCGGGGTCCGGGGGCCGCGCGTGGATCTTCCACGGGCTGGCGCTCGGCGCGGCGGCGGCGGCCGCCGCGGCCGCCTACCTGTACCGCCGGCCCCGCGGGTTCCGCAGCCTGGCGGTGGGCATCATCCCCGCGCGCTACGCCTCCTCCCGCTTCGAGGGCAAGCCGCTCGCCCTCATCCTCGGCAAGCCCATGATACAG	1334
	TRIAE_CS42_1BL_TGACv1_030243_AA0083440.3	B10006	0	58	421	0	44324285	44323865	914	1334	TGCAGGTTATCAAGGTGGACCATGATGCCCATGGCGTGGATGCGCCCGAAGATGTCGAGAAAATAGAAGCATTGATGCGGGCAAGGAACATCCAGTAGTAAACATCACGGAAACGTTTGGTTTCGTTTCGCATCACGCATGGTTTCCTGTTAGGTTGGGGTTATGGTATCCACAAGTTTGTAGAAAGAACCGGGAGCTATGTTCGGGTTCATTCCCTTTACGAAAGAGTTTCTTAGCGTGTAACTGGAGAACAGGGTGCATCGTCTTTGTGTGAATTCGGCAATGCACCTGGTGTGCAGTTCTTGTAATTATGTAACATTCCAATCGGTTTGTAAGATTGTACTGCTTCCTGAGTAATGGATGAATGGTAGAGCATTGCATACACTACTGCGGGCGTCC…	1334
	TRIAE_CS42_1BS_TGACv1_051223_AA0178630.1	B10001	7.87e-177	87	354	1	80919171	80919524	1	353	AGTGAGAAAAAAGAGAGGAGAAACTCGCGCATTCTGAGCGAGAGGGGGGAGGGGAATCCCGCAGCACCAATGTCGACGGCGGCGACGGGAGAGAGTGAGGCGACGCGGCGGAAGAAGAAAAAGCCGAAGCACGTGGAGGTGGGGATGGCTCAGTCGCAATCTCCCCATGCCTCCGAACCCCTCCCTACCGCCCCATTCCTCCAAACCCCAGCCCAATCCCCCGCTCCCGGAACCCCAATCCCGCAAGAGATGGCGGCGGCGGCGGCGATGAGGAAGGAGAGGAAGATTTGTAAGGAGAAGAAGGCGGCCTCGCTGCTCCTTCCCCCAAAATATAATTTGGAGGAGGGGGTGGCT	4019
	TRIAE_CS42_1BS_TGACv1_051223_AA0178630.1	B10001	1.17e-174	87	354	2	80951338	80951690	1	353	AGTGAGAAAAAAGAGAGGAGAAACTCGCGCATTCTGAGCGAGAGGGG-GAGGGGAATCCCGCAGCACCAATGTCGACGGCGGCGACGGGAGAGAGTGAGGCGACGCGGCGGAAGAAGAAAAAGCCGAAGCACGTGGAGGTGGGGATGGCTCAGTCGCAATCTCCCCATGCCTCCGAACCCCTCCCTACCGCCCCATTCCTCCAAACCCCAGCCCAATCCCCCGCTCCCGGAACCCCAATCCCGCAAGAGATGGCGGCGGCGGCGGCGATGAGGAAGGAGAGGAAGATTTGTAAGGAGAAGAAGGCGGCCTCGCTGCTCCTTCCCCCAAAATATAATTTGGAGGAGGGGGTGGCT	4019
	TRIAE_CS42_1BS_TGACv1_051223_AA0178630.1	B10001	0	87	835	0	80951886	80952720	455	1289	GGCGGCGGCGGCGGCGATGAGGAAGGAGAGGAAGATTCGTAAAGAGAAGAAGGCGGCCTCGCTGCTCCTTCCCCCACAATATAATTTGAAGGAGGGGGAGGCGGAGGCCCGGATGGCGTCGATGAAGAAGAAGCAAAGGCGGAAGGAGCGCAAGCACGCGGAGATTATGCCGTCCTCCGCCGCTAAAACCCCAATCTTGCAGCAGGAGGAGAAGGTGACAAAGAAACGGAAGAGGAGGATGGAGCAGGAGCCATCCGGCAACTCGCCGTTGCCACTTCACCCCGGCGATGCCTGTAACTCATTCCTCCAGTCCCCCGCTCCCGAAATCCTAACGTTGGCAGAGGCGGCGGCGATGATGAGGAAGAGGAATATGCATAAAGAGCAGAATCTTCCTTTTGC…	4019
	TRIAE_CS42_1BS_TGACv1_051223_AA0178630.1	B10001	0	87	2833	0	80919823	80922655	520	3352	TCCTTCCCCCACAATATAATTTGAAGGAGGGGGAGGCGGAGGCCCGGATGGCGTCGATGAAGAAGAAGCAAAGGCGGAAGGAGCGCAAGCACGCGGAGATTATGCCGTCCTCCGCCGCTAAAACCCCAATCTTGCAGCAGGAGGAGAAGGTGACAAAGAAACGGAAGAGGAGGATGGAGCAGGAGCCATCCGGCAACTCGCCGTTGCCACTTCACCCCGGCGATGCCTGTAACTCATTCCTCCAGTCCCCCGCTCCCGAAATCCTAACGTTGGCAGAGGCGGCGGCGATGATGAGGAAGAGGAATATGCATAAAGAGCAGAATCTTCCTTTTGCCCCAAATCCTACCTTAGAGGAGCAAGGGGAGAAGGAGAAGAAGGAGCGCAAGCGTGTGGAGCAGA…	4019
	TRIAE_CS42_1BS_TGACv1_051223_AA0178630.1	B10001	0	87	1615	0	80952843	80954457	1738	3352	GCAACTCGCCATTGCCACTTCACCCTGGCCATGCCTCTAAGCCCCTACTCGCTGCGCCATTCCTTCAGTCGCCCGCTCCCAAAATTCTTACGTTGGGAGAGGCGGCGGTGGCGGTGACGATGGGGAAGAGGAAGATGCGTAAGGAGCAGAAGGTGGATGCGCTGTCTTTTGCTCAAAATCCTACACTGGCGGAAGAGCAGGGGGAGGAGGCCATGACCATGATGACTAAAAAGGAGCGCAAGCGTGTAGAGCAGATACTGTCATCTCCTACATCTGTTGCGGCCGAAACCCCAATCCAGGAGCAGGAGGTGAAGGTGACCAAGAAACAGAAGCAGAGGAGGGGACATGAACCATCTGCCAAGTCAACATTACCACTTGACCGTGGCCAGAGTCGCTGTG…	4019
	TRIAE_CS42_1BS_TGACv1_051223_AA0178630.1	B10001	2.26e-120	87	245	0	80925187	80925431	3775	4019	GATGGATTAGTCCAGTTCCAGTACATGTTCAGTGAAGTGCAAGGGGAAGCAGATGTGGATGACGCTATGCAGTCCTAGATGGGATAATTTTGCAGTGTAACTGGGGTTGGTTTTGCATGGTTCATGTACCTTGGATACTCTTGCTCCTTTAGATTAGTGTTAAGCCTTGAGATGATATTACCTGACAAGCACACTTGATGGATGCAGCGAGTTATGTTTGCAGGTGCCGTCTGTTAGTTTTTTTT	4019
	TRIAE_CS42_1BS_TGACv1_051223_AA0178630.1	B10001	2.26e-120	87	245	0	80956989	80957233	3775	4019	GATGGATTAGTCCAGTTCCAGTACATGTTCAGTGAAGTGCAAGGGGAAGCAGATGTGGATGACGCTATGCAGTCCTAGATGGGATAATTTTGCAGTGTAACTGGGGTTGGTTTTGCATGGTTCATGTACCTTGGATACTCTTGCTCCTTTAGATTAGTGTTAAGCCTTGAGATGATATTACCTGACAAGCACACTTGATGGATGCAGCGAGTTATGTTTGCAGGTGCCGTCTGTTAGTTTTTTTT	4019
	TRIAE_CS42_1BS_TGACv1_051223_AA0178630.2	B10001	4.79e-110	87	226	0	80919188	80919413	1	226	GAGAAACTCGCGCATTCTGAGCGAGAGGGGGGAGGGGAATCCCGCAGCACCAATGTCGACGGCGGCGACGGGAGAGAGTGAGGCGACGCGGCGGAAGAAGAAAAAGCCGAAGCACGTGGAGGTGGGGATGGCTCAGTCGCAATCTCCCCATGCCTCCGAACCCCTCCCTACCGCCCCATTCCTCCAAACCCCAGCCCAATCCCCCGCTCCCGGAACCCCAATCCCG	4129
	TRIAE_CS42_1BS_TGACv1_051223_AA0178630.2	B10001	2.48e-107	87	226	1	80951355	80951579	1	226	GAGAAACTCGCGCATTCTGAGCGAGAGGGG-GAGGGGAATCCCGCAGCACCAATGTCGACGGCGGCGACGGGAGAGAGTGAGGCGACGCGGCGGAAGAAGAAAAAGCCGAAGCACGTGGAGGTGGGGATGGCTCAGTCGCAATCTCCCCATGCCTCCGAACCCCTCCCTACCGCCCCATTCCTCCAAACCCCAGCCCAATCCCCCGCTCCCGGAACCCCAATCCCG	4129
	TRIAE_CS42_1BS_TGACv1_051223_AA0178630.2	B10001	4.2e-117	87	239	0	80919286	80919524	228	466	AGAAAAAGCCGAAGCACGTGGAGGTGGGGATGGCTCAGTCGCAATCTCCCCATGCCTCCGAACCCCTCCCTACCGCCCCATTCCTCCAAACCCCAGCCCAATCCCCCGCTCCCGGAACCCCAATCCCGCAAGAGATGGCGGCGGCGGCGGCGATGAGGAAGGAGAGGAAGATTTGTAAGGAGAAGAAGGCGGCCTCGCTGCTCCTTCCCCCAAAATATAATTTGGAGGAGGGGGTGGCT	4129
	TRIAE_CS42_1BS_TGACv1_051223_AA0178630.2	B10001	4.2e-117	87	239	0	80951452	80951690	228	466	AGAAAAAGCCGAAGCACGTGGAGGTGGGGATGGCTCAGTCGCAATCTCCCCATGCCTCCGAACCCCTCCCTACCGCCCCATTCCTCCAAACCCCAGCCCAATCCCCCGCTCCCGGAACCCCAATCCCGCAAGAGATGGCGGCGGCGGCGGCGATGAGGAAGGAGAGGAAGATTTGTAAGGAGAAGAAGGCGGCCTCGCTGCTCCTTCCCCCAAAATATAATTTGGAGGAGGGGGTGGCT	4129
	TRIAE_CS42_1BS_TGACv1_051223_AA0178630.2	B10001	0	87	835	0	80951886	80952720	568	1402	GGCGGCGGCGGCGGCGATGAGGAAGGAGAGGAAGATTCGTAAAGAGAAGAAGGCGGCCTCGCTGCTCCTTCCCCCACAATATAATTTGAAGGAGGGGGAGGCGGAGGCCCGGATGGCGTCGATGAAGAAGAAGCAAAGGCGGAAGGAGCGCAAGCACGCGGAGATTATGCCGTCCTCCGCCGCTAAAACCCCAATCTTGCAGCAGGAGGAGAAGGTGACAAAGAAACGGAAGAGGAGGATGGAGCAGGAGCCATCCGGCAACTCGCCGTTGCCACTTCACCCCGGCGATGCCTGTAACTCATTCCTCCAGTCCCCCGCTCCCGAAATCCTAACGTTGGCAGAGGCGGCGGCGATGATGAGGAAGAGGAATATGCATAAAGAGCAGAATCTTCCTTTTGC…	4129
	TRIAE_CS42_1BS_TGACv1_051223_AA0178630.2	B10001	0	87	2833	0	80919823	80922655	633	3465	TCCTTCCCCCACAATATAATTTGAAGGAGGGGGAGGCGGAGGCCCGGATGGCGTCGATGAAGAAGAAGCAAAGGCGGAAGGAGCGCAAGCACGCGGAGATTATGCCGTCCTCCGCCGCTAAAACCCCAATCTTGCAGCAGGAGGAGAAGGTGACAAAGAAACGGAAGAGGAGGATGGAGCAGGAGCCATCCGGCAACTCGCCGTTGCCACTTCACCCCGGCGATGCCTGTAACTCATTCCTCCAGTCCCCCGCTCCCGAAATCCTAACGTTGGCAGAGGCGGCGGCGATGATGAGGAAGAGGAATATGCATAAAGAGCAGAATCTTCCTTTTGCCCCAAATCCTACCTTAGAGGAGCAAGGGGAGAAGGAGAAGAAGGAGCGCAAGCGTGTGGAGCAGA…	4129
	TRIAE_CS42_1BS_TGACv1_051223_AA0178630.2	B10001	0	87	1615	0	80952843	80954457	1851	3465	GCAACTCGCCATTGCCACTTCACCCTGGCCATGCCTCTAAGCCCCTACTCGCTGCGCCATTCCTTCAGTCGCCCGCTCCCAAAATTCTTACGTTGGGAGAGGCGGCGGTGGCGGTGACGATGGGGAAGAGGAAGATGCGTAAGGAGCAGAAGGTGGATGCGCTGTCTTTTGCTCAAAATCCTACACTGGCGGAAGAGCAGGGGGAGGAGGCCATGACCATGATGACTAAAAAGGAGCGCAAGCGTGTAGAGCAGATACTGTCATCTCCTACATCTGTTGCGGCCGAAACCCCAATCCAGGAGCAGGAGGTGAAGGTGACCAAGAAACAGAAGCAGAGGAGGGGACATGAACCATCTGCCAAGTCAACATTACCACTTGACCGTGGCCAGAGTCGCTGTG…	4129
	TRIAE_CS42_1BS_TGACv1_051223_AA0178630.2	B10001	2.32e-120	87	245	0	80925187	80925431	3885	4129	GATGGATTAGTCCAGTTCCAGTACATGTTCAGTGAAGTGCAAGGGGAAGCAGATGTGGATGACGCTATGCAGTCCTAGATGGGATAATTTTGCAGTGTAACTGGGGTTGGTTTTGCATGGTTCATGTACCTTGGATACTCTTGCTCCTTTAGATTAGTGTTAAGCCTTGAGATGATATTACCTGACAAGCACACTTGATGGATGCAGCGAGTTATGTTTGCAGGTGCCGTCTGTTAGTTTTTTTT	4129
	TRIAE_CS42_1BS_TGACv1_051223_AA0178630.2	B10001	2.32e-120	87	245	0	80956989	80957233	3885	4129	GATGGATTAGTCCAGTTCCAGTACATGTTCAGTGAAGTGCAAGGGGAAGCAGATGTGGATGACGCTATGCAGTCCTAGATGGGATAATTTTGCAGTGTAACTGGGGTTGGTTTTGCATGGTTCATGTACCTTGGATACTCTTGCTCCTTTAGATTAGTGTTAAGCCTTGAGATGATATTACCTGACAAGCACACTTGATGGATGCAGCGAGTTATGTTTGCAGGTGCCGTCTGTTAGTTTTTTTT	4129
	TRIAE_CS42_1BS_TGACv1_051223_AA0178630.3	B10001	2.5e-164	83	331	1	80919194	80919524	1	330	CTCGCGCATTCTGAGCGAGAGGGGGGAGGGGAATCCCGCAGCACCAATGTCGACGGCGGCGACGGGAGAGAGTGAGGCGACGCGGCGGAAGAAGAAAAAGCCGAAGCACGTGGAGGTGGGGATGGCTCAGTCGCAATCTCCCCATGCCTCCGAACCCCTCCCTACCGCCCCATTCCTCCAAACCCCAGCCCAATCCCCCGCTCCCGGAACCCCAATCCCGCAAGAGATGGCGGCGGCGGCGGCGATGAGGAAGGAGAGGAAGATTTGTAAGGAGAAGAAGGCGGCCTCGCTGCTCCTTCCCCCAAAATATAATTTGGAGGAGGGGGTGGCT	4169
	TRIAE_CS42_1BS_TGACv1_051223_AA0178630.3	B10001	3.71e-162	83	331	2	80951361	80951690	1	330	CTCGCGCATTCTGAGCGAGAGGGG-GAGGGGAATCCCGCAGCACCAATGTCGACGGCGGCGACGGGAGAGAGTGAGGCGACGCGGCGGAAGAAGAAAAAGCCGAAGCACGTGGAGGTGGGGATGGCTCAGTCGCAATCTCCCCATGCCTCCGAACCCCTCCCTACCGCCCCATTCCTCCAAACCCCAGCCCAATCCCCCGCTCCCGGAACCCCAATCCCGCAAGAGATGGCGGCGGCGGCGGCGATGAGGAAGGAGAGGAAGATTTGTAAGGAGAAGAAGGCGGCCTCGCTGCTCCTTCCCCCAAAATATAATTTGGAGGAGGGGGTGGCT	4169
	TRIAE_CS42_1BS_TGACv1_051223_AA0178630.3	B10001	0	83	835	0	80951886	80952720	432	1266	GGCGGCGGCGGCGGCGATGAGGAAGGAGAGGAAGATTCGTAAAGAGAAGAAGGCGGCCTCGCTGCTCCTTCCCCCACAATATAATTTGAAGGAGGGGGAGGCGGAGGCCCGGATGGCGTCGATGAAGAAGAAGCAAAGGCGGAAGGAGCGCAAGCACGCGGAGATTATGCCGTCCTCCGCCGCTAAAACCCCAATCTTGCAGCAGGAGGAGAAGGTGACAAAGAAACGGAAGAGGAGGATGGAGCAGGAGCCATCCGGCAACTCGCCGTTGCCACTTCACCCCGGCGATGCCTGTAACTCATTCCTCCAGTCCCCCGCTCCCGAAATCCTAACGTTGGCAGAGGCGGCGGCGATGATGAGGAAGAGGAATATGCATAAAGAGCAGAATCTTCCTTTTGC…	4169
	TRIAE_CS42_1BS_TGACv1_051223_AA0178630.3	B10001	0	83	2833	0	80919823	80922655	497	3329	TCCTTCCCCCACAATATAATTTGAAGGAGGGGGAGGCGGAGGCCCGGATGGCGTCGATGAAGAAGAAGCAAAGGCGGAAGGAGCGCAAGCACGCGGAGATTATGCCGTCCTCCGCCGCTAAAACCCCAATCTTGCAGCAGGAGGAGAAGGTGACAAAGAAACGGAAGAGGAGGATGGAGCAGGAGCCATCCGGCAACTCGCCGTTGCCACTTCACCCCGGCGATGCCTGTAACTCATTCCTCCAGTCCCCCGCTCCCGAAATCCTAACGTTGGCAGAGGCGGCGGCGATGATGAGGAAGAGGAATATGCATAAAGAGCAGAATCTTCCTTTTGCCCCAAATCCTACCTTAGAGGAGCAAGGGGAGAAGGAGAAGAAGGAGCGCAAGCGTGTGGAGCAGA…	4169
	TRIAE_CS42_1BS_TGACv1_051223_AA0178630.3	B10001	0	83	1615	0	80952843	80954457	1715	3329	GCAACTCGCCATTGCCACTTCACCCTGGCCATGCCTCTAAGCCCCTACTCGCTGCGCCATTCCTTCAGTCGCCCGCTCCCAAAATTCTTACGTTGGGAGAGGCGGCGGTGGCGGTGACGATGGGGAAGAGGAAGATGCGTAAGGAGCAGAAGGTGGATGCGCTGTCTTTTGCTCAAAATCCTACACTGGCGGAAGAGCAGGGGGAGGAGGCCATGACCATGATGACTAAAAAGGAGCGCAAGCGTGTAGAGCAGATACTGTCATCTCCTACATCTGTTGCGGCCGAAACCCCAATCCAGGAGCAGGAGGTGAAGGTGACCAAGAAACAGAAGCAGAGGAGGGGACATGAACCATCTGCCAAGTCAACATTACCACTTGACCGTGGCCAGAGTCGCTGTG…	4169
	TRIAE_CS42_1BS_TGACv1_051223_AA0178630.3	B10001	2.35e-120	83	245	0	80925187	80925431	3925	4169	GATGGATTAGTCCAGTTCCAGTACATGTTCAGTGAAGTGCAAGGGGAAGCAGATGTGGATGACGCTATGCAGTCCTAGATGGGATAATTTTGCAGTGTAACTGGGGTTGGTTTTGCATGGTTCATGTACCTTGGATACTCTTGCTCCTTTAGATTAGTGTTAAGCCTTGAGATGATATTACCTGACAAGCACACTTGATGGATGCAGCGAGTTATGTTTGCAGGTGCCGTCTGTTAGTTTTTTTT	4169
	TRIAE_CS42_1BS_TGACv1_051223_AA0178630.3	B10001	2.35e-120	83	245	0	80956989	80957233	3925	4169	GATGGATTAGTCCAGTTCCAGTACATGTTCAGTGAAGTGCAAGGGGAAGCAGATGTGGATGACGCTATGCAGTCCTAGATGGGATAATTTTGCAGTGTAACTGGGGTTGGTTTTGCATGGTTCATGTACCTTGGATACTCTTGCTCCTTTAGATTAGTGTTAAGCCTTGAGATGATATTACCTGACAAGCACACTTGATGGATGCAGCGAGTTATGTTTGCAGGTGCCGTCTGTTAGTTTTTTTT	4169
	TRIAE_CS42_1BS_TGACv1_051223_AA0178630.4	B10001	4.63e-167	87	331	0	80919194	80919524	1	331	CTCGCGCATTCTGAGCGAGAGGGGGGAGGGGAATCCCGCAGCACCAATGTCGACGGCGGCGACGGGAGAGAGTGAGGCGACGCGGCGGAAGAAGAAAAAGCCGAAGCACGTGGAGGTGGGGATGGCTCAGTCGCAATCTCCCCATGCCTCCGAACCCCTCCCTACCGCCCCATTCCTCCAAACCCCAGCCCAATCCCCCGCTCCCGGAACCCCAATCCCGCAAGAGATGGCGGCGGCGGCGGCGATGAGGAAGGAGAGGAAGATTTGTAAGGAGAAGAAGGCGGCCTCGCTGCTCCTTCCCCCAAAATATAATTTGGAGGAGGGGGTGGCT	4000
	TRIAE_CS42_1BS_TGACv1_051223_AA0178630.4	B10001	2.4e-164	87	331	1	80951361	80951690	1	331	CTCGCGCATTCTGAGCGAGAGGGG-GAGGGGAATCCCGCAGCACCAATGTCGACGGCGGCGACGGGAGAGAGTGAGGCGACGCGGCGGAAGAAGAAAAAGCCGAAGCACGTGGAGGTGGGGATGGCTCAGTCGCAATCTCCCCATGCCTCCGAACCCCTCCCTACCGCCCCATTCCTCCAAACCCCAGCCCAATCCCCCGCTCCCGGAACCCCAATCCCGCAAGAGATGGCGGCGGCGGCGGCGATGAGGAAGGAGAGGAAGATTTGTAAGGAGAAGAAGGCGGCCTCGCTGCTCCTTCCCCCAAAATATAATTTGGAGGAGGGGGTGGCT	4000
	TRIAE_CS42_1BS_TGACv1_051223_AA0178630.4	B10001	0	87	835	0	80951886	80952720	433	1267	GGCGGCGGCGGCGGCGATGAGGAAGGAGAGGAAGATTCGTAAAGAGAAGAAGGCGGCCTCGCTGCTCCTTCCCCCACAATATAATTTGAAGGAGGGGGAGGCGGAGGCCCGGATGGCGTCGATGAAGAAGAAGCAAAGGCGGAAGGAGCGCAAGCACGCGGAGATTATGCCGTCCTCCGCCGCTAAAACCCCAATCTTGCAGCAGGAGGAGAAGGTGACAAAGAAACGGAAGAGGAGGATGGAGCAGGAGCCATCCGGCAACTCGCCGTTGCCACTTCACCCCGGCGATGCCTGTAACTCATTCCTCCAGTCCCCCGCTCCCGAAATCCTAACGTTGGCAGAGGCGGCGGCGATGATGAGGAAGAGGAATATGCATAAAGAGCAGAATCTTCCTTTTGC…	4000
	TRIAE_CS42_1BS_TGACv1_051223_AA0178630.4	B10001	0	87	2833	0	80919823	80922655	498	3330	TCCTTCCCCCACAATATAATTTGAAGGAGGGGGAGGCGGAGGCCCGGATGGCGTCGATGAAGAAGAAGCAAAGGCGGAAGGAGCGCAAGCACGCGGAGATTATGCCGTCCTCCGCCGCTAAAACCCCAATCTTGCAGCAGGAGGAGAAGGTGACAAAGAAACGGAAGAGGAGGATGGAGCAGGAGCCATCCGGCAACTCGCCGTTGCCACTTCACCCCGGCGATGCCTGTAACTCATTCCTCCAGTCCCCCGCTCCCGAAATCCTAACGTTGGCAGAGGCGGCGGCGATGATGAGGAAGAGGAATATGCATAAAGAGCAGAATCTTCCTTTTGCCCCAAATCCTACCTTAGAGGAGCAAGGGGAGAAGGAGAAGAAGGAGCGCAAGCGTGTGGAGCAGA…	4000
	TRIAE_CS42_1BS_TGACv1_051223_AA0178630.4	B10001	0	87	1615	0	80952843	80954457	1716	3330	GCAACTCGCCATTGCCACTTCACCCTGGCCATGCCTCTAAGCCCCTACTCGCTGCGCCATTCCTTCAGTCGCCCGCTCCCAAAATTCTTACGTTGGGAGAGGCGGCGGTGGCGGTGACGATGGGGAAGAGGAAGATGCGTAAGGAGCAGAAGGTGGATGCGCTGTCTTTTGCTCAAAATCCTACACTGGCGGAAGAGCAGGGGGAGGAGGCCATGACCATGATGACTAAAAAGGAGCGCAAGCGTGTAGAGCAGATACTGTCATCTCCTACATCTGTTGCGGCCGAAACCCCAATCCAGGAGCAGGAGGTGAAGGTGACCAAGAAACAGAAGCAGAGGAGGGGACATGAACCATCTGCCAAGTCAACATTACCACTTGACCGTGGCCAGAGTCGCTGTG…	4000
	TRIAE_CS42_1BS_TGACv1_051223_AA0178630.4	B10001	5.29e-122	87	248	0	80925184	80925431	3753	4000	GCAGATGGATTAGTCCAGTTCCAGTACATGTTCAGTGAAGTGCAAGGGGAAGCAGATGTGGATGACGCTATGCAGTCCTAGATGGGATAATTTTGCAGTGTAACTGGGGTTGGTTTTGCATGGTTCATGTACCTTGGATACTCTTGCTCCTTTAGATTAGTGTTAAGCCTTGAGATGATATTACCTGACAAGCACACTTGATGGATGCAGCGAGTTATGTTTGCAGGTGCCGTCTGTTAGTTTTTTTT	4000
	TRIAE_CS42_1BS_TGACv1_051223_AA0178630.4	B10001	5.29e-122	87	248	0	80956986	80957233	3753	4000	GCAGATGGATTAGTCCAGTTCCAGTACATGTTCAGTGAAGTGCAAGGGGAAGCAGATGTGGATGACGCTATGCAGTCCTAGATGGGATAATTTTGCAGTGTAACTGGGGTTGGTTTTGCATGGTTCATGTACCTTGGATACTCTTGCTCCTTTAGATTAGTGTTAAGCCTTGAGATGATATTACCTGACAAGCACACTTGATGGATGCAGCGAGTTATGTTTGCAGGTGCCGTCTGTTAGTTTTTTTT	4000
	TRIAE_CS42_1BS_TGACv1_051223_AA0178630.5	B10001	4.63e-167	87	331	0	80919194	80919524	1	331	CTCGCGCATTCTGAGCGAGAGGGGGGAGGGGAATCCCGCAGCACCAATGTCGACGGCGGCGACGGGAGAGAGTGAGGCGACGCGGCGGAAGAAGAAAAAGCCGAAGCACGTGGAGGTGGGGATGGCTCAGTCGCAATCTCCCCATGCCTCCGAACCCCTCCCTACCGCCCCATTCCTCCAAACCCCAGCCCAATCCCCCGCTCCCGGAACCCCAATCCCGCAAGAGATGGCGGCGGCGGCGGCGATGAGGAAGGAGAGGAAGATTTGTAAGGAGAAGAAGGCGGCCTCGCTGCTCCTTCCCCCAAAATATAATTTGGAGGAGGGGGTGGCT	3997
	TRIAE_CS42_1BS_TGACv1_051223_AA0178630.5	B10001	2.4e-164	87	331	1	80951361	80951690	1	331	CTCGCGCATTCTGAGCGAGAGGGG-GAGGGGAATCCCGCAGCACCAATGTCGACGGCGGCGACGGGAGAGAGTGAGGCGACGCGGCGGAAGAAGAAAAAGCCGAAGCACGTGGAGGTGGGGATGGCTCAGTCGCAATCTCCCCATGCCTCCGAACCCCTCCCTACCGCCCCATTCCTCCAAACCCCAGCCCAATCCCCCGCTCCCGGAACCCCAATCCCGCAAGAGATGGCGGCGGCGGCGGCGATGAGGAAGGAGAGGAAGATTTGTAAGGAGAAGAAGGCGGCCTCGCTGCTCCTTCCCCCAAAATATAATTTGGAGGAGGGGGTGGCT	3997
	TRIAE_CS42_1BS_TGACv1_051223_AA0178630.5	B10001	0	87	835	0	80951886	80952720	433	1267	GGCGGCGGCGGCGGCGATGAGGAAGGAGAGGAAGATTCGTAAAGAGAAGAAGGCGGCCTCGCTGCTCCTTCCCCCACAATATAATTTGAAGGAGGGGGAGGCGGAGGCCCGGATGGCGTCGATGAAGAAGAAGCAAAGGCGGAAGGAGCGCAAGCACGCGGAGATTATGCCGTCCTCCGCCGCTAAAACCCCAATCTTGCAGCAGGAGGAGAAGGTGACAAAGAAACGGAAGAGGAGGATGGAGCAGGAGCCATCCGGCAACTCGCCGTTGCCACTTCACCCCGGCGATGCCTGTAACTCATTCCTCCAGTCCCCCGCTCCCGAAATCCTAACGTTGGCAGAGGCGGCGGCGATGATGAGGAAGAGGAATATGCATAAAGAGCAGAATCTTCCTTTTGC…	3997
	TRIAE_CS42_1BS_TGACv1_051223_AA0178630.5	B10001	0	87	2833	0	80919823	80922655	498	3330	TCCTTCCCCCACAATATAATTTGAAGGAGGGGGAGGCGGAGGCCCGGATGGCGTCGATGAAGAAGAAGCAAAGGCGGAAGGAGCGCAAGCACGCGGAGATTATGCCGTCCTCCGCCGCTAAAACCCCAATCTTGCAGCAGGAGGAGAAGGTGACAAAGAAACGGAAGAGGAGGATGGAGCAGGAGCCATCCGGCAACTCGCCGTTGCCACTTCACCCCGGCGATGCCTGTAACTCATTCCTCCAGTCCCCCGCTCCCGAAATCCTAACGTTGGCAGAGGCGGCGGCGATGATGAGGAAGAGGAATATGCATAAAGAGCAGAATCTTCCTTTTGCCCCAAATCCTACCTTAGAGGAGCAAGGGGAGAAGGAGAAGAAGGAGCGCAAGCGTGTGGAGCAGA…	3997
	TRIAE_CS42_1BS_TGACv1_051223_AA0178630.5	B10001	0	87	1615	0	80952843	80954457	1716	3330	GCAACTCGCCATTGCCACTTCACCCTGGCCATGCCTCTAAGCCCCTACTCGCTGCGCCATTCCTTCAGTCGCCCGCTCCCAAAATTCTTACGTTGGGAGAGGCGGCGGTGGCGGTGACGATGGGGAAGAGGAAGATGCGTAAGGAGCAGAAGGTGGATGCGCTGTCTTTTGCTCAAAATCCTACACTGGCGGAAGAGCAGGGGGAGGAGGCCATGACCATGATGACTAAAAAGGAGCGCAAGCGTGTAGAGCAGATACTGTCATCTCCTACATCTGTTGCGGCCGAAACCCCAATCCAGGAGCAGGAGGTGAAGGTGACCAAGAAACAGAAGCAGAGGAGGGGACATGAACCATCTGCCAAGTCAACATTACCACTTGACCGTGGCCAGAGTCGCTGTG…	3997
	TRIAE_CS42_1BS_TGACv1_051223_AA0178630.5	B10001	2.25e-120	87	245	0	80925187	80925431	3753	3997	GATGGATTAGTCCAGTTCCAGTACATGTTCAGTGAAGTGCAAGGGGAAGCAGATGTGGATGACGCTATGCAGTCCTAGATGGGATAATTTTGCAGTGTAACTGGGGTTGGTTTTGCATGGTTCATGTACCTTGGATACTCTTGCTCCTTTAGATTAGTGTTAAGCCTTGAGATGATATTACCTGACAAGCACACTTGATGGATGCAGCGAGTTATGTTTGCAGGTGCCGTCTGTTAGTTTTTTTT	3997
	TRIAE_CS42_1BS_TGACv1_051223_AA0178630.5	B10001	2.25e-120	87	245	0	80956989	80957233	3753	3997	GATGGATTAGTCCAGTTCCAGTACATGTTCAGTGAAGTGCAAGGGGAAGCAGATGTGGATGACGCTATGCAGTCCTAGATGGGATAATTTTGCAGTGTAACTGGGGTTGGTTTTGCATGGTTCATGTACCTTGGATACTCTTGCTCCTTTAGATTAGTGTTAAGCCTTGAGATGATATTACCTGACAAGCACACTTGATGGATGCAGCGAGTTATGTTTGCAGGTGCCGTCTGTTAGTTTTTTTT	3997
	TRIAE_CS42_1BS_TGACv1_051223_AA0178630.6	B10001	5.95e-167	94	331	0	80919194	80919524	1	331	CTCGCGCATTCTGAGCGAGAGGGGGGAGGGGAATCCCGCAGCACCAATGTCGACGGCGGCGACGGGAGAGAGTGAGGCGACGCGGCGGAAGAAGAAAAAGCCGAAGCACGTGGAGGTGGGGATGGCTCAGTCGCAATCTCCCCATGCCTCCGAACCCCTCCCTACCGCCCCATTCCTCCAAACCCCAGCCCAATCCCCCGCTCCCGGAACCCCAATCCCGCAAGAGATGGCGGCGGCGGCGGCGATGAGGAAGGAGAGGAAGATTTGTAAGGAGAAGAAGGCGGCCTCGCTGCTCCTTCCCCCAAAATATAATTTGGAGGAGGGGGTGGCT	5133
	TRIAE_CS42_1BS_TGACv1_051223_AA0178630.6	B10001	3.08e-164	94	331	1	80951361	80951690	1	331	CTCGCGCATTCTGAGCGAGAGGGG-GAGGGGAATCCCGCAGCACCAATGTCGACGGCGGCGACGGGAGAGAGTGAGGCGACGCGGCGGAAGAAGAAAAAGCCGAAGCACGTGGAGGTGGGGATGGCTCAGTCGCAATCTCCCCATGCCTCCGAACCCCTCCCTACCGCCCCATTCCTCCAAACCCCAGCCCAATCCCCCGCTCCCGGAACCCCAATCCCGCAAGAGATGGCGGCGGCGGCGGCGATGAGGAAGGAGAGGAAGATTTGTAAGGAGAAGAAGGCGGCCTCGCTGCTCCTTCCCCCAAAATATAATTTGGAGGAGGGGGTGGCT	5133
	TRIAE_CS42_1BS_TGACv1_051223_AA0178630.6	B10001	0	94	835	0	80951886	80952720	433	1267	GGCGGCGGCGGCGGCGATGAGGAAGGAGAGGAAGATTCGTAAAGAGAAGAAGGCGGCCTCGCTGCTCCTTCCCCCACAATATAATTTGAAGGAGGGGGAGGCGGAGGCCCGGATGGCGTCGATGAAGAAGAAGCAAAGGCGGAAGGAGCGCAAGCACGCGGAGATTATGCCGTCCTCCGCCGCTAAAACCCCAATCTTGCAGCAGGAGGAGAAGGTGACAAAGAAACGGAAGAGGAGGATGGAGCAGGAGCCATCCGGCAACTCGCCGTTGCCACTTCACCCCGGCGATGCCTGTAACTCATTCCTCCAGTCCCCCGCTCCCGAAATCCTAACGTTGGCAGAGGCGGCGGCGATGATGAGGAAGAGGAATATGCATAAAGAGCAGAATCTTCCTTTTGC…	5133
	TRIAE_CS42_1BS_TGACv1_051223_AA0178630.6	B10001	0	94	2833	0	80919823	80922655	498	3330	TCCTTCCCCCACAATATAATTTGAAGGAGGGGGAGGCGGAGGCCCGGATGGCGTCGATGAAGAAGAAGCAAAGGCGGAAGGAGCGCAAGCACGCGGAGATTATGCCGTCCTCCGCCGCTAAAACCCCAATCTTGCAGCAGGAGGAGAAGGTGACAAAGAAACGGAAGAGGAGGATGGAGCAGGAGCCATCCGGCAACTCGCCGTTGCCACTTCACCCCGGCGATGCCTGTAACTCATTCCTCCAGTCCCCCGCTCCCGAAATCCTAACGTTGGCAGAGGCGGCGGCGATGATGAGGAAGAGGAATATGCATAAAGAGCAGAATCTTCCTTTTGCCCCAAATCCTACCTTAGAGGAGCAAGGGGAGAAGGAGAAGAAGGAGCGCAAGCGTGTGGAGCAGA…	5133
	TRIAE_CS42_1BS_TGACv1_051223_AA0178630.6	B10001	0	94	1615	0	80952843	80954457	1716	3330	GCAACTCGCCATTGCCACTTCACCCTGGCCATGCCTCTAAGCCCCTACTCGCTGCGCCATTCCTTCAGTCGCCCGCTCCCAAAATTCTTACGTTGGGAGAGGCGGCGGTGGCGGTGACGATGGGGAAGAGGAAGATGCGTAAGGAGCAGAAGGTGGATGCGCTGTCTTTTGCTCAAAATCCTACACTGGCGGAAGAGCAGGGGGAGGAGGCCATGACCATGATGACTAAAAAGGAGCGCAAGCGTGTAGAGCAGATACTGTCATCTCCTACATCTGTTGCGGCCGAAACCCCAATCCAGGAGCAGGAGGTGAAGGTGACCAAGAAACAGAAGCAGAGGAGGGGACATGAACCATCTGCCAAGTCAACATTACCACTTGACCGTGGCCAGAGTCGCTGTG…	5133
	TRIAE_CS42_1BS_TGACv1_051223_AA0178630.6	B10001	0	94	1364	0	80923463	80924826	3526	4889	TTATTCTTACTGCAGGTACGCAGCTGATGCTTATGCAATATTTTGTGCGGGTAGGGCGAGGGAGGTGGTACCTGATGATCACAAGTTAGTTGACTACTGGAACTATGTCTGCTTTGAGTTGCCCATGACGCAGGTAGTATTCTCGACACATACATTTTAATTAATTGTTCTGAGCTTACATTTTACAATTTCTGAGGTCATGGGTTCAAGTCCTGGAAACAGCCTCTTACAGAAATGTAGGGAAAGGCTGCGTACTATAGACCCAAAGTGGTCGGACCCTTCCCTGGACCCTGCGCAAGCGGGAGCTACATGCACCAGGTTGCCCTTTTTTTTATGGCTTTGCGTGATGCTAATCATGAGCTTAAAATGCTCATGAGCTTCTCTGAACTTCTCCACATT…	5133
	TRIAE_CS42_1BS_TGACv1_051223_AA0178630.6	B10001	0	94	1364	0	80955265	80956628	3526	4889	TTATTCTTACTGCAGGTACGCAGCTGATGCTTATGCAATATTTTGTGCGGGTAGGGCGAGGGAGGTGGTACCTGATGATCACAAGTTAGTTGACTACTGGAACTATGTCTGCTTTGAGTTGCCCATGACGCAGGTAGTATTCTCGACACATACATTTTAATTAATTGTTCTGAGCTTACATTTTACAATTTCTGAGGTCATGGGTTCAAGTCCTGGAAACAGCCTCTTACAGAAATGTAGGGAAAGGCTGCGTACTATAGACCCAAAGTGGTCGGACCCTTCCCTGGACCCTGCGCAAGCGGGAGCTACATGCACCAGGTTGCCCTTTTTTTTATGGCTTTGCGTGATGCTAATCATGAGCTTAAAATGCTCATGAGCTTCTCTGAACTTCTCCACATT…	5133
	TRIAE_CS42_1BS_TGACv1_051223_AA0178630.6	B10001	2.89e-120	94	245	0	80925187	80925431	4889	5133	GATGGATTAGTCCAGTTCCAGTACATGTTCAGTGAAGTGCAAGGGGAAGCAGATGTGGATGACGCTATGCAGTCCTAGATGGGATAATTTTGCAGTGTAACTGGGGTTGGTTTTGCATGGTTCATGTACCTTGGATACTCTTGCTCCTTTAGATTAGTGTTAAGCCTTGAGATGATATTACCTGACAAGCACACTTGATGGATGCAGCGAGTTATGTTTGCAGGTGCCGTCTGTTAGTTTTTTTT	5133
	TRIAE_CS42_1BS_TGACv1_051223_AA0178630.6	B10001	2.89e-120	94	245	0	80956989	80957233	4889	5133	GATGGATTAGTCCAGTTCCAGTACATGTTCAGTGAAGTGCAAGGGGAAGCAGATGTGGATGACGCTATGCAGTCCTAGATGGGATAATTTTGCAGTGTAACTGGGGTTGGTTTTGCATGGTTCATGTACCTTGGATACTCTTGCTCCTTTAGATTAGTGTTAAGCCTTGAGATGATATTACCTGACAAGCACACTTGATGGATGCAGCGAGTTATGTTTGCAGGTGCCGTCTGTTAGTTTTTTTT	5133
	TRIAE_CS42_1BS_TGACv1_051223_AA0178630.7	B10001	4.04e-162	94	330	0	80919194	80919523	1	330	CTCGCGCATTCTGAGCGAGAGGGGGGAGGGGAATCCCGCAGCACCAATGTCGACGGCGGCGACGGGAGAGAGTGAGGCGACGCGGCGGAAGAAGAAAAAGCCGAAGCACGTGGAGGTGGGGATGGCTCAGTCGCAATCTCCCCATGCCTCCGAACCCCTCCCTACCGCCCCATTCCTCCAAACCCCAGCCCAATCCCCCGCTCCCGGAACCCCAATCCCGCAAGAGATGGCGGCGGCGGCGGCGATGAGGAAGGAGAGGAAGATTTGTAAGGAGAAGAAGGCGGCCTCGCTGCTCCTTCCCCCAAAATATAATTTGGAGGAGGGGGTGGC	4539
	TRIAE_CS42_1BS_TGACv1_051223_AA0178630.7	B10001	6e-160	94	330	1	80951361	80951689	1	330	CTCGCGCATTCTGAGCGAGAGGGG-GAGGGGAATCCCGCAGCACCAATGTCGACGGCGGCGACGGGAGAGAGTGAGGCGACGCGGCGGAAGAAGAAAAAGCCGAAGCACGTGGAGGTGGGGATGGCTCAGTCGCAATCTCCCCATGCCTCCGAACCCCTCCCTACCGCCCCATTCCTCCAAACCCCAGCCCAATCCCCCGCTCCCGGAACCCCAATCCCGCAAGAGATGGCGGCGGCGGCGGCGATGAGGAAGGAGAGGAAGATTTGTAAGGAGAAGAAGGCGGCCTCGCTGCTCCTTCCCCCAAAATATAATTTGGAGGAGGGGGTGGC	4539
	TRIAE_CS42_1BS_TGACv1_051223_AA0178630.7	B10001	0	94	2408	4	80920248	80922655	407	2754	GCTGCTGAAACCCCGATTCAGGAGCAGGAGGTGAATGTGATAAAGAAACAGAAAAGGAGGAGGGGCCAGGAACCATCCGGCAAATCACAGGAGCCATTAGACAGTTCGCCATTGCTACTTCACCCCGGACATGTCTCTGAGCCCCTACTAGCTGCCTCACTCCTTCAGTCCCCCGCTCCCGAAATCCTAACATTGGAAGAGGCCACGGTGATGATGAGGAAAAGGAAGATTCATAAAGAGCAGAAGGTGGATGCGCTGCCTTTTGCCCAAAATCCAACCTTAGAGGAGCATGGGGAGGATGCCATGATGGCGAAGAAGAAGAAAAAGCGCAAGTGCGTGGAGCAGATATTCTCATCTCCTTCAACATCTGTTGCTACTGAAACTCCAATTCAGGAGCAG…	4539
	TRIAE_CS42_1BS_TGACv1_051223_AA0178630.7	B10001	0	94	1615	0	80952843	80954457	1140	2754	GCAACTCGCCATTGCCACTTCACCCTGGCCATGCCTCTAAGCCCCTACTCGCTGCGCCATTCCTTCAGTCGCCCGCTCCCAAAATTCTTACGTTGGGAGAGGCGGCGGTGGCGGTGACGATGGGGAAGAGGAAGATGCGTAAGGAGCAGAAGGTGGATGCGCTGTCTTTTGCTCAAAATCCTACACTGGCGGAAGAGCAGGGGGAGGAGGCCATGACCATGATGACTAAAAAGGAGCGCAAGCGTGTAGAGCAGATACTGTCATCTCCTACATCTGTTGCGGCCGAAACCCCAATCCAGGAGCAGGAGGTGAAGGTGACCAAGAAACAGAAGCAGAGGAGGGGACATGAACCATCTGCCAAGTCAACATTACCACTTGACCGTGGCCAGAGTCGCTGTG…	4539
	TRIAE_CS42_1BS_TGACv1_051223_AA0178630.7	B10001	0	94	1354	0	80923474	80924827	2946	4299	GCAGGTACGCAGCTGATGCTTATGCAATATTTTGTGCGGGTAGGGCGAGGGAGGTGGTACCTGATGATCACAAGTTAGTTGACTACTGGAACTATGTCTGCTTTGAGTTGCCCATGACGCAGGTAGTATTCTCGACACATACATTTTAATTAATTGTTCTGAGCTTACATTTTACAATTTCTGAGGTCATGGGTTCAAGTCCTGGAAACAGCCTCTTACAGAAATGTAGGGAAAGGCTGCGTACTATAGACCCAAAGTGGTCGGACCCTTCCCTGGACCCTGCGCAAGCGGGAGCTACATGCACCAGGTTGCCCTTTTTTTTATGGCTTTGCGTGATGCTAATCATGAGCTTAAAATGCTCATGAGCTTCTCTGAACTTCTCCACATTCGTACTAGCAC…	4539
	TRIAE_CS42_1BS_TGACv1_051223_AA0178630.7	B10001	0	94	1354	0	80955276	80956629	2946	4299	GCAGGTACGCAGCTGATGCTTATGCAATATTTTGTGCGGGTAGGGCGAGGGAGGTGGTACCTGATGATCACAAGTTAGTTGACTACTGGAACTATGTCTGCTTTGAGTTGCCCATGACGCAGGTAGTATTCTCGACACATACATTTTAATTAATTGTTCTGAGCTTACATTTTACAATTTCTGAGGTCATGGGTTCAAGTCCTGGAAACAGCCTCTTACAGAAATGTAGGGAAAGGCTGCGTACTATAGACCCAAAGTGGTCGGACCCTTCCCTGGACCCTGCGCAAGCGGGAGCTACATGCACCAGGTTGCCCTTTTTTTTATGGCTTTGCGTGATGCTAATCATGAGCTTAAAATGCTCATGAGCTTCTCTGAACTTCTCCACATTCGTACTAGCAC…	4539
	TRIAE_CS42_1BS_TGACv1_051223_AA0178630.7	B10001	2.56e-120	94	245	0	80925187	80925431	4295	4539	GATGGATTAGTCCAGTTCCAGTACATGTTCAGTGAAGTGCAAGGGGAAGCAGATGTGGATGACGCTATGCAGTCCTAGATGGGATAATTTTGCAGTGTAACTGGGGTTGGTTTTGCATGGTTCATGTACCTTGGATACTCTTGCTCCTTTAGATTAGTGTTAAGCCTTGAGATGATATTACCTGACAAGCACACTTGATGGATGCAGCGAGTTATGTTTGCAGGTGCCGTCTGTTAGTTTTTTTT	4539
	TRIAE_CS42_1BS_TGACv1_051223_AA0178630.7	B10001	2.56e-120	94	245	0	80956989	80957233	4295	4539	GATGGATTAGTCCAGTTCCAGTACATGTTCAGTGAAGTGCAAGGGGAAGCAGATGTGGATGACGCTATGCAGTCCTAGATGGGATAATTTTGCAGTGTAACTGGGGTTGGTTTTGCATGGTTCATGTACCTTGGATACTCTTGCTCCTTTAGATTAGTGTTAAGCCTTGAGATGATATTACCTGACAAGCACACTTGATGGATGCAGCGAGTTATGTTTGCAGGTGCCGTCTGTTAGTTTTTTTT	4539
	TRIAE_CS42_1BS_TGACv1_051223_AA0178630.8	B10001	3.04e-162	86	330	0	80919194	80919523	1	330	CTCGCGCATTCTGAGCGAGAGGGGGGAGGGGAATCCCGCAGCACCAATGTCGACGGCGGCGACGGGAGAGAGTGAGGCGACGCGGCGGAAGAAGAAAAAGCCGAAGCACGTGGAGGTGGGGATGGCTCAGTCGCAATCTCCCCATGCCTCCGAACCCCTCCCTACCGCCCCATTCCTCCAAACCCCAGCCCAATCCCCCGCTCCCGGAACCCCAATCCCGCAAGAGATGGCGGCGGCGGCGGCGATGAGGAAGGAGAGGAAGATTTGTAAGGAGAAGAAGGCGGCCTCGCTGCTCCTTCCCCCAAAATATAATTTGGAGGAGGGGGTGGC	3418
	TRIAE_CS42_1BS_TGACv1_051223_AA0178630.8	B10001	4.51e-160	86	330	1	80951361	80951689	1	330	CTCGCGCATTCTGAGCGAGAGGGG-GAGGGGAATCCCGCAGCACCAATGTCGACGGCGGCGACGGGAGAGAGTGAGGCGACGCGGCGGAAGAAGAAAAAGCCGAAGCACGTGGAGGTGGGGATGGCTCAGTCGCAATCTCCCCATGCCTCCGAACCCCTCCCTACCGCCCCATTCCTCCAAACCCCAGCCCAATCCCCCGCTCCCGGAACCCCAATCCCGCAAGAGATGGCGGCGGCGGCGGCGATGAGGAAGGAGAGGAAGATTTGTAAGGAGAAGAAGGCGGCCTCGCTGCTCCTTCCCCCAAAATATAATTTGGAGGAGGGGGTGGC	3418
	TRIAE_CS42_1BS_TGACv1_051223_AA0178630.8	B10001	0	86	2408	4	80920248	80922655	407	2754	GCTGCTGAAACCCCGATTCAGGAGCAGGAGGTGAATGTGATAAAGAAACAGAAAAGGAGGAGGGGCCAGGAACCATCCGGCAAATCACAGGAGCCATTAGACAGTTCGCCATTGCTACTTCACCCCGGACATGTCTCTGAGCCCCTACTAGCTGCCTCACTCCTTCAGTCCCCCGCTCCCGAAATCCTAACATTGGAAGAGGCCACGGTGATGATGAGGAAAAGGAAGATTCATAAAGAGCAGAAGGTGGATGCGCTGCCTTTTGCCCAAAATCCAACCTTAGAGGAGCATGGGGAGGATGCCATGATGGCGAAGAAGAAGAAAAAGCGCAAGTGCGTGGAGCAGATATTCTCATCTCCTTCAACATCTGTTGCTACTGAAACTCCAATTCAGGAGCAG…	3418
	TRIAE_CS42_1BS_TGACv1_051223_AA0178630.8	B10001	0	86	1615	0	80952843	80954457	1140	2754	GCAACTCGCCATTGCCACTTCACCCTGGCCATGCCTCTAAGCCCCTACTCGCTGCGCCATTCCTTCAGTCGCCCGCTCCCAAAATTCTTACGTTGGGAGAGGCGGCGGTGGCGGTGACGATGGGGAAGAGGAAGATGCGTAAGGAGCAGAAGGTGGATGCGCTGTCTTTTGCTCAAAATCCTACACTGGCGGAAGAGCAGGGGGAGGAGGCCATGACCATGATGACTAAAAAGGAGCGCAAGCGTGTAGAGCAGATACTGTCATCTCCTACATCTGTTGCGGCCGAAACCCCAATCCAGGAGCAGGAGGTGAAGGTGACCAAGAAACAGAAGCAGAGGAGGGGACATGAACCATCTGCCAAGTCAACATTACCACTTGACCGTGGCCAGAGTCGCTGTG…	3418
	TRIAE_CS42_1BS_TGACv1_051223_AA0178630.8	B10001	1.92e-120	86	245	0	80925187	80925431	3174	3418	GATGGATTAGTCCAGTTCCAGTACATGTTCAGTGAAGTGCAAGGGGAAGCAGATGTGGATGACGCTATGCAGTCCTAGATGGGATAATTTTGCAGTGTAACTGGGGTTGGTTTTGCATGGTTCATGTACCTTGGATACTCTTGCTCCTTTAGATTAGTGTTAAGCCTTGAGATGATATTACCTGACAAGCACACTTGATGGATGCAGCGAGTTATGTTTGCAGGTGCCGTCTGTTAGTTTTTTTT	3418
	TRIAE_CS42_1BS_TGACv1_051223_AA0178630.8	B10001	1.92e-120	86	245	0	80956989	80957233	3174	3418	GATGGATTAGTCCAGTTCCAGTACATGTTCAGTGAAGTGCAAGGGGAAGCAGATGTGGATGACGCTATGCAGTCCTAGATGGGATAATTTTGCAGTGTAACTGGGGTTGGTTTTGCATGGTTCATGTACCTTGGATACTCTTGCTCCTTTAGATTAGTGTTAAGCCTTGAGATGATATTACCTGACAAGCACACTTGATGGATGCAGCGAGTTATGTTTGCAGGTGCCGTCTGTTAGTTTTTTTT	3418
	TRIAE_CS42_1BS_TGACv1_051223_AA0178630.9	B10001	0	95	2363	0	80920293	80922655	1	2363	AAACAGAAAAGGAGGAGGGGCCAGGAACCATCCGGCAAATCACAGGAGCCATTAGACAGTTCGCCATTGCTACTTCACCCCGGACATGTCTCTGAGCCCCTACTAGCTGCCTCACTCCTTCAGTCCCCCGCTCCCGAAATCCTAACATTGGAAGAGGCCACGGTGATGATGAGGAAAAGGAAGATTCATAAAGAGCAGAAGGTGGATGCGCTGCCTTTTGCCCAAAATCCAACCTTAGAGGAGCATGGGGAGGATGCCATGATGGCGAAGAAGAAGAAAAAGCGCAAGTGCGTGGAGCAGATATTCTCATCTCCTTCAACATCTGTTGCTACTGAAACTCCAATTCAGGAGCAGGAGATGAAGGTGACCAGGAAACAGAAGCAGAGGATGGGGCTGGAA…	4148
	TRIAE_CS42_1BS_TGACv1_051223_AA0178630.9	B10001	3.24e-150	95	300	0	80952421	80952720	1	300	AAACAGAAAAGGAGGAGGGGCCAGGAACCATCCGGCAAATCACAGGAGCCATTAGACAGTTCGCCATTGCTACTTCACCCCGGACATGTCTCTGAGCCCCTACTAGCTGCCTCACTCCTTCAGTCCCCCGCTCCCGAAATCCTAACATTGGAAGAGGCCACGGTGATGATGAGGAAAAGGAAGATTCATAAAGAGCAGAAGGTGGATGCGCTGCCTTTTGCCCAAAATCCAACCTTAGAGGAGCATGGGGAGGATGCCATGATGGCGAAGAAGAAGAAAAAGCGCAAGTGCGTGGAGCAG	4148
	TRIAE_CS42_1BS_TGACv1_051223_AA0178630.9	B10001	0	95	1615	0	80952843	80954457	749	2363	GCAACTCGCCATTGCCACTTCACCCTGGCCATGCCTCTAAGCCCCTACTCGCTGCGCCATTCCTTCAGTCGCCCGCTCCCAAAATTCTTACGTTGGGAGAGGCGGCGGTGGCGGTGACGATGGGGAAGAGGAAGATGCGTAAGGAGCAGAAGGTGGATGCGCTGTCTTTTGCTCAAAATCCTACACTGGCGGAAGAGCAGGGGGAGGAGGCCATGACCATGATGACTAAAAAGGAGCGCAAGCGTGTAGAGCAGATACTGTCATCTCCTACATCTGTTGCGGCCGAAACCCCAATCCAGGAGCAGGAGGTGAAGGTGACCAAGAAACAGAAGCAGAGGAGGGGACATGAACCATCTGCCAAGTCAACATTACCACTTGACCGTGGCCAGAGTCGCTGTG…	4148
	TRIAE_CS42_1BS_TGACv1_051223_AA0178630.9	B10001	0	95	1354	0	80923474	80924827	2555	3908	GCAGGTACGCAGCTGATGCTTATGCAATATTTTGTGCGGGTAGGGCGAGGGAGGTGGTACCTGATGATCACAAGTTAGTTGACTACTGGAACTATGTCTGCTTTGAGTTGCCCATGACGCAGGTAGTATTCTCGACACATACATTTTAATTAATTGTTCTGAGCTTACATTTTACAATTTCTGAGGTCATGGGTTCAAGTCCTGGAAACAGCCTCTTACAGAAATGTAGGGAAAGGCTGCGTACTATAGACCCAAAGTGGTCGGACCCTTCCCTGGACCCTGCGCAAGCGGGAGCTACATGCACCAGGTTGCCCTTTTTTTTATGGCTTTGCGTGATGCTAATCATGAGCTTAAAATGCTCATGAGCTTCTCTGAACTTCTCCACATTCGTACTAGCAC…	4148
	TRIAE_CS42_1BS_TGACv1_051223_AA0178630.9	B10001	0	95	1354	0	80955276	80956629	2555	3908	GCAGGTACGCAGCTGATGCTTATGCAATATTTTGTGCGGGTAGGGCGAGGGAGGTGGTACCTGATGATCACAAGTTAGTTGACTACTGGAACTATGTCTGCTTTGAGTTGCCCATGACGCAGGTAGTATTCTCGACACATACATTTTAATTAATTGTTCTGAGCTTACATTTTACAATTTCTGAGGTCATGGGTTCAAGTCCTGGAAACAGCCTCTTACAGAAATGTAGGGAAAGGCTGCGTACTATAGACCCAAAGTGGTCGGACCCTTCCCTGGACCCTGCGCAAGCGGGAGCTACATGCACCAGGTTGCCCTTTTTTTTATGGCTTTGCGTGATGCTAATCATGAGCTTAAAATGCTCATGAGCTTCTCTGAACTTCTCCACATTCGTACTAGCAC…	4148
	TRIAE_CS42_1BS_TGACv1_051223_AA0178630.9	B10001	2.33e-120	95	245	0	80925187	80925431	3904	4148	GATGGATTAGTCCAGTTCCAGTACATGTTCAGTGAAGTGCAAGGGGAAGCAGATGTGGATGACGCTATGCAGTCCTAGATGGGATAATTTTGCAGTGTAACTGGGGTTGGTTTTGCATGGTTCATGTACCTTGGATACTCTTGCTCCTTTAGATTAGTGTTAAGCCTTGAGATGATATTACCTGACAAGCACACTTGATGGATGCAGCGAGTTATGTTTGCAGGTGCCGTCTGTTAGTTTTTTTT	4148
	TRIAE_CS42_1BS_TGACv1_051223_AA0178630.9	B10001	2.33e-120	95	245	0	80956989	80957233	3904	4148	GATGGATTAGTCCAGTTCCAGTACATGTTCAGTGAAGTGCAAGGGGAAGCAGATGTGGATGACGCTATGCAGTCCTAGATGGGATAATTTTGCAGTGTAACTGGGGTTGGTTTTGCATGGTTCATGTACCTTGGATACTCTTGCTCCTTTAGATTAGTGTTAAGCCTTGAGATGATATTACCTGACAAGCACACTTGATGGATGCAGCGAGTTATGTTTGCAGGTGCCGTCTGTTAGTTTTTTTT	4148
	TRIAE_CS42_2AL_TGACv1_094480_AA0298520.1	A20006	0	84	623	0	31145114	31144492	1	623	CGCGAGGCCCCGGTGGTTAATCCGTAATTACACCCAACAACTCCAGGAGCGTCTCCAGATTGCGGAGAATACGACTCGACCCGGGAGCGGGGAGGCTAACCAACGAACGATACCTACCTAGGCAACGGCAAAGGCAACGCCAGGCTGAGGCCACGCACCGTCCGTCTTGTCTCGCCGCAAACCTAACGAAAGCGCAGCGCTTTCGTCTCCGTCGCTAGGGTTTCGGTCCCCGCAAACTCGATCTTCCGCGAGGGCACGAGGTACGCACCGCTCGCCCGTGGTCTCCGGCCCGCCGATTCGACGCCCGCTTCCGCTAATTCCGTCTGCTCTTCTGGTGGTTTGCAGCCGGTGCTCTTGGTTCTGGTGTGGCGGCCTGAGAGAGATGCCGCCCAAGTCGGT…	3010
	TRIAE_CS42_2AL_TGACv1_094480_AA0298520.1	A20006	0	84	537	0	31144347	31143811	622	1158	AGATGATGGAGCTGCAAAAGAAACATATGAAGAGGAGGACAAAGGTGAACGGCTGGAGTTCGAGGATGAGCCAGAATATGAGGAGGAGCCTGCCGTCGACTACGACGAGAAGGATTTGGAGCAGTATGAGGAGCAATACGAGGACGGTGATGAAGGGTTGGAGTACACTGAAGATGTAGTCGAAGAGGAGACTGAGATGGTGGATGAGGAGGAACTGGATAATGGTGGGGATGATGGTGAGGGTGAGGAATATGAAAATGCAGATGAAGACCACGATGTGGACGTGGAGGACGAAGACCATCATGAAATGGTGAAAGCACATCGCAAGAGGAAGGAGTTTGAAGTTTTTGTTGGTGGGCTAGATAAAGATGCAACAGAAAGTGACCTGAGGAAAGTTTT…	3010
	TRIAE_CS42_2AL_TGACv1_094480_AA0298520.1	A20006	3.97e-122	84	261	0	31143530	31143270	1243	1503	ACAGCTGAAGGAGAAACTGAAGATCTATGAGGTCGAGAATTTTGACGATTTAATATTGGTTGAGGATAGCAATAACCCAGGGATGAATCGTGGGTATGCTTTACTTGAGTTTTCTACTCGCCCTGAAGCTATGGATGCTTTCAGGCGGTTGCAGAAGAGGGATGTAGTCTTTGGAGTTGATCGCACTGCAAAGGTTTCCTTTGCCGATTCCTATCCTGAAGTCGATGATGAAATGATGGCACAGGTCAGCACTTGTTTTCT	3010
	TRIAE_CS42_2AL_TGACv1_094480_AA0298520.1	A20006	3.48e-110	84	226	0	31143082	31142857	1484	1709	CAGGTCAGAACTGTATTTCTTGATGGTCTTCCCCCCTCATGGGAAGAAGATCGTGTTAAGAAGTACCTTAAAAAGTATGGAGCTATCGAGAAAGTTGAACTTGCCCGAAACATGCCTGCGGCCAAAAGAAAAGATTTTGGGTTTGTTACTTTTGATACGCATGATAATGCTGTTGCATGTGTTGATGGGATAACTAGTTCTGAGATTGGCGAAGGTGATAGCAAGG	3010
	TRIAE_CS42_2AL_TGACv1_094480_AA0298520.1	A20006	5.51e-152	84	303	0	31142738	31142436	1707	2009	AGGCAAAAGTGAGAGCCAGATTGTCAAGGCCAGTACAGAGACCTCCTAGAATGAAGCATGGATTAAGAGGAAATTTCAGGATTGGGCAAAGTGCTCCTCGAGGTGGCCGTTTCCCATACACTCGGCCTCCTCCACGCCGGCCTCTGCCACGTCTTGTACGACCTGATACTCGCTTACCTCCCATCAGGAGGCCTCCACTGAAGAGGCCAATAGATATTAGAGATAGACGCCCTGTTATGTCAATACCAGATAGAGTTAGGCGTTTGCCTCCTCCAGAGAGATCCTATGATAGAAGGCCCCCAG	3010
	TRIAE_CS42_2AL_TGACv1_094480_AA0298520.1	A20006	5.16e-165	84	327	0	31142353	31142027	2007	2333	CAGCTCCTGTTTACCCAAAGAGAAGTCCAAGGAGGGAATATGGAAGGCGTGATGAACCTCTTCCGCCAAGGAGCAGAGCTACCTTTGCTGACTACGGTGCAAGAGTTCCAGTGGATAGGCGCCACACTTACAGGGATGACTATTCGCCCCGTGAATCGGCCTATTCAGACCTAGCTCCTCGCAGCGCTCCCTGTTTTTCTGAGAGGAGAGCATATGCTGATGACGGCTATGTAGAGAAGATTGACCGACCTTTGCCAACCTATAGGGAGAGCCGTGGACGTGATTATGATACAATATCTGGTTCAAAACGCTCATATGTTGAGATGG	3010
	TRIAE_CS42_2AL_TGACv1_094480_AA0298520.1	A20006	5.16e-146	84	292	0	31140899	31140608	2707	2998	AGATGTGGCACCATAGGAGGTTGGTGTAGGCCATGGATTGTATGGAGCTACTTAACTTAAGGCCTATGGATCTGGACAAGTGGCAAGTGTGGACAATCAATAAGGCATGTCTGAAGGAGCCAGGAACATCGAGTTGGTTGAAGCAGTAGTCTTGTGGATGTTCCGGCATGTTTATTTAATGTAAGGCTTTGCTTTAGTTGGTCAAGAGTTGTGAACTAGCCAGCCATGGTGTGTTGACATGTTTACTTCCAGTGTTTCTATAACATTGAGAGATATGGAGTATTTCAATAAG	3010
	TRIAE_CS42_2AL_TGACv1_094480_AA0298520.2	A20006	1.35e-102	83	212	0	31145066	31144855	1	212	GCGTCTCCAGATTGCGGAGAATACGACTCGACCCGGGAGCGGGGAGGCTAACCAACGAACGATACCTACCTAGGCAACGGCAAAGGCAACGCCAGGCTGAGGCCACGCACCGTCCGTCTTGTCTCGCCGCAAACCTAACGAAAGCGCAGCGCTTTCGTCTCCGTCGCTAGGGTTTCGGTCCCCGCAAACTCGATCTTCCGCGAGGGCACGAG	2922
	TRIAE_CS42_2AL_TGACv1_094480_AA0298520.2	A20006	1.64e-139	83	280	0	31144771	31144492	211	490	AGCCGGTGCTCTTGGTTCTGGTGTGGCGGCCTGAGAGAGATGCCGCCCAAGTCGGTTAAGAGGGGCGGCGCCGCGGCGGCGAGGAAGGGGTCGGCGACGAAGGCCAGACCGGCGAAGCCCCAGCCGGTCGCGGAGGAGGCGCCCGTCGAGGTGGTCAAGGCCGCGGAGGAGGCTCCCCCTAAGGTCGAGGAGCAGAAGTCGTCGCCGCCACCGCAGCAGCCGGCCGCTGAGGTGAAGGCCAAGGCGGATGCTGCTGAAAACGGCGCAAGCCACGCTGAAG	2922
	TRIAE_CS42_2AL_TGACv1_094480_AA0298520.2	A20006	0	83	537	0	31144347	31143811	489	1025	AGATGATGGAGCTGCAAAAGAAACATATGAAGAGGAGGACAAAGGTGAACGGCTGGAGTTCGAGGATGAGCCAGAATATGAGGAGGAGCCTGCCGTCGACTACGACGAGAAGGATTTGGAGCAGTATGAGGAGCAATACGAGGACGGTGATGAAGGGTTGGAGTACACTGAAGATGTAGTCGAAGAGGAGACTGAGATGGTGGATGAGGAGGAACTGGATAATGGTGGGGATGATGGTGAGGGTGAGGAATATGAAAATGCAGATGAAGACCACGATGTGGACGTGGAGGACGAAGACCATCATGAAATGGTGAAAGCACATCGCAAGAGGAAGGAGTTTGAAGTTTTTGTTGGTGGGCTAGATAAAGATGCAACAGAAAGTGACCTGAGGAAAGTTTT…	2922
	TRIAE_CS42_2AL_TGACv1_094480_AA0298520.2	A20006	3.85e-122	83	261	0	31143530	31143270	1110	1370	ACAGCTGAAGGAGAAACTGAAGATCTATGAGGTCGAGAATTTTGACGATTTAATATTGGTTGAGGATAGCAATAACCCAGGGATGAATCGTGGGTATGCTTTACTTGAGTTTTCTACTCGCCCTGAAGCTATGGATGCTTTCAGGCGGTTGCAGAAGAGGGATGTAGTCTTTGGAGTTGATCGCACTGCAAAGGTTTCCTTTGCCGATTCCTATCCTGAAGTCGATGATGAAATGATGGCACAGGTCAGCACTTGTTTTCT	2922
	TRIAE_CS42_2AL_TGACv1_094480_AA0298520.2	A20006	3.38e-110	83	226	0	31143082	31142857	1351	1576	CAGGTCAGAACTGTATTTCTTGATGGTCTTCCCCCCTCATGGGAAGAAGATCGTGTTAAGAAGTACCTTAAAAAGTATGGAGCTATCGAGAAAGTTGAACTTGCCCGAAACATGCCTGCGGCCAAAAGAAAAGATTTTGGGTTTGTTACTTTTGATACGCATGATAATGCTGTTGCATGTGTTGATGGGATAACTAGTTCTGAGATTGGCGAAGGTGATAGCAAGG	2922
	TRIAE_CS42_2AL_TGACv1_094480_AA0298520.2	A20006	5.35e-152	83	303	0	31142738	31142436	1574	1876	AGGCAAAAGTGAGAGCCAGATTGTCAAGGCCAGTACAGAGACCTCCTAGAATGAAGCATGGATTAAGAGGAAATTTCAGGATTGGGCAAAGTGCTCCTCGAGGTGGCCGTTTCCCATACACTCGGCCTCCTCCACGCCGGCCTCTGCCACGTCTTGTACGACCTGATACTCGCTTACCTCCCATCAGGAGGCCTCCACTGAAGAGGCCAATAGATATTAGAGATAGACGCCCTGTTATGTCAATACCAGATAGAGTTAGGCGTTTGCCTCCTCCAGAGAGATCCTATGATAGAAGGCCCCCAG	2922
	TRIAE_CS42_2AL_TGACv1_094480_AA0298520.2	A20006	5e-165	83	327	0	31142353	31142027	1874	2200	CAGCTCCTGTTTACCCAAAGAGAAGTCCAAGGAGGGAATATGGAAGGCGTGATGAACCTCTTCCGCCAAGGAGCAGAGCTACCTTTGCTGACTACGGTGCAAGAGTTCCAGTGGATAGGCGCCACACTTACAGGGATGACTATTCGCCCCGTGAATCGGCCTATTCAGACCTAGCTCCTCGCAGCGCTCCCTGTTTTTCTGAGAGGAGAGCATATGCTGATGACGGCTATGTAGAGAAGATTGACCGACCTTTGCCAACCTATAGGGAGAGCCGTGGACGTGATTATGATACAATATCTGGTTCAAAACGCTCATATGTTGAGATGG	2922
	TRIAE_CS42_2AL_TGACv1_094480_AA0298520.2	A20006	2.59e-162	83	322	0	31140929	31140608	2589	2910	AGATTTGGCATCCGACCGTCTTTGTGGAACAGATGTGGCACCATAGGAGGTTGGTGTAGGCCATGGATTGTATGGAGCTACTTAACTTAAGGCCTATGGATCTGGACAAGTGGCAAGTGTGGACAATCAATAAGGCATGTCTGAAGGAGCCAGGAACATCGAGTTGGTTGAAGCAGTAGTCTTGTGGATGTTCCGGCATGTTTATTTAATGTAAGGCTTTGCTTTAGTTGGTCAAGAGTTGTGAACTAGCCAGCCATGGTGTGTTGACATGTTTACTTCCAGTGTTTCTATAACATTGAGAGATATGGAGTATTTCAATAAG	2922
	TRIAE_CS42_2AL_TGACv1_094480_AA0298520.3	A20006	1.32e-102	83	212	0	31145066	31144855	1	212	GCGTCTCCAGATTGCGGAGAATACGACTCGACCCGGGAGCGGGGAGGCTAACCAACGAACGATACCTACCTAGGCAACGGCAAAGGCAACGCCAGGCTGAGGCCACGCACCGTCCGTCTTGTCTCGCCGCAAACCTAACGAAAGCGCAGCGCTTTCGTCTCCGTCGCTAGGGTTTCGGTCCCCGCAAACTCGATCTTCCGCGAGGGCACGAG	2859
	TRIAE_CS42_2AL_TGACv1_094480_AA0298520.3	A20006	1.6e-139	83	280	0	31144771	31144492	211	490	AGCCGGTGCTCTTGGTTCTGGTGTGGCGGCCTGAGAGAGATGCCGCCCAAGTCGGTTAAGAGGGGCGGCGCCGCGGCGGCGAGGAAGGGGTCGGCGACGAAGGCCAGACCGGCGAAGCCCCAGCCGGTCGCGGAGGAGGCGCCCGTCGAGGTGGTCAAGGCCGCGGAGGAGGCTCCCCCTAAGGTCGAGGAGCAGAAGTCGTCGCCGCCACCGCAGCAGCCGGCCGCTGAGGTGAAGGCCAAGGCGGATGCTGCTGAAAACGGCGCAAGCCACGCTGAAG	2859
	TRIAE_CS42_2AL_TGACv1_094480_AA0298520.3	A20006	0	83	537	0	31144347	31143811	489	1025	AGATGATGGAGCTGCAAAAGAAACATATGAAGAGGAGGACAAAGGTGAACGGCTGGAGTTCGAGGATGAGCCAGAATATGAGGAGGAGCCTGCCGTCGACTACGACGAGAAGGATTTGGAGCAGTATGAGGAGCAATACGAGGACGGTGATGAAGGGTTGGAGTACACTGAAGATGTAGTCGAAGAGGAGACTGAGATGGTGGATGAGGAGGAACTGGATAATGGTGGGGATGATGGTGAGGGTGAGGAATATGAAAATGCAGATGAAGACCACGATGTGGACGTGGAGGACGAAGACCATCATGAAATGGTGAAAGCACATCGCAAGAGGAAGGAGTTTGAAGTTTTTGTTGGTGGGCTAGATAAAGATGCAACAGAAAGTGACCTGAGGAAAGTTTT…	2859
	TRIAE_CS42_2AL_TGACv1_094480_AA0298520.3	A20006	7.78e-112	83	239	0	31143508	31143270	1114	1352	ATCTATGAGGTCGAGAATTTTGACGATTTAATATTGGTTGAGGATAGCAATAACCCAGGGATGAATCGTGGGTATGCTTTACTTGAGTTTTCTACTCGCCCTGAAGCTATGGATGCTTTCAGGCGGTTGCAGAAGAGGGATGTAGTCTTTGGAGTTGATCGCACTGCAAAGGTTTCCTTTGCCGATTCCTATCCTGAAGTCGATGATGAAATGATGGCACAGGTCAGCACTTGTTTTCT	2859
	TRIAE_CS42_2AL_TGACv1_094480_AA0298520.3	A20006	3.31e-110	83	226	0	31143082	31142857	1333	1558	CAGGTCAGAACTGTATTTCTTGATGGTCTTCCCCCCTCATGGGAAGAAGATCGTGTTAAGAAGTACCTTAAAAAGTATGGAGCTATCGAGAAAGTTGAACTTGCCCGAAACATGCCTGCGGCCAAAAGAAAAGATTTTGGGTTTGTTACTTTTGATACGCATGATAATGCTGTTGCATGTGTTGATGGGATAACTAGTTCTGAGATTGGCGAAGGTGATAGCAAGG	2859
	TRIAE_CS42_2AL_TGACv1_094480_AA0298520.3	A20006	5.23e-152	83	303	0	31142738	31142436	1556	1858	AGGCAAAAGTGAGAGCCAGATTGTCAAGGCCAGTACAGAGACCTCCTAGAATGAAGCATGGATTAAGAGGAAATTTCAGGATTGGGCAAAGTGCTCCTCGAGGTGGCCGTTTCCCATACACTCGGCCTCCTCCACGCCGGCCTCTGCCACGTCTTGTACGACCTGATACTCGCTTACCTCCCATCAGGAGGCCTCCACTGAAGAGGCCAATAGATATTAGAGATAGACGCCCTGTTATGTCAATACCAGATAGAGTTAGGCGTTTGCCTCCTCCAGAGAGATCCTATGATAGAAGGCCCCCAG	2859
	TRIAE_CS42_2AL_TGACv1_094480_AA0298520.3	A20006	4.89e-165	83	327	0	31142353	31142027	1856	2182	CAGCTCCTGTTTACCCAAAGAGAAGTCCAAGGAGGGAATATGGAAGGCGTGATGAACCTCTTCCGCCAAGGAGCAGAGCTACCTTTGCTGACTACGGTGCAAGAGTTCCAGTGGATAGGCGCCACACTTACAGGGATGACTATTCGCCCCGTGAATCGGCCTATTCAGACCTAGCTCCTCGCAGCGCTCCCTGTTTTTCTGAGAGGAGAGCATATGCTGATGACGGCTATGTAGAGAAGATTGACCGACCTTTGCCAACCTATAGGGAGAGCCGTGGACGTGATTATGATACAATATCTGGTTCAAAACGCTCATATGTTGAGATGG	2859
	TRIAE_CS42_2AL_TGACv1_094480_AA0298520.3	A20006	4.9e-146	83	292	0	31140899	31140608	2556	2847	AGATGTGGCACCATAGGAGGTTGGTGTAGGCCATGGATTGTATGGAGCTACTTAACTTAAGGCCTATGGATCTGGACAAGTGGCAAGTGTGGACAATCAATAAGGCATGTCTGAAGGAGCCAGGAACATCGAGTTGGTTGAAGCAGTAGTCTTGTGGATGTTCCGGCATGTTTATTTAATGTAAGGCTTTGCTTTAGTTGGTCAAGAGTTGTGAACTAGCCAGCCATGGTGTGTTGACATGTTTACTTCCAGTGTTTCTATAACATTGAGAGATATGGAGTATTTCAATAAG	2859
	TRIAE_CS42_2AL_TGACv1_094480_AA0298520.4	A20006	1.33e-102	84	212	0	31145066	31144855	1	212	GCGTCTCCAGATTGCGGAGAATACGACTCGACCCGGGAGCGGGGAGGCTAACCAACGAACGATACCTACCTAGGCAACGGCAAAGGCAACGCCAGGCTGAGGCCACGCACCGTCCGTCTTGTCTCGCCGCAAACCTAACGAAAGCGCAGCGCTTTCGTCTCCGTCGCTAGGGTTTCGGTCCCCGCAAACTCGATCTTCCGCGAGGGCACGAG	2877
	TRIAE_CS42_2AL_TGACv1_094480_AA0298520.4	A20006	1.61e-139	84	280	0	31144771	31144492	211	490	AGCCGGTGCTCTTGGTTCTGGTGTGGCGGCCTGAGAGAGATGCCGCCCAAGTCGGTTAAGAGGGGCGGCGCCGCGGCGGCGAGGAAGGGGTCGGCGACGAAGGCCAGACCGGCGAAGCCCCAGCCGGTCGCGGAGGAGGCGCCCGTCGAGGTGGTCAAGGCCGCGGAGGAGGCTCCCCCTAAGGTCGAGGAGCAGAAGTCGTCGCCGCCACCGCAGCAGCCGGCCGCTGAGGTGAAGGCCAAGGCGGATGCTGCTGAAAACGGCGCAAGCCACGCTGAAG	2877
	TRIAE_CS42_2AL_TGACv1_094480_AA0298520.4	A20006	0	84	537	0	31144347	31143811	489	1025	AGATGATGGAGCTGCAAAAGAAACATATGAAGAGGAGGACAAAGGTGAACGGCTGGAGTTCGAGGATGAGCCAGAATATGAGGAGGAGCCTGCCGTCGACTACGACGAGAAGGATTTGGAGCAGTATGAGGAGCAATACGAGGACGGTGATGAAGGGTTGGAGTACACTGAAGATGTAGTCGAAGAGGAGACTGAGATGGTGGATGAGGAGGAACTGGATAATGGTGGGGATGATGGTGAGGGTGAGGAATATGAAAATGCAGATGAAGACCACGATGTGGACGTGGAGGACGAAGACCATCATGAAATGGTGAAAGCACATCGCAAGAGGAAGGAGTTTGAAGTTTTTGTTGGTGGGCTAGATAAAGATGCAACAGAAAGTGACCTGAGGAAAGTTTT…	2877
	TRIAE_CS42_2AL_TGACv1_094480_AA0298520.4	A20006	3.79e-122	84	261	0	31143530	31143270	1110	1370	ACAGCTGAAGGAGAAACTGAAGATCTATGAGGTCGAGAATTTTGACGATTTAATATTGGTTGAGGATAGCAATAACCCAGGGATGAATCGTGGGTATGCTTTACTTGAGTTTTCTACTCGCCCTGAAGCTATGGATGCTTTCAGGCGGTTGCAGAAGAGGGATGTAGTCTTTGGAGTTGATCGCACTGCAAAGGTTTCCTTTGCCGATTCCTATCCTGAAGTCGATGATGAAATGATGGCACAGGTCAGCACTTGTTTTCT	2877
	TRIAE_CS42_2AL_TGACv1_094480_AA0298520.4	A20006	3.33e-110	84	226	0	31143082	31142857	1351	1576	CAGGTCAGAACTGTATTTCTTGATGGTCTTCCCCCCTCATGGGAAGAAGATCGTGTTAAGAAGTACCTTAAAAAGTATGGAGCTATCGAGAAAGTTGAACTTGCCCGAAACATGCCTGCGGCCAAAAGAAAAGATTTTGGGTTTGTTACTTTTGATACGCATGATAATGCTGTTGCATGTGTTGATGGGATAACTAGTTCTGAGATTGGCGAAGGTGATAGCAAGG	2877
	TRIAE_CS42_2AL_TGACv1_094480_AA0298520.4	A20006	5.26e-152	84	303	0	31142738	31142436	1574	1876	AGGCAAAAGTGAGAGCCAGATTGTCAAGGCCAGTACAGAGACCTCCTAGAATGAAGCATGGATTAAGAGGAAATTTCAGGATTGGGCAAAGTGCTCCTCGAGGTGGCCGTTTCCCATACACTCGGCCTCCTCCACGCCGGCCTCTGCCACGTCTTGTACGACCTGATACTCGCTTACCTCCCATCAGGAGGCCTCCACTGAAGAGGCCAATAGATATTAGAGATAGACGCCCTGTTATGTCAATACCAGATAGAGTTAGGCGTTTGCCTCCTCCAGAGAGATCCTATGATAGAAGGCCCCCAG	2877
	TRIAE_CS42_2AL_TGACv1_094480_AA0298520.4	A20006	4.92e-165	84	327	0	31142353	31142027	1874	2200	CAGCTCCTGTTTACCCAAAGAGAAGTCCAAGGAGGGAATATGGAAGGCGTGATGAACCTCTTCCGCCAAGGAGCAGAGCTACCTTTGCTGACTACGGTGCAAGAGTTCCAGTGGATAGGCGCCACACTTACAGGGATGACTATTCGCCCCGTGAATCGGCCTATTCAGACCTAGCTCCTCGCAGCGCTCCCTGTTTTTCTGAGAGGAGAGCATATGCTGATGACGGCTATGTAGAGAAGATTGACCGACCTTTGCCAACCTATAGGGAGAGCCGTGGACGTGATTATGATACAATATCTGGTTCAAAACGCTCATATGTTGAGATGG	2877
	TRIAE_CS42_2AL_TGACv1_094480_AA0298520.4	A20006	4.93e-146	84	292	0	31140899	31140608	2574	2865	AGATGTGGCACCATAGGAGGTTGGTGTAGGCCATGGATTGTATGGAGCTACTTAACTTAAGGCCTATGGATCTGGACAAGTGGCAAGTGTGGACAATCAATAAGGCATGTCTGAAGGAGCCAGGAACATCGAGTTGGTTGAAGCAGTAGTCTTGTGGATGTTCCGGCATGTTTATTTAATGTAAGGCTTTGCTTTAGTTGGTCAAGAGTTGTGAACTAGCCAGCCATGGTGTGTTGACATGTTTACTTCCAGTGTTTCTATAACATTGAGAGATATGGAGTATTTCAATAAG	2877
	TRIAE_CS42_2AL_TGACv1_094480_AA0298520.5	A20006	1.43e-102	88	212	0	31145066	31144855	1	212	GCGTCTCCAGATTGCGGAGAATACGACTCGACCCGGGAGCGGGGAGGCTAACCAACGAACGATACCTACCTAGGCAACGGCAAAGGCAACGCCAGGCTGAGGCCACGCACCGTCCGTCTTGTCTCGCCGCAAACCTAACGAAAGCGCAGCGCTTTCGTCTCCGTCGCTAGGGTTTCGGTCCCCGCAAACTCGATCTTCCGCGAGGGCACGAG	3094
	TRIAE_CS42_2AL_TGACv1_094480_AA0298520.5	A20006	1.73e-139	88	280	0	31144771	31144492	211	490	AGCCGGTGCTCTTGGTTCTGGTGTGGCGGCCTGAGAGAGATGCCGCCCAAGTCGGTTAAGAGGGGCGGCGCCGCGGCGGCGAGGAAGGGGTCGGCGACGAAGGCCAGACCGGCGAAGCCCCAGCCGGTCGCGGAGGAGGCGCCCGTCGAGGTGGTCAAGGCCGCGGAGGAGGCTCCCCCTAAGGTCGAGGAGCAGAAGTCGTCGCCGCCACCGCAGCAGCCGGCCGCTGAGGTGAAGGCCAAGGCGGATGCTGCTGAAAACGGCGCAAGCCACGCTGAAG	3094
	TRIAE_CS42_2AL_TGACv1_094480_AA0298520.5	A20006	0	88	537	0	31144347	31143811	489	1025	AGATGATGGAGCTGCAAAAGAAACATATGAAGAGGAGGACAAAGGTGAACGGCTGGAGTTCGAGGATGAGCCAGAATATGAGGAGGAGCCTGCCGTCGACTACGACGAGAAGGATTTGGAGCAGTATGAGGAGCAATACGAGGACGGTGATGAAGGGTTGGAGTACACTGAAGATGTAGTCGAAGAGGAGACTGAGATGGTGGATGAGGAGGAACTGGATAATGGTGGGGATGATGGTGAGGGTGAGGAATATGAAAATGCAGATGAAGACCACGATGTGGACGTGGAGGACGAAGACCATCATGAAATGGTGAAAGCACATCGCAAGAGGAAGGAGTTTGAAGTTTTTGTTGGTGGGCTAGATAAAGATGCAACAGAAAGTGACCTGAGGAAAGTTTT…	3094
	TRIAE_CS42_2AL_TGACv1_094480_AA0298520.5	A20006	4.08e-122	88	261	0	31143530	31143270	1110	1370	ACAGCTGAAGGAGAAACTGAAGATCTATGAGGTCGAGAATTTTGACGATTTAATATTGGTTGAGGATAGCAATAACCCAGGGATGAATCGTGGGTATGCTTTACTTGAGTTTTCTACTCGCCCTGAAGCTATGGATGCTTTCAGGCGGTTGCAGAAGAGGGATGTAGTCTTTGGAGTTGATCGCACTGCAAAGGTTTCCTTTGCCGATTCCTATCCTGAAGTCGATGATGAAATGATGGCACAGGTCAGCACTTGTTTTCT	3094
	TRIAE_CS42_2AL_TGACv1_094480_AA0298520.5	A20006	3.58e-110	88	226	0	31143082	31142857	1351	1576	CAGGTCAGAACTGTATTTCTTGATGGTCTTCCCCCCTCATGGGAAGAAGATCGTGTTAAGAAGTACCTTAAAAAGTATGGAGCTATCGAGAAAGTTGAACTTGCCCGAAACATGCCTGCGGCCAAAAGAAAAGATTTTGGGTTTGTTACTTTTGATACGCATGATAATGCTGTTGCATGTGTTGATGGGATAACTAGTTCTGAGATTGGCGAAGGTGATAGCAAGG	3094
	TRIAE_CS42_2AL_TGACv1_094480_AA0298520.5	A20006	5.66e-152	88	303	0	31142738	31142436	1574	1876	AGGCAAAAGTGAGAGCCAGATTGTCAAGGCCAGTACAGAGACCTCCTAGAATGAAGCATGGATTAAGAGGAAATTTCAGGATTGGGCAAAGTGCTCCTCGAGGTGGCCGTTTCCCATACACTCGGCCTCCTCCACGCCGGCCTCTGCCACGTCTTGTACGACCTGATACTCGCTTACCTCCCATCAGGAGGCCTCCACTGAAGAGGCCAATAGATATTAGAGATAGACGCCCTGTTATGTCAATACCAGATAGAGTTAGGCGTTTGCCTCCTCCAGAGAGATCCTATGATAGAAGGCCCCCAG	3094
	TRIAE_CS42_2AL_TGACv1_094480_AA0298520.5	A20006	5.3e-165	88	327	0	31142353	31142027	1874	2200	CAGCTCCTGTTTACCCAAAGAGAAGTCCAAGGAGGGAATATGGAAGGCGTGATGAACCTCTTCCGCCAAGGAGCAGAGCTACCTTTGCTGACTACGGTGCAAGAGTTCCAGTGGATAGGCGCCACACTTACAGGGATGACTATTCGCCCCGTGAATCGGCCTATTCAGACCTAGCTCCTCGCAGCGCTCCCTGTTTTTCTGAGAGGAGAGCATATGCTGATGACGGCTATGTAGAGAAGATTGACCGACCTTTGCCAACCTATAGGGAGAGCCGTGGACGTGATTATGATACAATATCTGGTTCAAAACGCTCATATGTTGAGATGG	3094
	TRIAE_CS42_2AL_TGACv1_094480_AA0298520.5	A20006	0	88	601	0	31141208	31140608	2482	3082	GTTGGCGGGAGTTCATATTCATCGCATTACTCAGGTCGTAACACGGGCAGCAGTGGCTACTTTGGCGGCAGTGGTTCCAGTTCGTACTACTAAGGTGAAAGCTCTAATCAGTTTCAGTTTTCCTTCAGTTTAATTGCATTGCACATGAATTTTGTTCACCATCTGTCGCCATCATCCCCATCATTGCGCTAGTTGCTCACTTAGGAGATGGCAAATGTTTGCCCTTGTATCAAACACGGAACACCCTCCGTGATCAACCATGAATTATTTTAATGATACAGATTTGGCATCCGACCGTCTTTGTGGAACAGATGTGGCACCATAGGAGGTTGGTGTAGGCCATGGATTGTATGGAGCTACTTAACTTAAGGCCTATGGATCTGGACAAGTGGCAAGTGT…	3094
	TRIAE_CS42_2AL_TGACv1_094480_AA0298520.6	A20006	1.88e-102	88	212	0	31145066	31144855	1	212	GCGTCTCCAGATTGCGGAGAATACGACTCGACCCGGGAGCGGGGAGGCTAACCAACGAACGATACCTACCTAGGCAACGGCAAAGGCAACGCCAGGCTGAGGCCACGCACCGTCCGTCTTGTCTCGCCGCAAACCTAACGAAAGCGCAGCGCTTTCGTCTCCGTCGCTAGGGTTTCGGTCCCCGCAAACTCGATCTTCCGCGAGGGCACGAG	4062
	TRIAE_CS42_2AL_TGACv1_094480_AA0298520.6	A20006	2.28e-139	88	280	0	31144771	31144492	211	490	AGCCGGTGCTCTTGGTTCTGGTGTGGCGGCCTGAGAGAGATGCCGCCCAAGTCGGTTAAGAGGGGCGGCGCCGCGGCGGCGAGGAAGGGGTCGGCGACGAAGGCCAGACCGGCGAAGCCCCAGCCGGTCGCGGAGGAGGCGCCCGTCGAGGTGGTCAAGGCCGCGGAGGAGGCTCCCCCTAAGGTCGAGGAGCAGAAGTCGTCGCCGCCACCGCAGCAGCCGGCCGCTGAGGTGAAGGCCAAGGCGGATGCTGCTGAAAACGGCGCAAGCCACGCTGAAG	4062
	TRIAE_CS42_2AL_TGACv1_094480_AA0298520.6	A20006	0	88	537	0	31144347	31143811	489	1025	AGATGATGGAGCTGCAAAAGAAACATATGAAGAGGAGGACAAAGGTGAACGGCTGGAGTTCGAGGATGAGCCAGAATATGAGGAGGAGCCTGCCGTCGACTACGACGAGAAGGATTTGGAGCAGTATGAGGAGCAATACGAGGACGGTGATGAAGGGTTGGAGTACACTGAAGATGTAGTCGAAGAGGAGACTGAGATGGTGGATGAGGAGGAACTGGATAATGGTGGGGATGATGGTGAGGGTGAGGAATATGAAAATGCAGATGAAGACCACGATGTGGACGTGGAGGACGAAGACCATCATGAAATGGTGAAAGCACATCGCAAGAGGAAGGAGTTTGAAGTTTTTGTTGGTGGGCTAGATAAAGATGCAACAGAAAGTGACCTGAGGAAAGTTTT…	4062
	TRIAE_CS42_2AL_TGACv1_094480_AA0298520.6	A20006	5.37e-122	88	261	0	31143530	31143270	1110	1370	ACAGCTGAAGGAGAAACTGAAGATCTATGAGGTCGAGAATTTTGACGATTTAATATTGGTTGAGGATAGCAATAACCCAGGGATGAATCGTGGGTATGCTTTACTTGAGTTTTCTACTCGCCCTGAAGCTATGGATGCTTTCAGGCGGTTGCAGAAGAGGGATGTAGTCTTTGGAGTTGATCGCACTGCAAAGGTTTCCTTTGCCGATTCCTATCCTGAAGTCGATGATGAAATGATGGCACAGGTCAGCACTTGTTTTCT	4062
	TRIAE_CS42_2AL_TGACv1_094480_AA0298520.6	A20006	4.71e-110	88	226	0	31143082	31142857	1351	1576	CAGGTCAGAACTGTATTTCTTGATGGTCTTCCCCCCTCATGGGAAGAAGATCGTGTTAAGAAGTACCTTAAAAAGTATGGAGCTATCGAGAAAGTTGAACTTGCCCGAAACATGCCTGCGGCCAAAAGAAAAGATTTTGGGTTTGTTACTTTTGATACGCATGATAATGCTGTTGCATGTGTTGATGGGATAACTAGTTCTGAGATTGGCGAAGGTGATAGCAAGG	4062
	TRIAE_CS42_2AL_TGACv1_094480_AA0298520.6	A20006	7.46e-152	88	303	0	31142738	31142436	1574	1876	AGGCAAAAGTGAGAGCCAGATTGTCAAGGCCAGTACAGAGACCTCCTAGAATGAAGCATGGATTAAGAGGAAATTTCAGGATTGGGCAAAGTGCTCCTCGAGGTGGCCGTTTCCCATACACTCGGCCTCCTCCACGCCGGCCTCTGCCACGTCTTGTACGACCTGATACTCGCTTACCTCCCATCAGGAGGCCTCCACTGAAGAGGCCAATAGATATTAGAGATAGACGCCCTGTTATGTCAATACCAGATAGAGTTAGGCGTTTGCCTCCTCCAGAGAGATCCTATGATAGAAGGCCCCCAG	4062
	TRIAE_CS42_2AL_TGACv1_094480_AA0298520.6	A20006	6.98e-165	88	327	0	31142353	31142027	1874	2200	CAGCTCCTGTTTACCCAAAGAGAAGTCCAAGGAGGGAATATGGAAGGCGTGATGAACCTCTTCCGCCAAGGAGCAGAGCTACCTTTGCTGACTACGGTGCAAGAGTTCCAGTGGATAGGCGCCACACTTACAGGGATGACTATTCGCCCCGTGAATCGGCCTATTCAGACCTAGCTCCTCGCAGCGCTCCCTGTTTTTCTGAGAGGAGAGCATATGCTGATGACGGCTATGTAGAGAAGATTGACCGACCTTTGCCAACCTATAGGGAGAGCCGTGGACGTGATTATGATACAATATCTGGTTCAAAACGCTCATATGTTGAGATGG	4062
	TRIAE_CS42_2AL_TGACv1_094480_AA0298520.6	A20006	3.61e-162	88	322	0	31140929	31140608	2574	2895	AGATTTGGCATCCGACCGTCTTTGTGGAACAGATGTGGCACCATAGGAGGTTGGTGTAGGCCATGGATTGTATGGAGCTACTTAACTTAAGGCCTATGGATCTGGACAAGTGGCAAGTGTGGACAATCAATAAGGCATGTCTGAAGGAGCCAGGAACATCGAGTTGGTTGAAGCAGTAGTCTTGTGGATGTTCCGGCATGTTTATTTAATGTAAGGCTTTGCTTTAGTTGGTCAAGAGTTGTGAACTAGCCAGCCATGGTGTGTTGACATGTTTACTTCCAGTGTTTCTATAACATTGAGAGATATGGAGTATTTCAATAAG	4062
	TRIAE_CS42_2AL_TGACv1_094480_AA0298520.6	A20006	0	88	1155	0	31140713	31139559	2908	4062	CTTTGCTTTAGTTGGTCAAGAGTTGTGAACTAGCCAGCCATGGTGTGTTGACATGTTTACTTCCAGTGTTTCTATAACATTGAGAGATATGGAGTATTTCAATAAGTAATCTTTGAGGTCGTTTCCTTCCTGCAACACAAGGTGTTTTGGAGACTCCACCGTTGATGACCCAGCAGAAGATCAGACTTACAAATGAAGCCTTTGAAGTGAGCGCTTCATGTAAGGCTGTTACTTCTGAAACCTTTGGTTCAGACCATGCTGCATCTGTTCCCTAGTGGATTGAACTTTGCTACCTGAGACTGAAAGATCAGGTTGAAAATTTGGACTAGTTATTTGTTAAACTGCACTGCAGATAAAATTGGATTTGTTGGTTGCCAGGTTCTGGGAGAAACCTTTTAT…	4062
	TRIAE_CS42_2AL_TGACv1_095668_AA0313540.1	A20005	2.58e-158	52	314	0	19902259	19901946	1	314	GGGCCCGGCGAATAGCAAGGGAGCCAGGGAGGTGGTGACCGGCTCTTCGTTGCTGGTCGGTGGTGGGTACGCCGTACGCGTGAGAAACCGCGGCAGCGGGCAAGAAGCGCAACTGAAGGCAACGAAATCGCAGTTCTTAGTACTTACTCCAAACAACGCGTCGCCATCCGCGTCCGCTTTCCGTTTCTTCCATTCCACCTCCCCCCACCCAAGCCCACAAAACAAAAGCGCCCCCACGAGGAACCTCGCGCGTTCCTCCAATCCCCTCCTCGCCGCCGCTCTCAAATTCATACACCGCCCCTCCCGCCGCAGGT	1341
	TRIAE_CS42_2AL_TGACv1_095668_AA0313540.1	A20005	0	52	387	0	19896331	19895945	955	1341	AGGAAATTACTTGTTGCTTTGTAGATCTCCCGAGCAAGTACAAGCCTAGAAAGAAGCACTGGTTGTTTTAGATTCACGTGTTGCTTCAGGCTTGAATTTTATCACATGGCCTTTTCGATATTGCCGGCTGGCCACATCCTGGAGAGAGGACACCTACCTCTGATTTTCTCCACTGGAGATCTGAGTAATTGGATTATTGGATGCGTTCCTTGGTGCAGTCATATGATCACATGTAGTTCGATACTGAAACCGAGGTTGCTTCCTTGTGCATAGATATTTATACTAACAGATAGGTTGATTGTATACATGTTCGTTCATTGTTACATTTTTATGCAATGCTGCTATATGTTATTCCATTCACTTTGTTTATGGGAAATTCTCAGACTG	1341
	TRIAE_CS42_2AL_TGACv1_095668_AA0313540.2	A20005	2.54e-158	51	314	0	19902259	19901946	1	314	GGGCCCGGCGAATAGCAAGGGAGCCAGGGAGGTGGTGACCGGCTCTTCGTTGCTGGTCGGTGGTGGGTACGCCGTACGCGTGAGAAACCGCGGCAGCGGGCAAGAAGCGCAACTGAAGGCAACGAAATCGCAGTTCTTAGTACTTACTCCAAACAACGCGTCGCCATCCGCGTCCGCTTTCCGTTTCTTCCATTCCACCTCCCCCCACCCAAGCCCACAAAACAAAAGCGCCCCCACGAGGAACCTCGCGCGTTCCTCCAATCCCCTCCTCGCCGCCGCTCTCAAATTCATACACCGCCCCTCCCGCCGCAGGT	1319
	TRIAE_CS42_2AL_TGACv1_095668_AA0313540.2	A20005	0	51	365	0	19896309	19895945	955	1319	AGATCTCCCGAGCAAGTACAAGCCTAGAAAGAAGCACTGGTTGTTTTAGATTCACGTGTTGCTTCAGGCTTGAATTTTATCACATGGCCTTTTCGATATTGCCGGCTGGCCACATCCTGGAGAGAGGACACCTACCTCTGATTTTCTCCACTGGAGATCTGAGTAATTGGATTATTGGATGCGTTCCTTGGTGCAGTCATATGATCACATGTAGTTCGATACTGAAACCGAGGTTGCTTCCTTGTGCATAGATATTTATACTAACAGATAGGTTGATTGTATACATGTTCGTTCATTGTTACATTTTTATGCAATGCTGCTATATGTTATTCCATTCACTTTGTTTATGGGAAATTCTCAGACTG	1319
	TRIAE_CS42_2AL_TGACv1_095668_AA0313540.3	A20005	0	84	2015	0	19901945	19899931	1	2015	ATGCTCCCGTGCTCCAGTGCCTCTCCCGTGATCCGGGAGATATTTTCCTTAGATTTTTTGGGGGAATTTCTTTGCGCGATAGCAGGAAGAGAAACCTCGCACCGGTTCCTGCTCTACGGGGGCGGGATTGATTGGCGCGGGCCGCGGGGGTCATCGAGTTCTTAGGAGATCGATCTTGCTAGTCCGTCGGATAGAGCGGTTCTTTCGCGATGAATCCTTCCGTACGAACCCGATGCGGTCCCTGTTTTTTGCCCTACCACTCGCATCTGCTCTCGATCTGGGAATGTTGGTGGAGCAAAGGTAGCGTGTTCAGTTGCTCTATGTGCAAATTGATGTTTCCCGGTGATTAGAAGTTTCGCCCTCCGAATTTGTGTGGTCGTGGTTCGGCCACAATCAATG…	2847
	TRIAE_CS42_2AL_TGACv1_095668_AA0313540.3	A20005	0	84	365	0	19896309	19895945	2483	2847	AGATCTCCCGAGCAAGTACAAGCCTAGAAAGAAGCACTGGTTGTTTTAGATTCACGTGTTGCTTCAGGCTTGAATTTTATCACATGGCCTTTTCGATATTGCCGGCTGGCCACATCCTGGAGAGAGGACACCTACCTCTGATTTTCTCCACTGGAGATCTGAGTAATTGGATTATTGGATGCGTTCCTTGGTGCAGTCATATGATCACATGTAGTTCGATACTGAAACCGAGGTTGCTTCCTTGTGCATAGATATTTATACTAACAGATAGGTTGATTGTATACATGTTCGTTCATTGTTACATTTTTATGCAATGCTGCTATATGTTATTCCATTCACTTTGTTTATGGGAAATTCTCAGACTG	2847
	TRIAE_CS42_2BL_TGACv1_130920_AA0419930.1	B20007	0	90	2990	0	35069890	35072879	1	2990	TGCCTGTTGGCGGCTCGAGCCGCGTGTCCGCTCTGGATCTGGCACCGGGGAGGGTGGTTGGAGGTACACGCCCTTGAGGACGGCCCTGCGGCATCCGAGCAACCCCGATGCTAGGTCTTGGTCCCCATGCCGCCTGGCTCCGAGTCTGTGGTCAGCGGTGCCAATGCACACGACCAAGGATACTCCGGATGCTCCAGCTATGGCGGAAAAGCAAGGCCGCGGCACGGCGTGCCCACCATGAGAGGACGAAGGTGCGCCGCGTTAGGCCTCTATGTCGTCTTGGAGCACTACCATCGCCACCAGACGGCAAGGGCGGCCGTGGATGAACTTGCTCTATAACCCCGTTTCTTTTATAATAGAAAAAAAAAGGGCAACCTGGTGCATGTAGCTCCCGCTTGC…	4405
	TRIAE_CS42_2BL_TGACv1_130920_AA0419930.1	B20007	5.84e-103	90	213	0	35073826	35074038	3297	3509	AGGGAACACTAGAAGATGGAAAGCAAGTTGCTGTTAAAAGGCTTAGCAAGGGTTCTGATCAAGGAATAGAGCATTTTAGAAATGAAGTGGTTCTTATTGCCAAATTGCAGCACAAGAATCTAGTTAGACTCCTTGGCTGTTGTATTCATGAGGATGAGAAGTTGCTTATTTATGAATACCTACACAACAAAAGCCTGGACCAGTTTCTTTTTG	4405
	TRIAE_CS42_2BL_TGACv1_130920_AA0419930.1	B20007	4.48e-117	90	239	0	35074158	35074396	3509	3747	GATGTTGCAAGGAAGTCTATACTTGATTGGCCAAAGAGGTTCAACATAATCAAAGGGGTTGCTAGAGGACTTCTGTATCTCCACCAAGATTCGAGAACGACTATAATCCATAGAGACCTCAAGCCAAGCAACATCCTGCTAGACGTGGAGATGAACCCAAAAATATCAGATTTTGGAATGGCAAGGATCTTTGGGGGCAACGAACAACAAGAAAGTACCAGACGAGTTGTTGGCACGTA	4405
	TRIAE_CS42_2BL_TGACv1_130920_AA0419930.1	B20007	0	90	504	0	35074730	35075233	3902	4405	GCATGGAACTTGTGGGCAGATGGCAAAGTGAAGGATTTCGTGGACCCAGCCGTCACGGAGAGCTACTCGCTTGATGAAGTGTCCAAGTGCATCCATGTTGGGCTCTTGTGTGTCCAGGACAGCTCCGGTGCTAGGCCTCACATGTCATCTGTTGTGTCCATGCTCGACAGTGAAGGCATGCCTCGCGCAGCGCCGAGGCAACCTATGTATTTCGCGCAGATAAATTACGAAACCAGTGATGCGACAGAAGACCTGGAAAACTCTGCCAATGGCGTGAGCCTTACGGCGCTTGAAGGACGATAACTGGCTCATGTAATTGTGCCATTCCCTATTAACTATTAAGATTTACTTATATTTGAGGAATGTATTCTATTGAAGATTTGCTCTTTCTTTTCCTTG…	4405
	TRIAE_CS42_2BL_TGACv1_130920_AA0419930.2	B20007	0	91	1708	0	35071172	35072879	1	1708	ATCGTCACTCTCCCCTCTGTTTGCTCGCGAGCTCTGCCTCGTTCCCCTTCTCGCCTCCGCCTCCGCCGTCGCCGGTCGATCCCGGCCGGCTCCACCGCCTCGCTGCGAGCGACTGCCCTGTCGGAGCTCTGCCTGACGGTAACCCGTTCCTTTCGTCTTCTGTGCACACTTGTCATTTGTCAACCATGGCATATTTCTGCCCCCAACGACTTTGACGGGCTCCGGTGTCTGGTCATTGTCAACCCGATGGTTGCGAGCGGCGAGAGCTCAGTTCCTCGGTTTATATGGCCCAATCAACACATTGACATAGTACCTCTTCATCTTTAATCTCCCACGGTTAATGTCCGTAGCTGTTTCCTACCATTCAGCCTGAAACTACATCTGGCAAACTGGTTGCTG…	3182
	TRIAE_CS42_2BL_TGACv1_130920_AA0419930.2	B20007	4.2e-103	91	213	0	35073826	35074038	2000	2212	AGGGAACACTAGAAGATGGAAAGCAAGTTGCTGTTAAAAGGCTTAGCAAGGGTTCTGATCAAGGAATAGAGCATTTTAGAAATGAAGTGGTTCTTATTGCCAAATTGCAGCACAAGAATCTAGTTAGACTCCTTGGCTGTTGTATTCATGAGGATGAGAAGTTGCTTATTTATGAATACCTACACAACAAAAGCCTGGACCAGTTTCTTTTTG	3182
	TRIAE_CS42_2BL_TGACv1_130920_AA0419930.2	B20007	0	91	469	0	35074158	35074626	2212	2680	GATGTTGCAAGGAAGTCTATACTTGATTGGCCAAAGAGGTTCAACATAATCAAAGGGGTTGCTAGAGGACTTCTGTATCTCCACCAAGATTCGAGAACGACTATAATCCATAGAGACCTCAAGCCAAGCAACATCCTGCTAGACGTGGAGATGAACCCAAAAATATCAGATTTTGGAATGGCAAGGATCTTTGGGGGCAACGAACAACAAGAAAGTACCAGACGAGTTGTTGGCACGTAGTAAGTACTTCTTTCACTAGCTCTTGGTCTGAAAATTTAATTTATAAGCCTGAACTAGCTCAAATTTTCAAACAGCGGGTACATGTCGCCTGAGTATGCGATGGAGGGCATTTTTTCCGTCAAGTCCGACACCTACAGCTTTGGTATTTTGCTACTAGAG…	3182
	TRIAE_CS42_2BL_TGACv1_130920_AA0419930.2	B20007	0	91	503	0	35074730	35075232	2680	3182	GCATGGAACTTGTGGGCAGATGGCAAAGTGAAGGATTTCGTGGACCCAGCCGTCACGGAGAGCTACTCGCTTGATGAAGTGTCCAAGTGCATCCATGTTGGGCTCTTGTGTGTCCAGGACAGCTCCGGTGCTAGGCCTCACATGTCATCTGTTGTGTCCATGCTCGACAGTGAAGGCATGCCTCGCGCAGCGCCGAGGCAACCTATGTATTTCGCGCAGATAAATTACGAAACCAGTGATGCGACAGAAGACCTGGAAAACTCTGCCAATGGCGTGAGCCTTACGGCGCTTGAAGGACGATAACTGGCTCATGTAATTGTGCCATTCCCTATTAACTATTAAGATTTACTTATATTTGAGGAATGTATTCTATTGAAGATTTGCTCTTTCTTTTCCTTG…	3182
	TRIAE_CS42_2BL_TGACv1_130920_AA0419930.3	B20007	0	87	1705	0	35071175	35072879	1	1705	GTCACTCTCCCCTCTGTTTGCTCGCGAGCTCTGCCTCGTTCCCCTTCTCGCCTCCGCCTCCGCCGTCGCCGGTCGATCCCGGCCGGCTCCACCGCCTCGCTGCGAGCGACTGCCCTGTCGGAGCTCTGCCTGACGGTAACCCGTTCCTTTCGTCTTCTGTGCACACTTGTCATTTGTCAACCATGGCATATTTCTGCCCCCAACGACTTTGACGGGCTCCGGTGTCTGGTCATTGTCAACCCGATGGTTGCGAGCGGCGAGAGCTCAGTTCCTCGGTTTATATGGCCCAATCAACACATTGACATAGTACCTCTTCATCTTTAATCTCCCACGGTTAATGTCCGTAGCTGTTTCCTACCATTCAGCCTGAAACTACATCTGGCAAACTGGTTGCTGCTG…	3054
	TRIAE_CS42_2BL_TGACv1_130920_AA0419930.3	B20007	4.03e-103	87	213	0	35073826	35074038	2012	2224	AGGGAACACTAGAAGATGGAAAGCAAGTTGCTGTTAAAAGGCTTAGCAAGGGTTCTGATCAAGGAATAGAGCATTTTAGAAATGAAGTGGTTCTTATTGCCAAATTGCAGCACAAGAATCTAGTTAGACTCCTTGGCTGTTGTATTCATGAGGATGAGAAGTTGCTTATTTATGAATACCTACACAACAAAAGCCTGGACCAGTTTCTTTTTG	3054
	TRIAE_CS42_2BL_TGACv1_130920_AA0419930.3	B20007	3.1e-117	87	239	0	35074158	35074396	2224	2462	GATGTTGCAAGGAAGTCTATACTTGATTGGCCAAAGAGGTTCAACATAATCAAAGGGGTTGCTAGAGGACTTCTGTATCTCCACCAAGATTCGAGAACGACTATAATCCATAGAGACCTCAAGCCAAGCAACATCCTGCTAGACGTGGAGATGAACCCAAAAATATCAGATTTTGGAATGGCAAGGATCTTTGGGGGCAACGAACAACAAGAAAGTACCAGACGAGTTGTTGGCACGTA	3054
	TRIAE_CS42_2BL_TGACv1_130920_AA0419930.3	B20007	0	87	504	0	35074730	35075233	2551	3054	GCATGGAACTTGTGGGCAGATGGCAAAGTGAAGGATTTCGTGGACCCAGCCGTCACGGAGAGCTACTCGCTTGATGAAGTGTCCAAGTGCATCCATGTTGGGCTCTTGTGTGTCCAGGACAGCTCCGGTGCTAGGCCTCACATGTCATCTGTTGTGTCCATGCTCGACAGTGAAGGCATGCCTCGCGCAGCGCCGAGGCAACCTATGTATTTCGCGCAGATAAATTACGAAACCAGTGATGCGACAGAAGACCTGGAAAACTCTGCCAATGGCGTGAGCCTTACGGCGCTTGAAGGACGATAACTGGCTCATGTAATTGTGCCATTCCCTATTAACTATTAAGATTTACTTATATTTGAGGAATGTATTCTATTGAAGATTTGCTCTTTCTTTTCCTTG…	3054
	TRIAE_CS42_2BL_TGACv1_131823_AA0432620.1	B20006	0	93	436	0	61579195	61579630	1	436	AGAAGAGAGGAGGGCTAAATGAGCAGCAGGGAAAAGGAAGAGGAATATTCCAATCCCTTTCCGTTCTCTCTCTCTCTTCCCCCTCCCCCTTCCCTTCCCTCCTCCGCCATATAAACTTGTCCACGGAAGGCAGCCGGCGAGAGAGAGGAGAGAAAGGAAAGGGAGCCGAAGAAAGCTCTCCCCCCCTCCCCAAATTTCACCTTATTTCTTCTGCCCCTCTCCTCGCCCGGACCCCGGCCGGATTCCCCCGCAGGAGGAGGAGGAGGAGGAGGGGATGGGGAGGGAGGACAGGTTCCCGGTCTGGGAGGCCGCGCTCGGCGCCGGGGTCGCCGCCGTCTTCGCCGCGGGCCTCGTCGGGGTCTACCTCTCCATGCCGGACTCCGACTACAGCTTCCTCAA…	2491
	TRIAE_CS42_2BL_TGACv1_131823_AA0432620.1	B20006	0	93	1108	0	61580369	61581476	436	1543	GCTTATTTTTCTCCATGCAAGAAGGGGGGAATGGATCTGGTTACCTGGTGCATGTAGCTCCCGCTTGCGCAGGGTCCAGGGAAGGGTCCGACCACTTTGGGTCTATAGTACGCAGCCTTTCCCTACATTTCTGTAAGAGGCTGTTTCCAGGACTTGAACCCATGACCTCATGGTCACAAGGCAGCAGCTTTACCACTGCGCCAAGGCGGGGAATGGATCTGGTTACAAAAAAAAATATTCAGTTCATGTTGCATCTTTGATAAATTTGGGCATGTATGAACTGCCGATTTGTTTCAAACTGACTTCCAAATTTGGAGTATGGGGCCTTCAAACAAGAGCTCCAGCTCTGATTAATGTTTTATCTTGTTAGTCTAACATAACAGGATAGAGCTGAAATTA…	2491
	TRIAE_CS42_2BL_TGACv1_131823_AA0432620.1	B20006	0	93	781	0	61581938	61582718	1711	2491	GGCTGGGATTGCTCTGGGAGAGCTAACATCGCTCAGCGACCTGTACGATACCCAGTCAGTAGCTCTGCTGTTCTTGATTGGGGTGGTCTCGGTCACACCAGCATTGCTGAGCAAGGACGAGGCGCAAGAAAAGGCACCAGAAGTTGCAGCAGGCGCCTCATGAACACCGAAGAGGAGTCACCTAGCCCACCTGTACATACCAAGGCACAGCATGCGGCGGCTTCATTGGATTTGGGCCTACAGGCCTTGTGAGGTGGATAACACATGGTTTGCGAGTTCACACGACGACACAGCAGCATGGCAGGACCTTGGACCCCAAGTCTGCCCATCACCCGCCTGCTGAAGATCTGTGTTGCCATGAGAACACTGTTTCATTTCATGGTCACCCCCCACATTGTT…	2491
	TRIAE_CS42_2BL_TGACv1_131823_AA0432620.2	B20006	0	90	435	0	61579195	61579629	1	435	AGAAGAGAGGAGGGCTAAATGAGCAGCAGGGAAAAGGAAGAGGAATATTCCAATCCCTTTCCGTTCTCTCTCTCTCTTCCCCCTCCCCCTTCCCTTCCCTCCTCCGCCATATAAACTTGTCCACGGAAGGCAGCCGGCGAGAGAGAGGAGAGAAAGGAAAGGGAGCCGAAGAAAGCTCTCCCCCCCTCCCCAAATTTCACCTTATTTCTTCTGCCCCTCTCCTCGCCCGGACCCCGGCCGGATTCCCCCGCAGGAGGAGGAGGAGGAGGAGGGGATGGGGAGGGAGGACAGGTTCCCGGTCTGGGAGGCCGCGCTCGGCGCCGGGGTCGCCGCCGTCTTCGCCGCGGGCCTCGTCGGGGTCTACCTCTCCATGCCGGACTCCGACTACAGCTTCCTCAA…	1657
	TRIAE_CS42_2BL_TGACv1_131823_AA0432620.2	B20006	1.66e-136	90	277	0	61581200	61581476	433	709	CAGTGGCCATCTTGAGAACTATACCAGTGACTACACCGTACAGGTGTTGATAGGTTACTGTGCTGTGTACATTTTCATGCAGACCTTCATGATCCCAGGGACAATATTCATGTCATTGCTTGCTGGTGCTCTATTCGGGCAACTCCGGGGTGTGGCTCTGGTTGTCTTTGCTGCCTCAGCTGGTGCTTCTTCATGCTTTTTCCTGTCGAAGCTGATTGGAAAACCACTGGTGTTCGTGCTGTGGCCAGACAAGCTCACATTTTTCCAGAAGCAGGTA	1657
	TRIAE_CS42_2BL_TGACv1_131823_AA0432620.2	B20006	0	90	781	0	61581938	61582718	877	1657	GGCTGGGATTGCTCTGGGAGAGCTAACATCGCTCAGCGACCTGTACGATACCCAGTCAGTAGCTCTGCTGTTCTTGATTGGGGTGGTCTCGGTCACACCAGCATTGCTGAGCAAGGACGAGGCGCAAGAAAAGGCACCAGAAGTTGCAGCAGGCGCCTCATGAACACCGAAGAGGAGTCACCTAGCCCACCTGTACATACCAAGGCACAGCATGCGGCGGCTTCATTGGATTTGGGCCTACAGGCCTTGTGAGGTGGATAACACATGGTTTGCGAGTTCACACGACGACACAGCAGCATGGCAGGACCTTGGACCCCAAGTCTGCCCATCACCCGCCTGCTGAAGATCTGTGTTGCCATGAGAACACTGTTTCATTTCATGGTCACCCCCCACATTGTT…	1657
	TRIAE_CS42_2BL_TGACv1_131823_AA0432620.3	B20006	0	100	435	0	61579195	61579629	1	435	AGAAGAGAGGAGGGCTAAATGAGCAGCAGGGAAAAGGAAGAGGAATATTCCAATCCCTTTCCGTTCTCTCTCTCTCTTCCCCCTCCCCCTTCCCTTCCCTCCTCCGCCATATAAACTTGTCCACGGAAGGCAGCCGGCGAGAGAGAGGAGAGAAAGGAAAGGGAGCCGAAGAAAGCTCTCCCCCCCTCCCCAAATTTCACCTTATTTCTTCTGCCCCTCTCCTCGCCCGGACCCCGGCCGGATTCCCCCGCAGGAGGAGGAGGAGGAGGAGGGGATGGGGAGGGAGGACAGGTTCCCGGTCTGGGAGGCCGCGCTCGGCGCCGGGGTCGCCGCCGTCTTCGCCGCGGGCCTCGTCGGGGTCTACCTCTCCATGCCGGACTCCGACTACAGCTTCCTCAA…	1486
	TRIAE_CS42_2BL_TGACv1_131823_AA0432620.3	B20006	1.81e-135	100	275	0	61581200	61581474	433	707	CAGTGGCCATCTTGAGAACTATACCAGTGACTACACCGTACAGGTGTTGATAGGTTACTGTGCTGTGTACATTTTCATGCAGACCTTCATGATCCCAGGGACAATATTCATGTCATTGCTTGCTGGTGCTCTATTCGGGCAACTCCGGGGTGTGGCTCTGGTTGTCTTTGCTGCCTCAGCTGGTGCTTCTTCATGCTTTTTCCTGTCGAAGCTGATTGGAAAACCACTGGTGTTCGTGCTGTGGCCAGACAAGCTCACATTTTTCCAGAAGCAGG	1486
	TRIAE_CS42_2BL_TGACv1_131823_AA0432620.3	B20006	0	100	783	0	61581936	61582718	704	1486	CAGGCTGGGATTGCTCTGGGAGAGCTAACATCGCTCAGCGACCTGTACGATACCCAGTCAGTAGCTCTGCTGTTCTTGATTGGGGTGGTCTCGGTCACACCAGCATTGCTGAGCAAGGACGAGGCGCAAGAAAAGGCACCAGAAGTTGCAGCAGGCGCCTCATGAACACCGAAGAGGAGTCACCTAGCCCACCTGTACATACCAAGGCACAGCATGCGGCGGCTTCATTGGATTTGGGCCTACAGGCCTTGTGAGGTGGATAACACATGGTTTGCGAGTTCACACGACGACACAGCAGCATGGCAGGACCTTGGACCCCAAGTCTGCCCATCACCCGCCTGCTGAAGATCTGTGTTGCCATGAGAACACTGTTTCATTTCATGGTCACCCCCCACATTG…	1486
	TRIAE_CS42_2BL_TGACv1_131823_AA0432620.4	B20006	0	99	821	0	61579195	61580015	1	821	AGAAGAGAGGAGGGCTAAATGAGCAGCAGGGAAAAGGAAGAGGAATATTCCAATCCCTTTCCGTTCTCTCTCTCTCTTCCCCCTCCCCCTTCCCTTCCCTCCTCCGCCATATAAACTTGTCCACGGAAGGCAGCCGGCGAGAGAGAGGAGAGAAAGGAAAGGGAGCCGAAGAAAGCTCTCCCCCCCTCCCCAAATTTCACCTTATTTCTTCTGCCCCTCTCCTCGCCCGGACCCCGGCCGGATTCCCCCGCAGGAGGAGGAGGAGGAGGAGGGGATGGGGAGGGAGGACAGGTTCCCGGTCTGGGAGGCCGCGCTCGGCGCCGGGGTCGCCGCCGTCTTCGCCGCGGGCCTCGTCGGGGTCTACCTCTCCATGCCGGACTCCGACTACAGCTTCCTCAA…	3058
	TRIAE_CS42_2BL_TGACv1_131823_AA0432620.4	B20006	0	99	1157	0	61580320	61581476	846	2002	TGGTTGTTGTCTTTTTGATTTGGTAACGACCTCAGCCTTTGTTTGGTAGGCTTATTTTTCTCCATGCAAGAAGGGGGGAATGGATCTGGTTACCTGGTGCATGTAGCTCCCGCTTGCGCAGGGTCCAGGGAAGGGTCCGACCACTTTGGGTCTATAGTACGCAGCCTTTCCCTACATTTCTGTAAGAGGCTGTTTCCAGGACTTGAACCCATGACCTCATGGTCACAAGGCAGCAGCTTTACCACTGCGCCAAGGCGGGGAATGGATCTGGTTACAAAAAAAAATATTCAGTTCATGTTGCATCTTTGATAAATTTGGGCATGTATGAACTGCCGATTTGTTTCAAACTGACTTCCAAATTTGGAGTATGGGGCCTTCAAACAAGAGCTCCAGCTCTGA…	3058
	TRIAE_CS42_2BL_TGACv1_131823_AA0432620.4	B20006	0	99	1062	0	61581657	61582718	1997	3058	CAGGTAGCCAAAAGAAGAGAAAAGCTGTTGAATTACATGCTTTTCCTCAGGGTCACCCCAACATTGCCAAATACCTTCATCAACTTGGCATCGCCCATTGTTGATGTGCCCTTCCATACCTTCTTATTGGCAACTCTTATCGGTCTCATCCCAGCAGCCTACGTGACTGTGAGGGTAAAGTTTCTTGCTTCAGATATAATGCATGTCCATATACTGCCCTTGAGTGCGTACAATGTTTGTGCTAACTTCAATCCCACTGCCTGCTTCATTTCTTGTATCCAGGCTGGGATTGCTCTGGGAGAGCTAACATCGCTCAGCGACCTGTACGATACCCAGTCAGTAGCTCTGCTGTTCTTGATTGGGGTGGTCTCGGTCACACCAGCATTGCTGAGCAAGGAC…	3058
	TRIAE_CS42_2BL_TGACv1_131823_AA0432620.5	B20006	0	94	821	0	61579195	61580015	1	821	AGAAGAGAGGAGGGCTAAATGAGCAGCAGGGAAAAGGAAGAGGAATATTCCAATCCCTTTCCGTTCTCTCTCTCTCTTCCCCCTCCCCCTTCCCTTCCCTCCTCCGCCATATAAACTTGTCCACGGAAGGCAGCCGGCGAGAGAGAGGAGAGAAAGGAAAGGGAGCCGAAGAAAGCTCTCCCCCCCTCCCCAAATTTCACCTTATTTCTTCTGCCCCTCTCCTCGCCCGGACCCCGGCCGGATTCCCCCGCAGGAGGAGGAGGAGGAGGAGGGGATGGGGAGGGAGGACAGGTTCCCGGTCTGGGAGGCCGCGCTCGGCGCCGGGGTCGCCGCCGTCTTCGCCGCGGGCCTCGTCGGGGTCTACCTCTCCATGCCGGACTCCGACTACAGCTTCCTCAA…	2950
	TRIAE_CS42_2BL_TGACv1_131823_AA0432620.5	B20006	0	94	1157	0	61580320	61581476	846	2002	TGGTTGTTGTCTTTTTGATTTGGTAACGACCTCAGCCTTTGTTTGGTAGGCTTATTTTTCTCCATGCAAGAAGGGGGGAATGGATCTGGTTACCTGGTGCATGTAGCTCCCGCTTGCGCAGGGTCCAGGGAAGGGTCCGACCACTTTGGGTCTATAGTACGCAGCCTTTCCCTACATTTCTGTAAGAGGCTGTTTCCAGGACTTGAACCCATGACCTCATGGTCACAAGGCAGCAGCTTTACCACTGCGCCAAGGCGGGGAATGGATCTGGTTACAAAAAAAAATATTCAGTTCATGTTGCATCTTTGATAAATTTGGGCATGTATGAACTGCCGATTTGTTTCAAACTGACTTCCAAATTTGGAGTATGGGGCCTTCAAACAAGAGCTCCAGCTCTGA…	2950
	TRIAE_CS42_2BL_TGACv1_131823_AA0432620.5	B20006	0	94	781	0	61581938	61582718	2170	2950	GGCTGGGATTGCTCTGGGAGAGCTAACATCGCTCAGCGACCTGTACGATACCCAGTCAGTAGCTCTGCTGTTCTTGATTGGGGTGGTCTCGGTCACACCAGCATTGCTGAGCAAGGACGAGGCGCAAGAAAAGGCACCAGAAGTTGCAGCAGGCGCCTCATGAACACCGAAGAGGAGTCACCTAGCCCACCTGTACATACCAAGGCACAGCATGCGGCGGCTTCATTGGATTTGGGCCTACAGGCCTTGTGAGGTGGATAACACATGGTTTGCGAGTTCACACGACGACACAGCAGCATGGCAGGACCTTGGACCCCAAGTCTGCCCATCACCCGCCTGCTGAAGATCTGTGTTGCCATGAGAACACTGTTTCATTTCATGGTCACCCCCCACATTGTT…	2950
	TRIAE_CS42_2BL_TGACv1_131823_AA0432620.6	B20006	0	100	435	0	61579195	61579629	1	435	AGAAGAGAGGAGGGCTAAATGAGCAGCAGGGAAAAGGAAGAGGAATATTCCAATCCCTTTCCGTTCTCTCTCTCTCTTCCCCCTCCCCCTTCCCTTCCCTCCTCCGCCATATAAACTTGTCCACGGAAGGCAGCCGGCGAGAGAGAGGAGAGAAAGGAAAGGGAGCCGAAGAAAGCTCTCCCCCCCTCCCCAAATTTCACCTTATTTCTTCTGCCCCTCTCCTCGCCCGGACCCCGGCCGGATTCCCCCGCAGGAGGAGGAGGAGGAGGAGGGGATGGGGAGGGAGGACAGGTTCCCGGTCTGGGAGGCCGCGCTCGGCGCCGGGGTCGCCGCCGTCTTCGCCGCGGGCCTCGTCGGGGTCTACCTCTCCATGCCGGACTCCGACTACAGCTTCCTCAA…	1765
	TRIAE_CS42_2BL_TGACv1_131823_AA0432620.6	B20006	1.77e-136	100	277	0	61581200	61581476	433	709	CAGTGGCCATCTTGAGAACTATACCAGTGACTACACCGTACAGGTGTTGATAGGTTACTGTGCTGTGTACATTTTCATGCAGACCTTCATGATCCCAGGGACAATATTCATGTCATTGCTTGCTGGTGCTCTATTCGGGCAACTCCGGGGTGTGGCTCTGGTTGTCTTTGCTGCCTCAGCTGGTGCTTCTTCATGCTTTTTCCTGTCGAAGCTGATTGGAAAACCACTGGTGTTCGTGCTGTGGCCAGACAAGCTCACATTTTTCCAGAAGCAGGTA	1765
	TRIAE_CS42_2BL_TGACv1_131823_AA0432620.6	B20006	0	100	1062	0	61581657	61582718	704	1765	CAGGTAGCCAAAAGAAGAGAAAAGCTGTTGAATTACATGCTTTTCCTCAGGGTCACCCCAACATTGCCAAATACCTTCATCAACTTGGCATCGCCCATTGTTGATGTGCCCTTCCATACCTTCTTATTGGCAACTCTTATCGGTCTCATCCCAGCAGCCTACGTGACTGTGAGGGTAAAGTTTCTTGCTTCAGATATAATGCATGTCCATATACTGCCCTTGAGTGCGTACAATGTTTGTGCTAACTTCAATCCCACTGCCTGCTTCATTTCTTGTATCCAGGCTGGGATTGCTCTGGGAGAGCTAACATCGCTCAGCGACCTGTACGATACCCAGTCAGTAGCTCTGCTGTTCTTGATTGGGGTGGTCTCGGTCACACCAGCATTGCTGAGCAAGGAC…	1765
	TRIAE_CS42_2BS_TGACv1_148673_AA0494490.1	B20001	0	100	1361	0	25844317	25842957	1	1361	AGATTTTGCTAAGAAAAAAAAGGCCAGGGATCCAGAATCTCCATCGAGTCCACTCTCCAGCAATGAGCAGCGAGCTGCCGCCGCCGGCGGCGGCTGCGCCAGCAGCCAAACCTCCGTCGATCCCCTCCACGGCCACCACCACCACCACCACCCTCGCCACCGCCGGCGACGGAACCACAACCATATCCTCGCTGGGCCAAGACCAGCTCCTGGAGATCTTCCTCCGGCTGCCCAGCCTGCCAGCCCTCGTCCGCGCCGCGCTCACCTGCCGCTCCTGGCTCGGCGCCGTCCGCTCCTCCCGGCCCTTCCGCCGCCTCTTCCGCGCCCTCCACCCGGCGCCCCCCCTCGGGATCTTCCTCGAGGTCGACGACAGCACCGCCCCCTCCTTCGCCCCCTTGC…	1701
	TRIAE_CS42_2BS_TGACv1_148673_AA0494490.1	B20001	7.25e-173	100	355	1	25841988	25841634	1350	1701	CTGCCTTTGTGACAGCAACAGCAGCAGCAGGGGAGATTTGCGTGTAAGCTGCAAGGTTGTCGTGCTCGGTGTCGAACGCATTTATGTTGACTGACCATGGAAAGTTGGGAATCAAATAATGCAGTTGATTTGATTGGTTTGTAGAAATAATCTATTGCCAGATTGTCTCACGTATATAGTGAGTGGTTAATGATTAGAATGATATAGTGAGCCTGCTGCTTTGCCAAATATCATGAATCGTGTAATCTACTGTCATTTCAGAACGTTCAGGTTTTTTTAGGGCTTTCAGAACATTCAGTTATAAAGTGAGTTCAAGCTTCAATATGTTGTTTTCAAATACAACATTTTTTTTTTG	1701
	TRIAE_CS42_2BS_TGACv1_148673_AA0494490.2	B20001	0	100	3544	0	25844317	25840774	1	3544	AGATTTTGCTAAGAAAAAAAAGGCCAGGGATCCAGAATCTCCATCGAGTCCACTCTCCAGCAATGAGCAGCGAGCTGCCGCCGCCGGCGGCGGCTGCGCCAGCAGCCAAACCTCCGTCGATCCCCTCCACGGCCACCACCACCACCACCACCCTCGCCACCGCCGGCGACGGAACCACAACCATATCCTCGCTGGGCCAAGACCAGCTCCTGGAGATCTTCCTCCGGCTGCCCAGCCTGCCAGCCCTCGTCCGCGCCGCGCTCACCTGCCGCTCCTGGCTCGGCGCCGTCCGCTCCTCCCGGCCCTTCCGCCGCCTCTTCCGCGCCCTCCACCCGGCGCCCCCCCTCGGGATCTTCCTCGAGGTCGACGACAGCACCGCCCCCTCCTTCGCCCCCTTGC…	3874
	TRIAE_CS42_2BS_TGACv1_148673_AA0494490.2	B20001	8.65e-170	100	348	1	25840547	25840201	3527	3874	TGCCGCATCT-CTCAGGTTTCAAGCGGGGCGGGATGCGGGTGTCCGTCACAGAACTAAGCGGGACAGTGCGGCTAATGTGGGAGTTTGCGGGTGGCCGCCACACACCGGTATAATTAGGGCCGGGCAGTGCGGCATCCCGCATTACCGGCCAGCTACATGTGTGTATCAATCAACACTACACATCGCCTGGATCTCAGAGGAAAATTCAGATAATCAGCACTATATGTGTGTATCAATCAACGCTACACATCAGCTATAAAGTAGGCTGTGAATATAAGGCATAGAAGAATAAAAATCTACAGAATTCACATCAGGCAGCAGACAACACATCTATGAGATATTGCTAT	3874
	TRIAE_CS42_2DS_TGACv1_177434_AA0577040.1	D20002	0	97	3258	0	29481057	29477800	137	3394	CCCTATCCTCCGCCGCCATGGACCGCGAACCCTCCGTCTCCGACGAGGACGACGACCTCGAGACCCTCGTCCCCCAGAACCACACAAAGCCCCCTTCCCCCTCCTCCCGCTCCCGGGCCTCCTTCGGCATCTCCATCTCCGGCTTCCGCCCCGCGCTTCCCTCCTCGGCCACATCCCTCGGCCGCGTCCTCTGGTCCCGCCGATATCTCCTCATCTGCGTCTGCCTCCCCGTCCTCTTCATCATCCTCTTCTTCTCCCTCGGCGGCGCCTCGTCTCTCCCCGCCTCCATCCGGCTACCCTCCGCCTCGCCCGCCGCCGACCTTGCCTCCTCCCGCATGCGCGAGGCCGAGCTCCACGCCCTCTACCTCCTCCGCTCCCAGCGCTCCGGCCTCCTCAGCC…	3898
	TRIAE_CS42_2DS_TGACv1_177434_AA0577040.1	D20002	0	97	509	0	29477713	29477205	3390	3898	CAGGTCGAGGCCATGCTCGACAAGACAATCTGTGCTTTGTCGAACGTTTTCATAGGGTCATCAGGCTCCACCTTCACAGAGGATATCTTCCGGCTACGGAGGGGCTGGGGGTCGATGTCCTACTGCGACGAGTACCTCTGCCAGGGTGAGCTACCCAACTACATAGCGGAGCTAGAGTGAGAAAGTAGTACCATGGTAGAGATTCATAGCGGCATTCTTTTCCCCTTGACGTGCTGGTGATATACATATATCCTGTAAATTGGTGTGTACAACTAAGTGTAAAAGAGTTGGTGATGTCTTCTGTATCAGCGTCGTCCACCGATTTATTCGGGCGGCGTTCGTTATTCTTACACGGTTAGAGAATACAAAGGGGGCCTTTGGGTTGTGCAGTGTTTTATT…	3898
	TRIAE_CS42_2DS_TGACv1_177434_AA0577040.2	D20002	0	89	1087	0	29481057	29479971	137	1223	CCCTATCCTCCGCCGCCATGGACCGCGAACCCTCCGTCTCCGACGAGGACGACGACCTCGAGACCCTCGTCCCCCAGAACCACACAAAGCCCCCTTCCCCCTCCTCCCGCTCCCGGGCCTCCTTCGGCATCTCCATCTCCGGCTTCCGCCCCGCGCTTCCCTCCTCGGCCACATCCCTCGGCCGCGTCCTCTGGTCCCGCCGATATCTCCTCATCTGCGTCTGCCTCCCCGTCCTCTTCATCATCCTCTTCTTCTCCCTCGGCGGCGCCTCGTCTCTCCCCGCCTCCATCCGGCTACCCTCCGCCTCGCCCGCCGCCGACCTTGCCTCCTCCCGCATGCGCGAGGCCGAGCTCCACGCCCTCTACCTCCTCCGCTCCCAGCGCTCCGGCCTCCTCAGCC…	2074
	TRIAE_CS42_2DS_TGACv1_177434_AA0577040.2	D20002	5.25e-125	89	253	0	29478052	29477800	1318	1570	GTAATGTGAAGAAAGAGAGCTGCTTCTTTCCCATCCCTCAGGCAGCAGGATGCATCTTGCGGATCATTGAGAAAGCTAATGCCCCAGTAATATATCTGTCGACTGATGCTGCTGGGAGTGAGACGAATCTTCTGCAGTCGTTGGTTGTTTTCGATGACCGGCAAGTACCTCTTGTGAGAAGACCAGAGCATGAAGGTTCAGAGAAATGGGATGCCTTGTTGTACAGAAAACACATGGGTGGAGATGATCAGGT	2074
	TRIAE_CS42_2DS_TGACv1_177434_AA0577040.2	D20002	0	89	509	0	29477713	29477205	1566	2074	CAGGTCGAGGCCATGCTCGACAAGACAATCTGTGCTTTGTCGAACGTTTTCATAGGGTCATCAGGCTCCACCTTCACAGAGGATATCTTCCGGCTACGGAGGGGCTGGGGGTCGATGTCCTACTGCGACGAGTACCTCTGCCAGGGTGAGCTACCCAACTACATAGCGGAGCTAGAGTGAGAAAGTAGTACCATGGTAGAGATTCATAGCGGCATTCTTTTCCCCTTGACGTGCTGGTGATATACATATATCCTGTAAATTGGTGTGTACAACTAAGTGTAAAAGAGTTGGTGATGTCTTCTGTATCAGCGTCGTCCACCGATTTATTCGGGCGGCGTTCGTTATTCTTACACGGTTAGAGAATACAAAGGGGGCCTTTGGGTTGTGCAGTGTTTTATT…	2074
	TRIAE_CS42_2DS_TGACv1_177434_AA0577040.3	D20002	0	93	1276	0	29481057	29479782	151	1426	CCCTATCCTCCGCCGCCATGGACCGCGAACCCTCCGTCTCCGACGAGGACGACGACCTCGAGACCCTCGTCCCCCAGAACCACACAAAGCCCCCTTCCCCCTCCTCCCGCTCCCGGGCCTCCTTCGGCATCTCCATCTCCGGCTTCCGCCCCGCGCTTCCCTCCTCGGCCACATCCCTCGGCCGCGTCCTCTGGTCCCGCCGATATCTCCTCATCTGCGTCTGCCTCCCCGTCCTCTTCATCATCCTCTTCTTCTCCCTCGGCGGCGCCTCGTCTCTCCCCGCCTCCATCCGGCTACCCTCCGCCTCGCCCGCCGCCGACCTTGCCTCCTCCCGCATGCGCGAGGCCGAGCTCCACGCCCTCTACCTCCTCCGCTCCCAGCGCTCCGGCCTCCTCAGCC…	2182
	TRIAE_CS42_2DS_TGACv1_177434_AA0577040.3	D20002	5.53e-125	93	253	0	29478052	29477800	1426	1678	GTAATGTGAAGAAAGAGAGCTGCTTCTTTCCCATCCCTCAGGCAGCAGGATGCATCTTGCGGATCATTGAGAAAGCTAATGCCCCAGTAATATATCTGTCGACTGATGCTGCTGGGAGTGAGACGAATCTTCTGCAGTCGTTGGTTGTTTTCGATGACCGGCAAGTACCTCTTGTGAGAAGACCAGAGCATGAAGGTTCAGAGAAATGGGATGCCTTGTTGTACAGAAAACACATGGGTGGAGATGATCAGGT	2182
	TRIAE_CS42_2DS_TGACv1_177434_AA0577040.3	D20002	0	93	509	0	29477713	29477205	1674	2182	CAGGTCGAGGCCATGCTCGACAAGACAATCTGTGCTTTGTCGAACGTTTTCATAGGGTCATCAGGCTCCACCTTCACAGAGGATATCTTCCGGCTACGGAGGGGCTGGGGGTCGATGTCCTACTGCGACGAGTACCTCTGCCAGGGTGAGCTACCCAACTACATAGCGGAGCTAGAGTGAGAAAGTAGTACCATGGTAGAGATTCATAGCGGCATTCTTTTCCCCTTGACGTGCTGGTGATATACATATATCCTGTAAATTGGTGTGTACAACTAAGTGTAAAAGAGTTGGTGATGTCTTCTGTATCAGCGTCGTCCACCGATTTATTCGGGCGGCGTTCGTTATTCTTACACGGTTAGAGAATACAAAGGGGGCCTTTGGGTTGTGCAGTGTTTTATT…	2182
	TRIAE_CS42_3AL_TGACv1_193715_AA0618280.1	A30006	0	77	1237	0	26220312	26219076	1	1237	GGCCCGCCGGGCCCACCGCCACCGTCGCGATTTGCGACGTCTCCACTGGAGTCGATGGATATAGGCTGATGATGAGGACTCGGGATTAGCCACGGCTCTCCTCCCCCTCCCCTCCTGTTCTGCGCCCAAACCACCACCCGCCCCCTCCGCCGCAATCCCCAGACCAATCACCGGTCCACCGCCCAGATGGCCGAGACGGCGGCGGCGGCGGCGCCCGAGGGGATCAACCCGCGCAGCGGCTACTGCGCGGCGACGCGGACCTTCCACAGCCTCCGCTCCGCCTCGGCGGGCGCGCTGCCGCCGGAGTCGCTCCCGGTCACGGCCGCGGCCTACGCCTTCTCGCTGCTCGCCTCCCCGCTCCCCGACCGCCCCGCGCTCGTCGACGCCTCCACCGGCATT…	2189
	TRIAE_CS42_3AL_TGACv1_193715_AA0618280.1	A30006	0	77	450	0	26216692	26216243	1740	2189	ACAGGTTGCGCCCTACAAGAAAATCCGCCGAGTCGCCTTCGTCAATGCAATAACCAAATCACCTGCTGGAAAGATCTTGCGGCGGGAGCTTGTGCAGCAGGCCCTGTCGATGGGTGCCTCCAAGCTTTGAGATGTAATTTGCTGTGCAAATGTAGAAGATTTCTTTTGCTGTATATAAACTGGAGATATGACACTATTCTTCGTCAACCATTGGTCACCCTGTTTCCTTGTGAACACCGGGTGCCCTTCGCGAAACAAATATTTTTGAGTTAAGAGGGTCCGAGAGAACAGGCTGATCAAACATGTCTTCTCTAATGACGGTTAAAAGTAATCTGCTATTGATCAATTCACTCAGCTTGGCTCTCCATGCCATTTTTATCCTATGTTAAACAGCAGGGT…	2189
	TRIAE_CS42_3AL_TGACv1_193715_AA0618280.2	A30006	0	100	1237	0	26220312	26219076	1	1237	GGCCCGCCGGGCCCACCGCCACCGTCGCGATTTGCGACGTCTCCACTGGAGTCGATGGATATAGGCTGATGATGAGGACTCGGGATTAGCCACGGCTCTCCTCCCCCTCCCCTCCTGTTCTGCGCCCAAACCACCACCCGCCCCCTCCGCCGCAATCCCCAGACCAATCACCGGTCCACCGCCCAGATGGCCGAGACGGCGGCGGCGGCGGCGCCCGAGGGGATCAACCCGCGCAGCGGCTACTGCGCGGCGACGCGGACCTTCCACAGCCTCCGCTCCGCCTCGGCGGGCGCGCTGCCGCCGGAGTCGCTCCCGGTCACGGCCGCGGCCTACGCCTTCTCGCTGCTCGCCTCCCCGCTCCCCGACCGCCCCGCGCTCGTCGACGCCTCCACCGGCATT…	3948
	TRIAE_CS42_3AL_TGACv1_193715_AA0618280.2	A30006	0	100	2715	0	26218957	26216243	1234	3948	CAGGGCTACGGATTGACAGAATCATCCGGCTCTGTTGCCTCGACGGTAGGGCCAGAGGAGTCCAAGGCGTACGGCTCCGTCGGCAAGCTGGCGTCGCACTTGCAGGCGAAGATAGTAGATCCGTCCACCGGCGAGGCGCTCGGGCCGGGCCAGCGCGGCGAGCTCTGGGTCAGGGGCCCACTCGTCATGAAAGGTGAGCACTCCGCAGCATGAACTGGGTCATTGCTCTGACCATTAAGCACGCGGTTGACCTTTGTCACTCGTCGGATTAGATGGTGCCTTGATTTGTTTACTGCTAGTTGAAGTGCTTAGAGTGTGCACTTGAAATTTAAAATACGATCGCCTTGATAACGACGTTGATTGCCTTAGATGATTCGTCGCCTAAAACCTTTTACATAT…	3948
	TRIAE_CS42_3AL_TGACv1_193715_AA0618280.3	A30006	0	77	1140	0	26220215	26219076	1	1140	CTCCTCCCCCTCCCCTCCTGTTCTGCGCCCAAACCACCACCCGCCCCCTCCGCCGCAATCCCCAGACCAATCACCGGTCCACCGCCCAGATGGCCGAGACGGCGGCGGCGGCGGCGCCCGAGGGGATCAACCCGCGCAGCGGCTACTGCGCGGCGACGCGGACCTTCCACAGCCTCCGCTCCGCCTCGGCGGGCGCGCTGCCGCCGGAGTCGCTCCCGGTCACGGCCGCGGCCTACGCCTTCTCGCTGCTCGCCTCCCCGCTCCCCGACCGCCCCGCGCTCGTCGACGCCTCCACCGGCATTGCCGTCTCCTACCCGTCCTTCCTCGCCGCCGTCCGCTCCCTCGCGGGCGGCCTCTGGTCCTTCCTCGGCCTCCGCCCCGGGGACGTCGCCCTCGTCG…	2182
	TRIAE_CS42_3AL_TGACv1_193715_AA0618280.3	A30006	0	77	1035	0	26211439	26210405	106	1140	CGGCGGCGGCGCCCGCCGGGATCGACCCGCGCAGCGGATTCTTCGCGGCCACGCGGACCTTCCACAGCGTCCGCTCCGCCTCGGCGGGCGCGCTGCCGCCGGAGGCGCTCCCGGTCACGGCCGCGGCCTACGCCTTCTCGCTGCTCGCCTCCCCGCTCCCCGACCGCCCCGCGCTCGTCGACGCCTCCACCGGCATTGCCGTCTCCTACCCGTCCTTCCTCGCCGCCGTCCGCTCCCTCGCGGGCGGCCTCTGGTCCTCCCTCGGCCTCCGCCCCGGGGACGTGGCGCTCGTCGTCGCGCCCTCGCGCCTCGACGTCCCCGTGCTCCACTTCGCGCTCATGTCCATCGGCGCCGTCGTGTCCCCCGCCAACCCGGCCTCCACCCCCGAGGAGTACGCGC…	2182
	TRIAE_CS42_3AL_TGACv1_193715_AA0618280.3	A30006	0	77	540	0	26207577	26207038	1643	2182	ACAGGTTGCGCCCTACAAGAAAGTCCGCCGAGTGGCCTTCGTAGCGGCAATACCCAAATCTCCTGCGGGGAAGATCTTGCGGCGGGAGCTTGTGCAGCAGGCCATGTCCATGGGTGCCTCCAAGCTTTGAGATGTAATTCGCTGTGCAGATTTAGACGATTTCTTTTTAGAGAGGAGGCGCTTGCCCGGCTTTAGCAAACTGAAGCCCTTATAGCGTTTATAACAAGGAATAAAAAAGGTAACAAAAATAAAAGGATACAACACTATTCTTGTCCGAAAAATTGAACCTCAAATGCTCACCCTATTTCCCTGTAAACACCGTGTAGCCCTTGGGACGAAATGTAATTTCTTTTGAGTGAAGAGGGTGCAAGGATCGTTCGTTCGTGCAGAGTCTGATAG…	2182
	TRIAE_CS42_3AL_TGACv1_193715_AA0618280.4	A30006	0	77	1168	0	26211572	26210405	1	1168	GAGCACACCGCCTCCATTGCGATCTGCGAGTTGCGACGGGAGGACCGGATAAGCCACGTCACTCCTCCGCCTGTTCTGCGCTGTTTCTCCGTCGAAAACACCACAAACAAAGCAAAACTTCCAATGGCCGAACCGGCGGCGGCGCCCGCCGGGATCGACCCGCGCAGCGGATTCTTCGCGGCCACGCGGACCTTCCACAGCGTCCGCTCCGCCTCGGCGGGCGCGCTGCCGCCGGAGGCGCTCCCGGTCACGGCCGCGGCCTACGCCTTCTCGCTGCTCGCCTCCCCGCTCCCCGACCGCCCCGCGCTCGTCGACGCCTCCACCGGCATTGCCGTCTCCTACCCGTCCTTCCTCGCCGCCGTCCGCTCCCTCGCGGGCGGCCTCTGGTCCTCCCTCGGC…	2210
	TRIAE_CS42_3AL_TGACv1_193715_AA0618280.4	A30006	0	77	540	0	26207577	26207038	1671	2210	ACAGGTTGCGCCCTACAAGAAAGTCCGCCGAGTGGCCTTCGTAGCGGCAATACCCAAATCTCCTGCGGGGAAGATCTTGCGGCGGGAGCTTGTGCAGCAGGCCATGTCCATGGGTGCCTCCAAGCTTTGAGATGTAATTCGCTGTGCAGATTTAGACGATTTCTTTTTAGAGAGGAGGCGCTTGCCCGGCTTTAGCAAACTGAAGCCCTTATAGCGTTTATAACAAGGAATAAAAAAGGTAACAAAAATAAAAGGATACAACACTATTCTTGTCCGAAAAATTGAACCTCAAATGCTCACCCTATTTCCCTGTAAACACCGTGTAGCCCTTGGGACGAAATGTAATTTCTTTTGAGTGAAGAGGGTGCAAGGATCGTTCGTTCGTGCAGAGTCTGATAG…	2210
	TRIAE_CS42_3AL_TGACv1_193715_AA0618280.5	A30006	0	87	1164	0	26211568	26210405	1	1164	ACACCGCCTCCATTGCGATCTGCGAGTTGCGACGGGAGGACCGGATAAGCCACGTCACTCCTCCGCCTGTTCTGCGCTGTTTCTCCGTCGAAAACACCACAAACAAAGCAAAACTTCCAATGGCCGAACCGGCGGCGGCGCCCGCCGGGATCGACCCGCGCAGCGGATTCTTCGCGGCCACGCGGACCTTCCACAGCGTCCGCTCCGCCTCGGCGGGCGCGCTGCCGCCGGAGGCGCTCCCGGTCACGGCCGCGGCCTACGCCTTCTCGCTGCTCGCCTCCCCGCTCCCCGACCGCCCCGCGCTCGTCGACGCCTCCACCGGCATTGCCGTCTCCTACCCGTCCTTCCTCGCCGCCGTCCGCTCCCTCGCGGGCGGCCTCTGGTCCTCCCTCGGCCTCC…	3114
	TRIAE_CS42_3AL_TGACv1_193715_AA0618280.5	A30006	0	87	1548	0	26208745	26207198	1567	3114	GATATCCAGATGAAGATGCTGGGCAAGTGCCAATGGCTTTTATAGTGAGGCAACCAGGTTTAAACCTTACTGGCCAACAAGTCATAGATTACGTGGCTAAACATGTAAGTTTCTCCTTCTCATTTTCTCAATGCCACTTTCGCTACCAGACATAGTTCGGTGATGAGTTAAAAGTGTGTGTCATAATCAGCTTTATTTTGCCTTTTGGCAAGCAAGCTGAGCAATTGCAAGTTGAGTTAGGCCTAGTCCTGTTTTTAGTATTGTTAGTGACACTGTCTCTAAAGTATTTTAACATTTTTTCCCTGATGGGAGCAGCACCACTGAAATAGTATGTATCATATTGTTGCAAAACTATAGAGGATGGGATCATCAAATTAGATATCTGCGTGCCAAACAAAG…	3114
	TRIAE_CS42_3AL_TGACv1_193715_AA0618280.6	A30006	0	85	1159	0	26211563	26210405	1	1159	GCCTCCATTGCGATCTGCGAGTTGCGACGGGAGGACCGGATAAGCCACGTCACTCCTCCGCCTGTTCTGCGCTGTTTCTCCGTCGAAAACACCACAAACAAAGCAAAACTTCCAATGGCCGAACCGGCGGCGGCGCCCGCCGGGATCGACCCGCGCAGCGGATTCTTCGCGGCCACGCGGACCTTCCACAGCGTCCGCTCCGCCTCGGCGGGCGCGCTGCCGCCGGAGGCGCTCCCGGTCACGGCCGCGGCCTACGCCTTCTCGCTGCTCGCCTCCCCGCTCCCCGACCGCCCCGCGCTCGTCGACGCCTCCACCGGCATTGCCGTCTCCTACCCGTCCTTCCTCGCCGCCGTCCGCTCCCTCGCGGGCGGCCTCTGGTCCTCCCTCGGCCTCCGCCCC…	3398
	TRIAE_CS42_3AL_TGACv1_193715_AA0618280.6	A30006	5.12e-115	85	238	0	26207577	26207340	1662	1899	ACAGGTTGCGCCCTACAAGAAAGTCCGCCGAGTGGCCTTCGTAGCGGCAATACCCAAATCTCCTGCGGGGAAGATCTTGCGGCGGGAGCTTGTGCAGCAGGCCATGTCCATGGGTGCCTCCAAGCTTTGAGATGTAATTCGCTGTGCAGATTTAGACGATTTCTTTTTAGAGAGGAGGCGCTTGCCCGGCTTTAGCAAACTGAAGCCCTTATAGCGTTTATAACAAGGAATAAAAAAG	3398
	TRIAE_CS42_3AL_TGACv1_193715_AA0618280.6	A30006	0	85	1501	0	26207253	26205753	1898	3398	AGCCCTTGGGACGAAATGTAATTTCTTTTGAGTGAAGAGGGTGCAAGGATCGTTCGTTCGTGCAGAGTCTGATAGAACATGTCTGTTGCAAGGATGGTTGAAAAGCTATTTGCTATTGATGAATTCACTCAGGTTTGTCATCTGACATTTTTGTATCTTACGTTATTAAACATCGATGGAGCGAAGGAGTTTTTTTTAATTGTTTGAATTGCTTACCACATATGTCACGTGATGACGGAGGGACGGAGTTGAAAAAACCCTGGCTCCGAGGAAACCGAGAAGCGGGAGTTGGAAAGAAATTACGGGCCATTGCGGCTTACTGCTCTTAGTGGTACACAGGCAACACAAATACTTTAACACTAGATAAAAGTATAAAATCGCCTGATCGGGTTATTTCCC…	3398
	TRIAE_CS42_3AL_TGACv1_193715_AA0618280.7	A30006	0	100	1158	0	26211562	26210405	1	1158	CCTCCATTGCGATCTGCGAGTTGCGACGGGAGGACCGGATAAGCCACGTCACTCCTCCGCCTGTTCTGCGCTGTTTCTCCGTCGAAAACACCACAAACAAAGCAAAACTTCCAATGGCCGAACCGGCGGCGGCGCCCGCCGGGATCGACCCGCGCAGCGGATTCTTCGCGGCCACGCGGACCTTCCACAGCGTCCGCTCCGCCTCGGCGGGCGCGCTGCCGCCGGAGGCGCTCCCGGTCACGGCCGCGGCCTACGCCTTCTCGCTGCTCGCCTCCCCGCTCCCCGACCGCCCCGCGCTCGTCGACGCCTCCACCGGCATTGCCGTCTCCTACCCGTCCTTCCTCGCCGCCGTCCGCTCCCTCGCGGGCGGCCTCTGGTCCTCCCTCGGCCTCCGCCCCG…	1505
	TRIAE_CS42_3AL_TGACv1_193715_AA0618280.7	A30006	2.38e-178	100	351	0	26210297	26209947	1155	1505	CAGGGCTATGGTCTGACGGAATCATCTGGCGCTGTCGCCGGGACGGTAAGGCCGGAGGAGTCCATGAAGTACGGCTCCGCCGGCAAGCTGGGGTCGCGCCTGCAGGCGAAGGTAGTCGATCCGGCTACCGGCGAGGCGCTCGGGCCGGGCCAGCGCGGCGAGCTCTGGATTAGGGGCCCACTCGTCATGAAAGGTGAACACTGCGCAGCATGAACTGGGTCATTGCTCTGACCATTAAGCATGTGCATACTACCAATAGTTTGATTGTTTAGACTGTGCACGTGGAAATTTAATATGATTCCGTTGATAGCGATGTTGATTGATGATGATTCGTCGCCTAAAACCTTTTAT	1505
	TRIAE_CS42_3AL_TGACv1_193715_AA0618280.8	A30006	0	74	1120	0	26211524	26210405	1	1120	ATAAGCCACGTCACTCCTCCGCCTGTTCTGCGCTGTTTCTCCGTCGAAAACACCACAAACAAAGCAAAACTTCCAATGGCCGAACCGGCGGCGGCGCCCGCCGGGATCGACCCGCGCAGCGGATTCTTCGCGGCCACGCGGACCTTCCACAGCGTCCGCTCCGCCTCGGCGGGCGCGCTGCCGCCGGAGGCGCTCCCGGTCACGGCCGCGGCCTACGCCTTCTCGCTGCTCGCCTCCCCGCTCCCCGACCGCCCCGCGCTCGTCGACGCCTCCACCGGCATTGCCGTCTCCTACCCGTCCTTCCTCGCCGCCGTCCGCTCCCTCGCGGGCGGCCTCTGGTCCTCCCTCGGCCTCCGCCCCGGGGACGTGGCGCTCGTCGTCGCGCCCTCGCGCCTCGAC…	2127
	TRIAE_CS42_3AL_TGACv1_193715_AA0618280.8	A30006	0	74	462	0	26207577	26207116	1666	2127	ACAGGTTGCGCCCTACAAGAAAGTCCGCCGAGTGGCCTTCGTAGCGGCAATACCCAAATCTCCTGCGGGGAAGATCTTGCGGCGGGAGCTTGTGCAGCAGGCCATGTCCATGGGTGCCTCCAAGCTTTGAGATGTAATTCGCTGTGCAGATTTAGACGATTTCTTTTTAGAGAGGAGGCGCTTGCCCGGCTTTAGCAAACTGAAGCCCTTATAGCGTTTATAACAAGGAATAAAAAAGGTAACAAAAATAAAAGGATACAACACTATTCTTGTCCGAAAAATTGAACCTCAAATGCTCACCCTATTTCCCTGTAAACACCGTGTAGCCCTTGGGACGAAATGTAATTTCTTTTGAGTGAAGAGGGTGCAAGGATCGTTCGTTCGTGCAGAGTCTGATAG…	2127
	TRIAE_CS42_3AL_TGACv1_194196_AA0628350.1	A30005	0	88	420	0	135238819	135238400	1	420	GTGGCGCGGTCTGATGGACGATCAACGGTTGAAGAGCGGTCGCGCGCGCCGTCTAGCAACTGGGCAGATTATTTCGGGTGTGAGATCTGAAAACCCGACCCGAAATTGCGGGTAAAGGCACAGGCGCACAGCGTGACCAGTCATGACTGTGATTCCGCAGCCCACTTCCCCATCGAGTATAAGAAAAGGGAAGTCCCCTGCTCGCTCCGGCAGCTCCAACTCGATCTCTTCCTCGGGCGCGAAACCGAAATCGAGAGCGCGCGCGAATCGCGAAATCGAGGGGATACAAGCACGCAGAACGCAAAGAGTCAGGTGGGAGAGAAGAGGTCGGCCGCCTTGGTGCCATGGGGATGCTGTCGCTGAATCGCATCTTGTTAAAGCAGGAGCGGAGGCGACGCC…	2388
	TRIAE_CS42_3AL_TGACv1_194196_AA0628350.1	A30005	0	88	929	0	135236019	135235091	526	1454	AGGATATCTGGTGCCTTGTACATTCCCTAATGCCATTGTGTGATTCTGCCCACTCTGCCTGTGTGTCTCGCACATTTCTACGTTCTTGGAGATGCCACCCCAAGCTTATCTTCAGTGAGGAAGCACTAGGTTTGAAACAGAAGGAAGGACGAAATATCAATATAGCATGGGATTTCACTAGCAGAGTTAATCAAAGGGCAGCCCGGTGCATGTAGCTCCCGCTTGCGCAGGGTCCGGGGAAGGGTCCGACCACTTTGGGTCTATAGTACGCAGCCTTTCCTACATTTCTGTAAGAGGCTGTTTCCAGGACTTGAACCCGTGACCTCTTGGTCACAAGGCAGCAGCTTTACCACTGCGCCAAGGCTCCCCTTCACTAGCAGAGTTAATCAAATTCTGAAA…	2388
	TRIAE_CS42_3AL_TGACv1_194196_AA0628350.1	A30005	0	88	745	0	135234637	135233893	1644	2388	GTAGATCAGAGTGATATGCAGCATGATTCGGTTTTTGGGAATCCCTCCTTGTTTTTGAGGCAGATTCTTCAACACAAGCATGAGAGGCTCAAGAAGGTGCAGATCATTGGCTTCTGCTCTGCAAAGAGCATGGTTGAGCTAACATGTGATATTCTCAAGAATGCAACATCACTTGAGAGCCTCACTCTGGACTGTGTATTTGGTGCGGGTACGGGGGCCATTAGTGATTCTGTTAGGTGTGGTCCCTCAAAATCCGATAAATGCTGGATCAGAAGCCGAACTATGATCTTGGAAGCACATAAAGCACTCGGTGCCATCAAAACGTACATCCTGGAGAGAGTTCCCCCTGCAGTCAAGTTAAATGTTGGGGGGCCTTGTAGCCGGTGCCAAGCTATGGAT…	2388
	TRIAE_CS42_3AL_TGACv1_194196_AA0628350.2	A30005	0	96	420	0	135238819	135238400	1	420	GTGGCGCGGTCTGATGGACGATCAACGGTTGAAGAGCGGTCGCGCGCGCCGTCTAGCAACTGGGCAGATTATTTCGGGTGTGAGATCTGAAAACCCGACCCGAAATTGCGGGTAAAGGCACAGGCGCACAGCGTGACCAGTCATGACTGTGATTCCGCAGCCCACTTCCCCATCGAGTATAAGAAAAGGGAAGTCCCCTGCTCGCTCCGGCAGCTCCAACTCGATCTCTTCCTCGGGCGCGAAACCGAAATCGAGAGCGCGCGCGAATCGCGAAATCGAGGGGATACAAGCACGCAGAACGCAAAGAGTCAGGTGGGAGAGAAGAGGTCGGCCGCCTTGGTGCCATGGGGATGCTGTCGCTGAATCGCATCTTGTTAAAGCAGGAGCGGAGGCGACGCC…	2564
	TRIAE_CS42_3AL_TGACv1_194196_AA0628350.2	A30005	0	96	1296	0	135236019	135234724	526	1821	AGGATATCTGGTGCCTTGTACATTCCCTAATGCCATTGTGTGATTCTGCCCACTCTGCCTGTGTGTCTCGCACATTTCTACGTTCTTGGAGATGCCACCCCAAGCTTATCTTCAGTGAGGAAGCACTAGGTTTGAAACAGAAGGAAGGACGAAATATCAATATAGCATGGGATTTCACTAGCAGAGTTAATCAAAGGGCAGCCCGGTGCATGTAGCTCCCGCTTGCGCAGGGTCCGGGGAAGGGTCCGACCACTTTGGGTCTATAGTACGCAGCCTTTCCTACATTTCTGTAAGAGGCTGTTTCCAGGACTTGAACCCGTGACCTCTTGGTCACAAGGCAGCAGCTTTACCACTGCGCCAAGGCTCCCCTTCACTAGCAGAGTTAATCAAATTCTGAAA…	2564
	TRIAE_CS42_3AL_TGACv1_194196_AA0628350.2	A30005	0	96	745	0	135234637	135233893	1820	2564	GTAGATCAGAGTGATATGCAGCATGATTCGGTTTTTGGGAATCCCTCCTTGTTTTTGAGGCAGATTCTTCAACACAAGCATGAGAGGCTCAAGAAGGTGCAGATCATTGGCTTCTGCTCTGCAAAGAGCATGGTTGAGCTAACATGTGATATTCTCAAGAATGCAACATCACTTGAGAGCCTCACTCTGGACTGTGTATTTGGTGCGGGTACGGGGGCCATTAGTGATTCTGTTAGGTGTGGTCCCTCAAAATCCGATAAATGCTGGATCAGAAGCCGAACTATGATCTTGGAAGCACATAAAGCACTCGGTGCCATCAAAACGTACATCCTGGAGAGAGTTCCCCCTGCAGTCAAGTTAAATGTTGGGGGGCCTTGTAGCCGGTGCCAAGCTATGGAT…	2564
	TRIAE_CS42_3B_TGACv1_222217_AA0760010.1	B30007	1.53e-146	93	293	0	3355747	3356039	1	293	TTACAGAGAAAAGTAACGAACCTGTTGTCATGCCTGGGCCCACCCGGTGTGTGCCTATAAAAGCAAGTCATTGTTAAACAATAACACAGAAGGCCGGTAAGAGTGAGAGATCATCATCGTACCTCCACGATGGCTGAGCCTCTGAAAACAAACGGCAATGGGGCTGCTGAAGCGGGCTCTGCGTTTGCGTCGGTGAAGGTGCCGCCGTCGCCCCCGAGGAGGCTGCAGAGGTTCGACTCCCTGCATATGGAGGCCGGGAAGATTCCTGGTGGCTATAGCTATGCAGCCAAGGT	3108
	TRIAE_CS42_3B_TGACv1_222217_AA0760010.1	B30007	1.03e-110	93	227	0	3356500	3356726	290	516	AGGTTGGCTGGGCGACGACACTGCACTTGGCCTTCCAGAGCCTAGGTGTGGTTTATGGGGACATGGGAACTTCGCCCCTCTATGTGTTTTCCAGCACCTTTACTGGTGGGATCAAGGACACAGATGACCTCCTTGGTGTCATGTCCCTGATTATCTACACTGTGCTTCTCCTTCCATTGATGAAATATTGTTTCATTGTCTTGAGAGCTAATGACAACGGCGATGGT	3108
	TRIAE_CS42_3B_TGACv1_222217_AA0760010.1	B30007	3.37e-123	93	250	0	3357188	3357437	514	763	GGTGGAACATTTGCACTTTATTCCTTGATATCTCGGTATGCTAGGATTAGCTTGATACCGAACCAGCAGGCTGAAGATGCAACAGTCTCTCACTACAAGTTAGAGTCTCCCACAAATCGTGTCAAGCGGGCTCATTGGATTAAGGAAAAGATGGAAAACAGCCCGAAATTTAAGGTCATACTTTTCCTAGTGACAATTCTAGCAACATCAATGGTTATTGGTGACGGTGTGCTAACTCCATGTATTTCAG	3108
	TRIAE_CS42_3B_TGACv1_222217_AA0760010.1	B30007	8.45e-131	93	264	0	3357910	3358173	813	1076	AGGACAAATTGCTGGCATCGCAATCGGCATTCTGATCGTCCTCTTTCTTGTTCAGCGCTTTGGCACAGACAAAGTTGGTTACACATTTGGCCCAGTAATCTTTATATGGTTCATCTTAATTGCTGGCATTGGAATCTATAATTTGATCAAACATGATACTGGCATTCTGAAAGCATTCAACCCACAATATATAGTAGAATATTTCCAAAGAAATGGCAAGGACGGCTGGATTTCTCTTGGAGGTGTTATCTTATGCATTACAGG	3108
	TRIAE_CS42_3B_TGACv1_222217_AA0760010.1	B30007	3.59e-129	93	264	0	3358842	3359105	1238	1501	TCACAGGTCCATTATATTGGCCAACATTTGTGGTGGCCGTGGCTGCTGCTATAATTGCAAGCCAAGCTATGATTTCTGGTGCCTTTGCAATCATTGCTCAGTCCCAAGTTCTTGGTTGCTTTCCACGGGTTCGTGTCACTCACACCTCAAAAAAGTATCATGGGCAGGTCTACATCCCTGAGATCAACTATGCATTAATGATCTTATGTGTAGCTGTGACAGCTATTTTCCAAACTACAGACAAGATTGGCAATGCATATGGTA	3108
	TRIAE_CS42_3B_TGACv1_222217_AA0760010.1	B30007	0	93	1611	0	3359662	3361272	1498	3108	GGTATTGCTGTCGTCTTTGTGATGTTCATAACAACACTTCTAGTCACACTGGTAATGGCCATGATATGGAAGACAAGTTTGCTGTGGATTGCACTCTTTCCAATAATATTTGGCGGCGCAGAGCTCCTGTACTTATCCTCAGCATTCTACAAATTTGTAGAAGGTGGCTACTTGCCACTAGGTTTTGCAGCAATTTTGATGCTTATAATGGGCACATGGCACTATGTTCATGTTCATCGGTACAAATACGAGCTCAAGAACAAAGTGTCAAACAACTATGTGGCAGATTTGGCAACAAGGAGAAATCTTGCTAGGTTGCCAGGAATAGGCGTTCTGTACTCTGAGCTTGTGCAAGGAATCCCACCCATACTGCCCCATTTGGTAGAAAAAGTACCTTCC…	3108
	TRIAE_CS42_3B_TGACv1_222217_AA0760010.2	B30007	9.87e-111	86	227	0	3356500	3356726	200	426	AGGTTGGCTGGGCGACGACACTGCACTTGGCCTTCCAGAGCCTAGGTGTGGTTTATGGGGACATGGGAACTTCGCCCCTCTATGTGTTTTCCAGCACCTTTACTGGTGGGATCAAGGACACAGATGACCTCCTTGGTGTCATGTCCCTGATTATCTACACTGTGCTTCTCCTTCCATTGATGAAATATTGTTTCATTGTCTTGAGAGCTAATGACAACGGCGATGGT	2979
	TRIAE_CS42_3B_TGACv1_222217_AA0760010.2	B30007	3.23e-123	86	250	0	3357188	3357437	424	673	GGTGGAACATTTGCACTTTATTCCTTGATATCTCGGTATGCTAGGATTAGCTTGATACCGAACCAGCAGGCTGAAGATGCAACAGTCTCTCACTACAAGTTAGAGTCTCCCACAAATCGTGTCAAGCGGGCTCATTGGATTAAGGAAAAGATGGAAAACAGCCCGAAATTTAAGGTCATACTTTTCCTAGTGACAATTCTAGCAACATCAATGGTTATTGGTGACGGTGTGCTAACTCCATGTATTTCAG	2979
	TRIAE_CS42_3B_TGACv1_222217_AA0760010.2	B30007	8.1e-131	86	264	0	3357910	3358173	723	986	AGGACAAATTGCTGGCATCGCAATCGGCATTCTGATCGTCCTCTTTCTTGTTCAGCGCTTTGGCACAGACAAAGTTGGTTACACATTTGGCCCAGTAATCTTTATATGGTTCATCTTAATTGCTGGCATTGGAATCTATAATTTGATCAAACATGATACTGGCATTCTGAAAGCATTCAACCCACAATATATAGTAGAATATTTCCAAAGAAATGGCAAGGACGGCTGGATTTCTCTTGGAGGTGTTATCTTATGCATTACAGG	2979
	TRIAE_CS42_3B_TGACv1_222217_AA0760010.2	B30007	3.44e-129	86	264	0	3358842	3359105	1148	1411	TCACAGGTCCATTATATTGGCCAACATTTGTGGTGGCCGTGGCTGCTGCTATAATTGCAAGCCAAGCTATGATTTCTGGTGCCTTTGCAATCATTGCTCAGTCCCAAGTTCTTGGTTGCTTTCCACGGGTTCGTGTCACTCACACCTCAAAAAAGTATCATGGGCAGGTCTACATCCCTGAGATCAACTATGCATTAATGATCTTATGTGTAGCTGTGACAGCTATTTTCCAAACTACAGACAAGATTGGCAATGCATATGGTA	2979
	TRIAE_CS42_3B_TGACv1_222217_AA0760010.2	B30007	0	86	1572	0	3359662	3361233	1408	2979	GGTATTGCTGTCGTCTTTGTGATGTTCATAACAACACTTCTAGTCACACTGGTAATGGCCATGATATGGAAGACAAGTTTGCTGTGGATTGCACTCTTTCCAATAATATTTGGCGGCGCAGAGCTCCTGTACTTATCCTCAGCATTCTACAAATTTGTAGAAGGTGGCTACTTGCCACTAGGTTTTGCAGCAATTTTGATGCTTATAATGGGCACATGGCACTATGTTCATGTTCATCGGTACAAATACGAGCTCAAGAACAAAGTGTCAAACAACTATGTGGCAGATTTGGCAACAAGGAGAAATCTTGCTAGGTTGCCAGGAATAGGCGTTCTGTACTCTGAGCTTGTGCAAGGAATCCCACCCATACTGCCCCATTTGGTAGAAAAAGTACCTTCC…	2979
	TRIAE_CS42_3B_TGACv1_227320_AA0822830.1	B30006	6.18e-136	81	273	0	100581553	100581281	1	273	GCCTCCTCTCTCTCCCTCTGTATCCTGCACACACCGCCACCGATCACTCGCCGGAGCCCCTCCCCCAATGGCCGCCGCCGCCGCCGCGATCGCGTGATGGCCGACCCAGCCGCTCGCCGAAGATGGACGAAGCCGGAAGGGCCTCCGCTCCCGCGGTGGTGACGGTCACGGCCTCCGCCGCCGCCCCCTCGCCTCCTCCTCCCCCGCCCCCCGCCACGGCCACCGCCGCGGCCGCCGACCCGCCATCGCCCGACCCTGACGCTCTCTATGAAG	1762
	TRIAE_CS42_3B_TGACv1_227320_AA0822830.1	B30006	4.75e-150	81	299	0	100579158	100578860	617	915	GAATGAAAGGGAGTGTGCATACTACTTAAAAACGGGACAGTGTAAATATGGGAATACATGTAAATTTAACCATCCAGAAATTTTCAGTGCGGTGGCTTCTTCACGTGGTTCCCCTATTTATCCTCCTGTACATAACTCTGGAAGCACTGGTCCACATTCCTATACTGGAACAATGGCAAGCTGGACTTATCCAAGAGGTTCTTTCATTCCAAGCCCTAGATGGCAAAGTCCTTCAAACTATACACCGATGATTGTACCACAGGGTCTTGTTCAAGTACCAAACTGGAACTCATATCCTG	1762
	TRIAE_CS42_3B_TGACv1_227320_AA0822830.1	B30006	8.57e-166	81	328	0	100578443	100578116	915	1242	GGCCAAATGGTACCTGTTTCATCTCCTGAGAGCCGACTGCAGTCTCCAGGGGCTCAACAATACTATGGAACTTCCCGACAAGGTGAAGCCAGTGCAGGAAATCAGGGAATGCAATCACCCTACAGATCCAGTTCGTTTCCTGCACCTCAGTATGCACTGCAGAGAGAGAATGTTTTTCCTGAGAGACCTGATCAACCGGAATGCATATACTACATAAAGACTGGAGATTGTAAATTTGGTGCAGTTTGCAAATTCCATCATCCCCGTGTGCGTTCACAGCCTCCCCCAGACTGTATCTTGAGCCCAATGGGTCTTCCATTACGCCCAG	1762
	TRIAE_CS42_3B_TGACv1_227320_AA0822830.1	B30006	0	81	521	0	100577091	100576571	1242	1762	GGGGAAGAGCTCTGCAAGTTCTATTCTCGCTATGGCATCTGCAAGTTCGGCGTAAACTGCAAGTTCGACCACCCGATGGCGGCTCCGATGGGGGTCTACGCGTACGGCTACTCCGCCTCGGCGTCGCCCAACGCGCCCATGGCCCGGCGTCTCCTGGAGTCCCCCTCCGGGTCTGCGTACGCCTCCTAAGGCAAGGCTCCCTGGCATTTGACCCTACCTTGATTGATCTCGATGATGTATAAAAGCCATCGCGCTCGCTGTCGTCCCTCCCCCGGGCGCGCCCCGCGAATGTTCTCCCCCCTAACTCCCGGGAATCAAGTTCTGTAAAAATCGAGTTTGCTACCAGAGATGTACAGTTGTTATTTTTGTTAATGCGGGTCAGTGTTTGGATGGATGGAG…	1762
	TRIAE_CS42_4AL_TGACv1_288915_AA0961300.1	A40006	0	87	379	0	72189297	72188919	1	379	TGGCAATAGCCCAATGAGATTTTCTGTAATTAACAGCACTAAATTCGGAATCTGAAAGCTGAGAACTTGTTGTACTCCCTCCGATCCATATTTATTGTCGCAGCTTTAGTACAACTTTAGTACAAAGTTACACTAAAGCGGCGACAAGTAATTTGGATCGGAGGGAGTACTATATTTTACTCTTCTTTCTTTTATTTATTGACGATTTTATTTCATTGTGCTTGCTGATAACAATCTCATTAGGATCAAATACCACCATTTCCTACTCGTAAAGCAATCAGGACCATCGAGTCTGAATTGGGCTCTCGAATGTCTGATCTATTTGCTGATATCAGCCCAGAGCCAATTGCAGCAGCATCACTGGGGCAAGTATACAAAG	3529
	TRIAE_CS42_4AL_TGACv1_288915_AA0961300.1	A40006	0	87	1166	0	72188786	72187621	377	1542	AAGTCATGCAGCTCATCTACACTCTGGAGAGCTTGTTGCAATCAAAGTTCAGAGGCCTGGAATGGCACCCTTGCTGACCCTAGATGCACTTCTATTCAATATGATTGGAGGACAGCTAAAACGATTTGCTAAGGCCCGCAAAGATTTATTGGTAGCGGTTAATGAAATTGTGAGTTTTCACATCTTTTTAGCTCTGATCTTGACCCTTGGCCGTTATATTTTCTTCATTCTTATCTTCCCTGATTAATATAATTTTGTCCAAGTTGTTTTTTTTCAGGAAGGGGAGCCTTGGCGCAGTGGTAAAGCTGCTGCCTTGTGACCATGAGGTCACGGGTTCAAGTCCTGGAAACAGCCTCTTACAGAAATGTAGGGAAAGGCTGCGTACTATAGACCCAAAGT…	3529
	TRIAE_CS42_4AL_TGACv1_288915_AA0961300.1	A40006	9.61e-131	87	267	0	72185295	72185029	2008	2274	TTACAGGGGGTAATGAACCATCTGTATGACGTCATGTATGATTTTAATTTCTCTCTTCCTCCTGATTATGCACTGGTGATAAGAGCACTTGGTTCTTTAGAAGGGACTGCAAAAGCACTGGATCCTGATTTCAAAGTTATTGAGAGCGCTTACCCATTTGTCATTGGGAGGCTCCTTGCAGACCCCAGCCCTGATATGAGGAAAATATTGAGGGAGCTTCTGATACGTGATGATGGATCCATCAGATGGAATCGACTGGAGCGGCTG	3529
	TRIAE_CS42_4AL_TGACv1_288915_AA0961300.1	A40006	5.68e-121	87	277	1	72184586	72184310	2271	2535	GCAGATTGCAGCTATATCTCAACAGTCGTCAGAAGAATCTTCAAAGAAACCTGGAGACGAGAATACTGCCAGCAGTTCTGACTGGAGATCATTCGATATGCATTCGGTTGTTTCAGCTACAGAAGACCTTTTTCATTTCATTTTATCGAGGAAAGGCTGGAGGGTTCGTGTTTTCCTTATCCAGGACATTGTGAAGGCTTCTGATGCATTCTTACAAGAAACAACATTTCCAGGTATATTTGAGGAAGAGGGAAATACAGGCGAGCTAAATCCAGAG	3529
	TRIAE_CS42_4AL_TGACv1_288915_AA0961300.1	A40006	0	87	686	0	72183944	72183259	2534	3219	AGAGAAGTAGAATGATCAGAAGGTTGATTAATGGTGTTCAATCATTCCGTCAAGCAATCAGCTTGGCCCCAAATGCCTGGACCGCAATGCTAATCCGTGTCGCCCTGAAACCTGAATCTCAAAGATTCATTCTTGATGTATTCCTAGCCTTGGGGAACTATTCCCATGACAAGGTTCCAGAAACATGCTGGATTTGTATGTCGAAATATCTCAACTACTTGGACAAGCAGTGGAGGTAGGTAAAATGAAGAACGAAAATGCTCAGTCTGCTAGCTGTGTTCGGAATTTTGCGTTCAGTGCTAATATCTCTCATGCTCCAAAAGCTCTGCCAATATTAATCTCATGCTCCAAAAGCTGCAATGAGCGTTTGTTATCCTATTTACTACACCCTCTGTTTCT…	3529
	TRIAE_CS42_4AL_TGACv1_288915_AA0961300.1	A40006	2.94e-156	87	311	0	72183169	72182859	3219	3529	GCAAGCAAAGGAGATATCTGCTGGTTAGTCTCGTCGTATGCAGGGTGAAGCAGTGTGTAAAACTGAGACGGGAGAGCATATTTGATTGCATGGCCTATTTGCAATTTTTGCACATTTCTCCAGCTGTATAATTGAAAGGAGGTATGCTACCACATATGTTGTGGTGAAAGAATAGATGATGAAGACATGCTTCTTCTTGCTCAAGTTTTTTTCTTTTTTTTTTTGGACAAATGGTGGCGCCGCCTTGTATTAATTTCAGATACAGGTTACAGAAAGGATTTGGCAGTCCTTAATACATAAGTTGCTCAGCT	3529
	TRIAE_CS42_4AL_TGACv1_288915_AA0961300.2	A40006	5.96e-121	72	246	0	72190271	72190026	196	441	AGCTACTCAAGTGCATTCACAAGCGTGCACGGTGGGAGGCCGTCATCGGAGTACGCAAAGATCAGAAAGGAGTCGCTGGAATCACAGTTTAGAAGAATCTTGGGATCAAGTTCACACACGCTCTTTGCTGACCGTGGCTTCGGTCCGTTCCTTGCAGTGTACAGGGCAGCAACTATCTCTTATCATGTTGTGAAGCTTACTGTTTGGCATTTACTGCTCAGCGACGTGCATAAACGAGCCGAGAAG	3702
	TRIAE_CS42_4AL_TGACv1_288915_AA0961300.2	A40006	0	72	889	0	72188509	72187621	827	1715	GAAGGGGAGCCTTGGCGCAGTGGTAAAGCTGCTGCCTTGTGACCATGAGGTCACGGGTTCAAGTCCTGGAAACAGCCTCTTACAGAAATGTAGGGAAAGGCTGCGTACTATAGACCCAAAGTGGTCGGACCCTTCCCCGACCCTGCGCAAGCGGGAGCTACATGCACCGGGCTGCCCTTTTTTTTGTTTTTTTCAGATTACTTTCATACATATTAAATATAGTATTTTATAGTGTATGTCTCACTATGGATTCTGTCCGCTTCAATGTGTTGTATAAAATTCACAGTGTTTTATAGTGTTTCTTGCTTTGAATTCTACCACTTCAGTGTGTCGGATAAAATTCACATATGGTTTTTTCTCAGAACACATTTATGGTGGATTGTCTTTGGATTATCTGTA…	3702
	TRIAE_CS42_4AL_TGACv1_288915_AA0961300.2	A40006	1.01e-130	72	267	0	72185295	72185029	2181	2447	TTACAGGGGGTAATGAACCATCTGTATGACGTCATGTATGATTTTAATTTCTCTCTTCCTCCTGATTATGCACTGGTGATAAGAGCACTTGGTTCTTTAGAAGGGACTGCAAAAGCACTGGATCCTGATTTCAAAGTTATTGAGAGCGCTTACCCATTTGTCATTGGGAGGCTCCTTGCAGACCCCAGCCCTGATATGAGGAAAATATTGAGGGAGCTTCTGATACGTGATGATGGATCCATCAGATGGAATCGACTGGAGCGGCTG	3702
	TRIAE_CS42_4AL_TGACv1_288915_AA0961300.2	A40006	5.96e-121	72	277	1	72184586	72184310	2444	2708	GCAGATTGCAGCTATATCTCAACAGTCGTCAGAAGAATCTTCAAAGAAACCTGGAGACGAGAATACTGCCAGCAGTTCTGACTGGAGATCATTCGATATGCATTCGGTTGTTTCAGCTACAGAAGACCTTTTTCATTTCATTTTATCGAGGAAAGGCTGGAGGGTTCGTGTTTTCCTTATCCAGGACATTGTGAAGGCTTCTGATGCATTCTTACAAGAAACAACATTTCCAGGTATATTTGAGGAAGAGGGAAATACAGGCGAGCTAAATCCAGAG	3702
	TRIAE_CS42_4AL_TGACv1_288915_AA0961300.2	A40006	0	72	686	0	72183944	72183259	2707	3392	AGAGAAGTAGAATGATCAGAAGGTTGATTAATGGTGTTCAATCATTCCGTCAAGCAATCAGCTTGGCCCCAAATGCCTGGACCGCAATGCTAATCCGTGTCGCCCTGAAACCTGAATCTCAAAGATTCATTCTTGATGTATTCCTAGCCTTGGGGAACTATTCCCATGACAAGGTTCCAGAAACATGCTGGATTTGTATGTCGAAATATCTCAACTACTTGGACAAGCAGTGGAGGTAGGTAAAATGAAGAACGAAAATGCTCAGTCTGCTAGCTGTGTTCGGAATTTTGCGTTCAGTGCTAATATCTCTCATGCTCCAAAAGCTCTGCCAATATTAATCTCATGCTCCAAAAGCTGCAATGAGCGTTTGTTATCCTATTTACTACACCCTCTGTTTCT…	3702
	TRIAE_CS42_4AL_TGACv1_288915_AA0961300.2	A40006	3.08e-156	72	311	0	72183169	72182859	3392	3702	GCAAGCAAAGGAGATATCTGCTGGTTAGTCTCGTCGTATGCAGGGTGAAGCAGTGTGTAAAACTGAGACGGGAGAGCATATTTGATTGCATGGCCTATTTGCAATTTTTGCACATTTCTCCAGCTGTATAATTGAAAGGAGGTATGCTACCACATATGTTGTGGTGAAAGAATAGATGATGAAGACATGCTTCTTCTTGCTCAAGTTTTTTTCTTTTTTTTTTTGGACAAATGGTGGCGCCGCCTTGTATTAATTTCAGATACAGGTTACAGAAAGGATTTGGCAGTCCTTAATACATAAGTTGCTCAGCT	3702
	TRIAE_CS42_4AL_TGACv1_288915_AA0961300.3	A40006	4.3e-121	56	246	0	72190271	72190026	221	466	AGCTACTCAAGTGCATTCACAAGCGTGCACGGTGGGAGGCCGTCATCGGAGTACGCAAAGATCAGAAAGGAGTCGCTGGAATCACAGTTTAGAAGAATCTTGGGATCAAGTTCACACACGCTCTTTGCTGACCGTGGCTTCGGTCCGTTCCTTGCAGTGTACAGGGCAGCAACTATCTCTTATCATGTTGTGAAGCTTACTGTTTGGCATTTACTGCTCAGCGACGTGCATAAACGAGCCGAGAAG	2681
	TRIAE_CS42_4AL_TGACv1_288915_AA0961300.3	A40006	7.28e-131	56	267	0	72185295	72185029	1421	1687	TTACAGGGGGTAATGAACCATCTGTATGACGTCATGTATGATTTTAATTTCTCTCTTCCTCCTGATTATGCACTGGTGATAAGAGCACTTGGTTCTTTAGAAGGGACTGCAAAAGCACTGGATCCTGATTTCAAAGTTATTGAGAGCGCTTACCCATTTGTCATTGGGAGGCTCCTTGCAGACCCCAGCCCTGATATGAGGAAAATATTGAGGGAGCTTCTGATACGTGATGATGGATCCATCAGATGGAATCGACTGGAGCGGCTG	2681
	TRIAE_CS42_4AL_TGACv1_288915_AA0961300.3	A40006	4.3e-121	56	277	1	72184586	72184310	1684	1948	GCAGATTGCAGCTATATCTCAACAGTCGTCAGAAGAATCTTCAAAGAAACCTGGAGACGAGAATACTGCCAGCAGTTCTGACTGGAGATCATTCGATATGCATTCGGTTGTTTCAGCTACAGAAGACCTTTTTCATTTCATTTTATCGAGGAAAGGCTGGAGGGTTCGTGTTTTCCTTATCCAGGACATTGTGAAGGCTTCTGATGCATTCTTACAAGAAACAACATTTCCAGGTATATTTGAGGAAGAGGGAAATACAGGCGAGCTAAATCCAGAG	2681
	TRIAE_CS42_4AL_TGACv1_288915_AA0961300.3	A40006	1.15e-115	56	236	0	72183944	72183709	1947	2182	AGAGAAGTAGAATGATCAGAAGGTTGATTAATGGTGTTCAATCATTCCGTCAAGCAATCAGCTTGGCCCCAAATGCCTGGACCGCAATGCTAATCCGTGTCGCCCTGAAACCTGAATCTCAAAGATTCATTCTTGATGTATTCCTAGCCTTGGGGAACTATTCCCATGACAAGGTTCCAGAAACATGCTGGATTTGTATGTCGAAATATCTCAACTACTTGGACAAGCAGTGGAGG	2681
	TRIAE_CS42_4AL_TGACv1_288915_AA0961300.3	A40006	0	56	502	0	72183360	72182859	2180	2681	AGGATTCATGAGAAAGTGGAAGTGTGCATAATTCCTTTTTCCTCAATCGATGGGAACATCACAATGAGAAAACAAAAGGTCAAGCCTAAGGTTTGATTCTTGGTAAGCTTGGGGCAGTACCACCATCCAACCATTGGTTGCCATGCGATTTTTCTGCGTATTTGAATGTGATCAGTGTGCCTTGGCACTTAGCAAGCAAAGGAGATATCTGCTGGTTAGTCTCGTCGTATGCAGGGTGAAGCAGTGTGTAAAACTGAGACGGGAGAGCATATTTGATTGCATGGCCTATTTGCAATTTTTGCACATTTCTCCAGCTGTATAATTGAAAGGAGGTATGCTACCACATATGTTGTGGTGAAAGAATAGATGATGAAGACATGCTTCTTCTTGCTCAAGTTT…	2681
	TRIAE_CS42_4AS_TGACv1_306183_AA1003850.1	A40001	5.89e-164	69	328	0	17761308	17760981	1	328	ATCTAGCCCGCGCCGCGGTCTCTTCACAGAAATCGGGTGTCCTGAACAATCCCTTCCCGGAAAAAAAACTGGACGAATAAATCCCCACTGGCCGCCGGCGGCGGCGGCGGCGCGATTGCGAGAGGACCGGTTGATTCCTCGATCGGGTGGGTTCCAGGCGGGGGCCATCCGGGAAAGAAGACGAGTGCGGGTCCAACAAGAAAAGGAGGATGGCGGCTTATCCGACCATACGAGACGATCCCTTGGCGGAGAAGAAGAGGAAGGTGGGTGTGTGGAGCGAAGAGGAAGATGACTACTTGGCGGCCAGACGCGACGAAGAATCAGGTCC	2823
	TRIAE_CS42_4AS_TGACv1_306183_AA1003850.1	A40001	1.69e-145	69	291	0	17759700	17759410	627	917	GTCACTGTTCATTTGCTAAATGGCACTAGTGCAAAGGGCGAGCTTGTCTACTATCAGCCCCATTACGATATCGCTTTCTTGAATGTTGAGGTGGATCAACCAATCAAGTTACCATCTCTTCGTGAAAAAGATGTAGAATTTGCTCAAGAGGTTTTTCAGCTAGGAAGAGACAATTCCTTAAATCTAAGGATAGCATATGCTAGGGCAGAATATCTGAATCCAAACTTGTTTGAGCGGCACCACAACGTGTACTTTTGTTCTCCAGATGGCCATGACGATGATAATAATGAG	2823
	TRIAE_CS42_4AS_TGACv1_306183_AA1003850.1	A40001	0	69	1316	0	17753456	17752141	1508	2823	AAAAGGACCCAGGGGAAAGAATGGGGGCAAGACTCATCGAGCATGTGGCAGGTGAAATCTATAAAGCTTCGCAGGGGTGGCGTTTCGGAGTACCAAGGCTACAAATGTGATGCTTCGGGGAGCAGAAGCTTCTACTTCTTCGGATCTTGCCATTCTGCTTCATGAGTTTTTAGGACCTGTTCGGATCCACTCCACTCCACAACTCCGTTTCGGGAGTGGGCGGAGCAGCGCCGAACGCAACAACTCCACGGAGTCGAAGGAGTGGAGCGGAGCTGGTTGCAGTTGAATCTGGCGGAGTCGCAAAAAGCCAGCTCCCCGCAACTCCCTCTCCCCTCCCACTCCCCCCAACTTACCGGTTCGATCGAAATTTCTCTCTCCCGTGTCCAGCGACGCCCTCTC…	2823
	TRIAE_CS42_4AS_TGACv1_306183_AA1003850.2	A40001	8.14e-164	83	328	0	17761308	17760981	1	328	ATCTAGCCCGCGCCGCGGTCTCTTCACAGAAATCGGGTGTCCTGAACAATCCCTTCCCGGAAAAAAAACTGGACGAATAAATCCCCACTGGCCGCCGGCGGCGGCGGCGGCGCGATTGCGAGAGGACCGGTTGATTCCTCGATCGGGTGGGTTCCAGGCGGGGGCCATCCGGGAAAGAAGACGAGTGCGGGTCCAACAAGAAAAGGAGGATGGCGGCTTATCCGACCATACGAGACGATCCCTTGGCGGAGAAGAAGAGGAAGGTGGGTGTGTGGAGCGAAGAGGAAGATGACTACTTGGCGGCCAGACGCGACGAAGAATCAGGTCC	3890
	TRIAE_CS42_4AS_TGACv1_306183_AA1003850.2	A40001	2.33e-145	83	291	0	17759700	17759410	627	917	GTCACTGTTCATTTGCTAAATGGCACTAGTGCAAAGGGCGAGCTTGTCTACTATCAGCCCCATTACGATATCGCTTTCTTGAATGTTGAGGTGGATCAACCAATCAAGTTACCATCTCTTCGTGAAAAAGATGTAGAATTTGCTCAAGAGGTTTTTCAGCTAGGAAGAGACAATTCCTTAAATCTAAGGATAGCATATGCTAGGGCAGAATATCTGAATCCAAACTTGTTTGAGCGGCACCACAACGTGTACTTTTGTTCTCCAGATGGCCATGACGATGATAATAATGAG	3890
	TRIAE_CS42_4AS_TGACv1_306183_AA1003850.2	A40001	2.84e-163	83	324	0	17759304	17758981	916	1239	AGTATGACAATGGGGGGCTAGTTATTGACTTGAATGGAAAAGTTGTTGGAATGGTCAACGACCCTGAGAGATTTGGGTCTTTTATACCTTCTTCCATTTTGCTCAATTGTTTGGATTCATGGAAGAGAAGGGGAGCCTTGGCGCAGTGGTAAAGCTGCTGCCTTGTGACCATGAGGTCATGGGTTCAAGTCCTGGAAACAGCCTCTTACAGAAATGTAGGGAAAGGCTGCGTACTATAGACCCAAAGTGGTCGGACCCTTCCCTGGACCCTGCGCAAGCGGGAGCTACATGCACCAGGTTTGGATTCATGGAAGAAATATCGGT	3890
	TRIAE_CS42_4AS_TGACv1_306183_AA1003850.2	A40001	6.27e-121	83	246	0	17756387	17756142	1613	1858	AGGTTCAAAAACAATCTCCTAATTCTCTGCTTCCTGGGTCTGCCTGGAGGCCTTTTTAGAGTTGGTGGGTGTACTTTGCAACCCTAGTCGACTTTCACCCAGTTGTGTTGTATCTAGTGAATCTGTCATGGATGGTACTGACCCAGCATATGATGCCCTAAACATCTCAATGCTGTAATAATTATCGGCATGTGCTTGGATCTCAGCTCCCCTGATTGAGCATCTGAAGGCCAATGCATGAAGGTA	3890
	TRIAE_CS42_4AS_TGACv1_306183_AA1003850.2	A40001	0	83	1396	0	17754437	17753042	1854	3249	AGGTACTAGAGTCTCTTGAACTGGCTGACGGAAAAAAAAGGTTTCCATATTAGATGTAGTGTCTAGTGGATATTAGAAATAACTTGTGTACATGTAATTTAGTGCCCCTTGTTCTGTTTTGCTAAAAAAAACAAGAGCACCTTGCTAATGTCATGTGAAGATAGTATCTCAGAGGGCTGTTAGACTCAAAGAAAGGCTATGTATGATCCCAGGTATACATGACCATCTGTCGGGCCGGGCCTACCAAAGCCCGATGCAAAAAACCTGGGCCTGAGCCCGGCTCAGCCTGGTCGTCAGGCCTAAAAATCAGGCCCAAGCCTGGCCGATTGTGTGAAAAGCCCGCCGGGCCTCGGGCGGGGGGCTATGTCTTTTAGAAGAACAATAGTTGGGATTCTGAAA…	3890
	TRIAE_CS42_4AS_TGACv1_306183_AA1003850.2	A40001	0	83	644	0	17752931	17752288	3247	3890	GGTGTTTGTTCTGCCCGACAACAACTTCGGCGACATAGGGTTTGGGTGGATCGGATCTCTGGCGGCTGAGATCATCCAGGGCTCGTCCTCGTCCCCGGCAACTCGGATTCATCATCTGCAAGGTCTGCGTCCACGTCCACGTCACATCCGGAAAGGTGAGATCCATATCCCCTCTCCACCCTTGTTTCTCTGCATGTTCTTGATTAAAATTCCTGATTAGTTCTACGAGTTCTTGATTCCTGGTTCTTGGTTCCAGTAAGTATTAGTTCTACATGTTCATAAGTCCACGAAGGATCTCACAGGAAATTGAGAGGAAGGGATGAATTGGGGGGGTTGTTAGAGAAAGGGGATGAGCGACAAAGAGAGATACAGAGTTTTCTTTTCTTCAGAGATAACGAA…	3890
	TRIAE_CS42_4BL_TGACv1_321946_AA1067110.1	B40004	0	95	1571	0	104788286	104786716	1	1571	GACCTGTGCAGACTACAACCCTAGTTCCCAAATCCGATCTGCTCCGACTACCATGGAGTTCCCCGCTTCTTCCTTTCAGCCCCCAGCCGCCGCCGCCGCCGCCACCGGCGCCGCCGCCACCCCCTCTCGCTATCCCGCCTGGGTTCTACTCGACAGAAAGGCCTACTTCGCCGATCTCGAGAACGCCACCACCGCTGAAGCCAAATCAAGCACCGGTCGCATCGTAAAGGTCACCTTCTACCTAGCGGATCCGCCGGCCGTCTCCCACTTTTGCGTCCATGGCCCTGATTTCAACCCCGGGCACTTCGCCGTTGAGCCCCGGGTTCTATTCTCGGAGAAGGACCTCGTCCTCCTATGCTTCGCCTTCACCAGCGGCTCCCGAAGTTCTGTCCAACACTG…	2417
	TRIAE_CS42_4BL_TGACv1_321946_AA1067110.1	B40004	0	95	720	0	104784379	104783660	1698	2417	CAGAGGATGTTCATCCAGTGAGCTCCCAATCGGTGTACCCGGTGCTAAACACTGACGATCATGGTCAGCCATGGCTCTCAATGCCACTTGGTGGTGCATTCTTTTCACAGCTGTTGCAGTTAGCACACCGGCGCTCCACCCAACTAATGCCTCAGTCGACAGATGAACACACTGATCGTGCAGCTGGTAATGTCATCTTGCGGCCATCTGAGAGTCAAACATCCCCAGTCGCCCAGCCTGACAGCGGGCTCCCAAATGACACCTCGACGGTGGTTGAGATGCCACCCCACCGAGTGCTCCGGCCTGAGGACGAGCTCTCCTAATCTTTACGCAGCTTGAAATGCCAGCGAGAGCAATTGCTGTACAATGTGCTTTGAAGGTGAAAGCGTTCTGGGGCGT…	2417
	TRIAE_CS42_4BL_TGACv1_321946_AA1067110.2	B40004	0	100	1804	0	104788286	104786483	1	1804	GACCTGTGCAGACTACAACCCTAGTTCCCAAATCCGATCTGCTCCGACTACCATGGAGTTCCCCGCTTCTTCCTTTCAGCCCCCAGCCGCCGCCGCCGCCGCCACCGGCGCCGCCGCCACCCCCTCTCGCTATCCCGCCTGGGTTCTACTCGACAGAAAGGCCTACTTCGCCGATCTCGAGAACGCCACCACCGCTGAAGCCAAATCAAGCACCGGTCGCATCGTAAAGGTCACCTTCTACCTAGCGGATCCGCCGGCCGTCTCCCACTTTTGCGTCCATGGCCCTGATTTCAACCCCGGGCACTTCGCCGTTGAGCCCCGGGTTCTATTCTCGGAGAAGGACCTCGTCCTCCTATGCTTCGCCTTCACCAGCGGCTCCCGAAGTTCTGTCCAACACTG…	2521
	TRIAE_CS42_4BL_TGACv1_321946_AA1067110.2	B40004	0	100	720	0	104784379	104783660	1802	2521	CAGAGGATGTTCATCCAGTGAGCTCCCAATCGGTGTACCCGGTGCTAAACACTGACGATCATGGTCAGCCATGGCTCTCAATGCCACTTGGTGGTGCATTCTTTTCACAGCTGTTGCAGTTAGCACACCGGCGCTCCACCCAACTAATGCCTCAGTCGACAGATGAACACACTGATCGTGCAGCTGGTAATGTCATCTTGCGGCCATCTGAGAGTCAAACATCCCCAGTCGCCCAGCCTGACAGCGGGCTCCCAAATGACACCTCGACGGTGGTTGAGATGCCACCCCACCGAGTGCTCCGGCCTGAGGACGAGCTCTCCTAATCTTTACGCAGCTTGAAATGCCAGCGAGAGCAATTGCTGTACAATGTGCTTTGAAGGTGAAAGCGTTCTGGGGCGT…	2521
	TRIAE_CS42_4BL_TGACv1_321946_AA1067110.3	B40004	0	95	1546	0	104788399	104786854	1	1546	TGCCGGGTGAGTTGCGGGAACTCCTATAAACTGCGCTAGAAGGACGACTCGAAATCCAGCCCAACTATCGCCGCCGACCCATAGAAAGTCAGTTCAACCTAGTTCCCCAATCCGACCTGTGCAGACTACAACCCTAGTTCCCAAATCCGATCTGCTCCGACTACCATGGAGTTCCCCGCTTCTTCCTTTCAGCCCCCAGCCGCCGCCGCCGCCGCCACCGGCGCCGCCGCCACCCCCTCTCGCTATCCCGCCTGGGTTCTACTCGACAGAAAGGCCTACTTCGCCGATCTCGAGAACGCCACCACCGCTGAAGCCAAATCAAGCACCGGTCGCATCGTAAAGGTCACCTTCTACCTAGCGGATCCGCCGGCCGTCTCCCACTTTTGCGTCCATGGCCCT…	2392
	TRIAE_CS42_4BL_TGACv1_321946_AA1067110.3	B40004	0	95	720	0	104784379	104783660	1673	2392	CAGAGGATGTTCATCCAGTGAGCTCCCAATCGGTGTACCCGGTGCTAAACACTGACGATCATGGTCAGCCATGGCTCTCAATGCCACTTGGTGGTGCATTCTTTTCACAGCTGTTGCAGTTAGCACACCGGCGCTCCACCCAACTAATGCCTCAGTCGACAGATGAACACACTGATCGTGCAGCTGGTAATGTCATCTTGCGGCCATCTGAGAGTCAAACATCCCCAGTCGCCCAGCCTGACAGCGGGCTCCCAAATGACACCTCGACGGTGGTTGAGATGCCACCCCACCGAGTGCTCCGGCCTGAGGACGAGCTCTCCTAATCTTTACGCAGCTTGAAATGCCAGCGAGAGCAATTGCTGTACAATGTGCTTTGAAGGTGAAAGCGTTCTGGGGCGT…	2392
	TRIAE_CS42_4BS_TGACv1_328309_AA1086060.1	B40001	0	91	1105	0	13285238	13284134	1	1105	CCCATTTACATTGGGCCTCACGGAGTGCTTGGATTCGCATTCGCTAATTCCTCAAAAAAAAGGAAGGAAAAAAAAACACAAACCCCAGAGGCAGCCAGATCCAGCGAGAACCTAACCCAAACCAGAGCTCCGGCGGTGGCCATGGATCCCCTCGCCGTGCTCCGGGACTACGCCGCCCGCGGCGACCTGGACAAGATCATCTTCAACGGCGACGACGTCCTCTTCGGCGACGACTACACCTTCCCGGCCAACGCCCCCACCGCCTTCACCTCCAAGCAGTCCGGCCGCCCCTACCCGCTCTCCGCCGCCGTCTTCCTCGCCCAGCACAACGACCTCAAGCACACTGACTTCCTCCAGGCCGCCCGCCTCCGCCGGATCCCGCCCGTCTCCCTCCCCGAC…	1778
	TRIAE_CS42_4BS_TGACv1_328309_AA1086060.1	B40001	0	91	505	0	13281508	13281004	1274	1778	AGTCGCTGTTATGACTCAAATACTCAAATACCATGTTGGGTGATGGAAGTGGACTTATGCTGGCTGAGTTGTCGACAAGCAGAACAAGCACCCCTATATCCCAGCCTTCGTATTTCAGGTGCCGGTCGATGGCGGAATGAGATGCCAGGAACCTACCTTCCTTCTGCATTCATGATGATTTGCATCTTATGTGCATTTCGGTTGCTAAGCTATGATGTAGTCTATCCAATCTGACATATTAACTGTAGACTGGTGACATGGTGCTAGGCTACTTCATCCGCAGCATTGTCGGAGATGGTGTCATCATCTTTTCACCATTTCCTTGTGTGGATATTGGGGATTAGGGAAGCTAGGGGTTATCCACGAAAGGAACATTGTCTGATTCCATTGTTGTAACCA…	1778
	TRIAE_CS42_4BS_TGACv1_328309_AA1086060.2	B40001	0	98	1105	0	13285238	13284134	1	1105	CCCATTTACATTGGGCCTCACGGAGTGCTTGGATTCGCATTCGCTAATTCCTCAAAAAAAAGGAAGGAAAAAAAAACACAAACCCCAGAGGCAGCCAGATCCAGCGAGAACCTAACCCAAACCAGAGCTCCGGCGGTGGCCATGGATCCCCTCGCCGTGCTCCGGGACTACGCCGCCCGCGGCGACCTGGACAAGATCATCTTCAACGGCGACGACGTCCTCTTCGGCGACGACTACACCTTCCCGGCCAACGCCCCCACCGCCTTCACCTCCAAGCAGTCCGGCCGCCCCTACCCGCTCTCCGCCGCCGTCTTCCTCGCCCAGCACAACGACCTCAAGCACACTGACTTCCTCCAGGCCGCCCGCCTCCGCCGGATCCCGCCCGTCTCCCTCCCCGAC…	3577
	TRIAE_CS42_4BS_TGACv1_328309_AA1086060.2	B40001	0	98	2389	0	13283453	13281065	1189	3577	ATAAGCAAGAATAAAAGGCATCAAGACAGACCGGCTGCTCTCGAGGTGTGGGATCGGCTGGACGAATTTGTGCGGGCACGCTCATAGGTGAAACCTCGTGTGTATCTAACCATGTGATCTTTTAACCTGTCCCTTCCATCTTGTACTTCATACGGGCAAAACCTTGAATTCCTGGTGAATTTAATAACCGGGTTTTGTAGGATTGGCTATCATGTGTTTTCTTGAAGTTCAACTGTCGTTGCAGTAACCTTAGTGATACATGTGTGTTTACTGAAGGTTCAGTTTTGTTCTTTGTGCTATGGTCTTGTCAAGCATTTGGTGACCTAGAGTATGGTGCAGGGGTAGTCCTGCAGGCAATTAGGATGAAGGCTTCACCTCAAATACGCATGATGATATCAA…	3577
	TRIAE_CS42_4BS_TGACv1_328309_AA1086060.2	B50001	2.01e-101	6	228	0	18376889	18377116	3086	3313	TTTTTATGGTCTCATCCCTTGGTGACATTTTCTTCTGATTTCGTTTTCAGTCGCTGTTATGACCCAAATACTCAAATACCATGTTGGGTGATGGAAGTGGACTTATGCTGGCTGAGTTGTCGACAAGCAGAACAACCACCCCTACATCCCAGCCTTTGTATTTCAGGTGCCGGTCGATGGCGGAATGAGATGCCAGGAACCTACCTTCCTTCTGCATTCATGAGGATT	3577
	TRIAE_CS42_4BS_TGACv1_328309_AA1086060.3	B40001	0	90	812	0	13285238	13284427	1	812	CCCATTTACATTGGGCCTCACGGAGTGCTTGGATTCGCATTCGCTAATTCCTCAAAAAAAAGGAAGGAAAAAAAAACACAAACCCCAGAGGCAGCCAGATCCAGCGAGAACCTAACCCAAACCAGAGCTCCGGCGGTGGCCATGGATCCCCTCGCCGTGCTCCGGGACTACGCCGCCCGCGGCGACCTGGACAAGATCATCTTCAACGGCGACGACGTCCTCTTCGGCGACGACTACACCTTCCCGGCCAACGCCCCCACCGCCTTCACCTCCAAGCAGTCCGGCCGCCCCTACCCGCTCTCCGCCGCCGTCTTCCTCGCCCAGCACAACGACCTCAAGCACACTGACTTCCTCCAGGCCGCCCGCCTCCGCCGGATCCCGCCCGTCTCCCTCCCCGAC…	1616
	TRIAE_CS42_4BS_TGACv1_328309_AA1086060.3	B40001	1.42e-105	90	217	0	13284350	13284134	813	1029	ATGCGGGCCATGAAGGGGAGCCCCAAGCCCGAGTGCGTCACCCTGCACAAGAAGCACGTCCGCGGGGCTGCCGGTCCGGTGGCGTTCGAGGTCAGGGACAAGCCGGCATCGCTCAAGGCCGACGACTGGGCGCGGGTCGTCGCCGTGTTTGTGCTCGGAAAAGAGTGGCAGTTCAAGGACTGGCCCTTCAAGGGCCATGTCGACATCTTCAACAAAG	1616
	TRIAE_CS42_4BS_TGACv1_328309_AA1086060.3	B40001	0	90	419	0	13281508	13281090	1198	1616	AGTCGCTGTTATGACTCAAATACTCAAATACCATGTTGGGTGATGGAAGTGGACTTATGCTGGCTGAGTTGTCGACAAGCAGAACAAGCACCCCTATATCCCAGCCTTCGTATTTCAGGTGCCGGTCGATGGCGGAATGAGATGCCAGGAACCTACCTTCCTTCTGCATTCATGATGATTTGCATCTTATGTGCATTTCGGTTGCTAAGCTATGATGTAGTCTATCCAATCTGACATATTAACTGTAGACTGGTGACATGGTGCTAGGCTACTTCATCCGCAGCATTGTCGGAGATGGTGTCATCATCTTTTCACCATTTCCTTGTGTGGATATTGGGGATTAGGGAAGCTAGGGGTTATCCACGAAAGGAACATTGTCTGATTCCATTGTTGTAACCA…	1616
	TRIAE_CS42_4BS_TGACv1_328640_AA1091470.1	B40001	0	87	2587	0	128537338	128539924	234	2820	GATATTGTTTGGACGAGATAAACTTTGATTCGGCAGTGGAGTGGTCATGTAGTGATTGTATCCCAAAACACAATGAAGCCATTAAGCCGCCAGGAGACGCAAATTGTCAAAGGCAACTAAGGAACACCAAGTTGGATTTCTCTGTAGTCAATGAACCAAATGTGGAGCAAGAGAAGGTAACGAAGGCACGAGTACTTCGTAGAAATAGACCATGCCGAGAAAGAGAAGCTAGTTTTGATGAAAGTATTGAACATGTCCCGGGTGGAGACACATCGAATCGGGGACGATGTGTTGAGGAGCCATTAGATTCTCGTGAAATCTCTGTCCGGGATATACCCAACCTCATTGATTGTAAGAAGGAAGGGGAGGATATAAATGGACACTTAATTTGCACACCGG…	4309
	TRIAE_CS42_4BS_TGACv1_328640_AA1091470.1	B40001	0	87	1157	0	128541233	128542389	3153	4309	CGTTCCAAGGGAAACCCTATCTATGGGGAATGTTCAAGCCCAGAAAAGGTAAGATCAGAAGATTACCTCCAGTGGAACAAGATTGTACTGCACATGTTTCAAAGGAAGAACATGCCCAAGAACAGCATTCCTTGGACCAGGAAGACAAGGCACAAAGCAACACCCTTGACCTGGTCGTGCATCCCGAGAATCAACCCTTACTGGATGCAAACCAACTAGGAAAGGAAGCGTTGTCTGGCAATGTCCTGCCCCCTGTTGACGTGGGAGCTCTAGTTTCTGCAAATATCGGCCCAGCTGATCATGGACAGCGCTGCTCAAATCCAGAAGCCCCGCCACCTAAACTCTGTGGTTTTGTTGTCTCACGGACACCAAGATCTGCGCAACTCATCCAGGAGATGC…	4309
	TRIAE_CS42_4BS_TGACv1_328640_AA1091470.2	B40001	0	89	2587	0	128537338	128539924	231	2817	GATATTGTTTGGACGAGATAAACTTTGATTCGGCAGTGGAGTGGTCATGTAGTGATTGTATCCCAAAACACAATGAAGCCATTAAGCCGCCAGGAGACGCAAATTGTCAAAGGCAACTAAGGAACACCAAGTTGGATTTCTCTGTAGTCAATGAACCAAATGTGGAGCAAGAGAAGGTAACGAAGGCACGAGTACTTCGTAGAAATAGACCATGCCGAGAAAGAGAAGCTAGTTTTGATGAAAGTATTGAACATGTCCCGGGTGGAGACACATCGAATCGGGGACGATGTGTTGAGGAGCCATTAGATTCTCGTGAAATCTCTGTCCGGGATATACCCAACCTCATTGATTGTAAGAAGGAAGGGGAGGATATAAATGGACACTTAATTTGCACACCGG…	4813
	TRIAE_CS42_4BS_TGACv1_328640_AA1091470.2	B40001	0	89	783	0	128540291	128541073	3023	3805	AGGCAAACTAAAGAGCTGGATGAGCTGGTGAAGCATCTCGCTGATAGTGGAATTGTTCTAGAAGCTGTTGTTGGTTTGAGGAAGCTGTTTCTCTTCCCTTCTGGTGCACTACCAGTGCAACATCAGAGTAGGTCATATGGCAGGTTTCATTATTCAAAATTATGAGTATCCTGCAAAATATACCATATTACACCTAATCTGCCTATGCTACCACTAATGTAGTAAACTGTATTTGGTATAGTAATGTGTAATGCAGTTGTGCATGATCTTTCATACTGCCTACTTGAACATTGTTTTGTTTGTCATGGTGGAGCATGCATGGTTTATACAAAGCTTTTGCTCCATGTCAATTTTTCTTTTGCAGTAATTTGTCAGTCAGTGAAGGGGAGCCTTGGCGCA…	4813
	TRIAE_CS42_4BS_TGACv1_328640_AA1091470.2	B40001	0	89	908	0	128541217	128542124	3906	4813	TTCTGTCTTGTCGCAGCGTTCCAAGGGAAACCCTATCTATGGGGAATGTTCAAGCCCAGAAAAGGTAAGATCAGAAGATTACCTCCAGTGGAACAAGATTGTACTGCACATGTTTCAAAGGAAGAACATGCCCAAGAACAGCATTCCTTGGACCAGGAAGACAAGGCACAAAGCAACACCCTTGACCTGGTCGTGCATCCCGAGAATCAACCCTTACTGGATGCAAACCAACTAGGAAAGGAAGCGTTGTCTGGCAATGTCCTGCCCCCTGTTGACGTGGGAGCTCTAGTTTCTGCAAATATCGGCCCAGCTGATCATGGACAGCGCTGCTCAAATCCAGAAGCCCCGCCACCTAAACTCTGTGGTTTTGTTGTCTCACGGACACCAAGATCTGCGCAA…	4813
	TRIAE_CS42_4BS_TGACv1_328640_AA1091470.3	B40001	0	92	2670	0	128537255	128539924	1	2670	CCCTTCTTGACATGTGGTTGTTTTATAAACATCTTGAATAATCCAAGCTATATCTTTAACTTAACATGGTTTGTTGTTTTGTAGATATTGTTTGGACGAGATAAACTTTGATTCGGCAGTGGAGTGGTCATGTAGTGATTGTATCCCAAAACACAATGAAGCCATTAAGCCGCCAGGAGACGCAAATTGTCAAAGGCAACTAAGGAACACCAAGTTGGATTTCTCTGTAGTCAATGAACCAAATGTGGAGCAAGAGAAGGTAACGAAGGCACGAGTACTTCGTAGAAATAGACCATGCCGAGAAAGAGAAGCTAGTTTTGATGAAAGTATTGAACATGTCCCGGGTGGAGACACATCGAATCGGGGACGATGTGTTGAGGAGCCATTAGATTCTCGTGA…	4159
	TRIAE_CS42_4BS_TGACv1_328640_AA1091470.3	B40001	0	92	1157	0	128541233	128542389	3003	4159	CGTTCCAAGGGAAACCCTATCTATGGGGAATGTTCAAGCCCAGAAAAGGTAAGATCAGAAGATTACCTCCAGTGGAACAAGATTGTACTGCACATGTTTCAAAGGAAGAACATGCCCAAGAACAGCATTCCTTGGACCAGGAAGACAAGGCACAAAGCAACACCCTTGACCTGGTCGTGCATCCCGAGAATCAACCCTTACTGGATGCAAACCAACTAGGAAAGGAAGCGTTGTCTGGCAATGTCCTGCCCCCTGTTGACGTGGGAGCTCTAGTTTCTGCAAATATCGGCCCAGCTGATCATGGACAGCGCTGCTCAAATCCAGAAGCCCCGCCACCTAAACTCTGTGGTTTTGTTGTCTCACGGACACCAAGATCTGCGCAACTCATCCAGGAGATGC…	4159
	TRIAE_CS42_4BS_TGACv1_328640_AA1091470.4	B40001	0	98	2161	0	128537764	128539924	1	2161	CTTTGGATCATGCTTCAAGTATTGAACCCAACAATTTGCAAAAGGCAGTTGGTGGTTCTAAACTTGCTTCAGATTCTATGGACTGGCCTGATCTCCCAAATGCAAGGAGTGGCTGCTTTGCTTCATTGAAGTATGTTGAGGGTTTTGTTCCACCAGGAAGGAAGGGTGATATTTTTTCTCTAATGAATGAGGTCGAGGGATCCCGCCCAATAATTGTGGACAAGTCTTGTTCTACATCGGCAAGCATGGAGCAAGCAGATGGTTTATTGGTAAAAATAGAGAAATCTGAACCTTTGAAGTTGGTTAAAGGATTGGAGGAGACTGTTGTAGCATCAAAGTTTGCACCAAATCATTCAAAGCCGATGCAAGGATCAGATCTGGAGACAGGGAGTGTGGATG…	4142
	TRIAE_CS42_4BS_TGACv1_328640_AA1091470.4	B40001	0	98	1065	0	128540009	128541073	2162	3226	TGGAATCATGAAGATCAACAATAACTATATTCCATTGGCTGCACACCTGTCAACCAAAGCAGGCAAGAAGGTGCAAGAACTGTCAAGATCACTGCCACCAATAATGAAAGTGGCCAAGTTTTCTACATCAAAATCATGTCCGCACTTTGAGGCACCGATACCTACAGCTGACAGCATTGGCTTGTATTTCTTTTCGGGTGATATGAGGTTTGTTGAGCCTGTGCATGTTTGTCTGTCTTATTCCTTCTACACATACTAGGGTCTGACATTCTTTGATCCTCTAGGCAAACTAAAGAGCTGGATGAGCTGGTGAAGCATCTCGCTGATAGTGGAATTGTTCTAGAAGCTGTTGTTGGTTTGAGGAAGCTGTTTCTCTTCCCTTCTGGTGCACTACCAGTG…	4142
	TRIAE_CS42_4BS_TGACv1_328640_AA1091470.4	B40001	0	98	816	0	128541217	128542032	3327	4142	TTCTGTCTTGTCGCAGCGTTCCAAGGGAAACCCTATCTATGGGGAATGTTCAAGCCCAGAAAAGGTAAGATCAGAAGATTACCTCCAGTGGAACAAGATTGTACTGCACATGTTTCAAAGGAAGAACATGCCCAAGAACAGCATTCCTTGGACCAGGAAGACAAGGCACAAAGCAACACCCTTGACCTGGTCGTGCATCCCGAGAATCAACCCTTACTGGATGCAAACCAACTAGGAAAGGAAGCGTTGTCTGGCAATGTCCTGCCCCCTGTTGACGTGGGAGCTCTAGTTTCTGCAAATATCGGCCCAGCTGATCATGGACAGCGCTGCTCAAATCCAGAAGCCCCGCCACCTAAACTCTGTGGTTTTGTTGTCTCACGGACACCAAGATCTGCGCAA…	4142
	TRIAE_CS42_4DL_TGACv1_343838_AA1140270.1	D40004	3.27e-123	98	250	0	73806979	73807228	1	250	AGCCCGGCCCCGATGATCCCCTGAATCGATCCTTCCTCTGGATCCCGACCTGGCTCCACACCCGGCGGCGGCGGTAGGCCGGCGGCGAATCCAGCAGTGCTGCGTTCCCCTTCCTTACAGACTGCCCGGCTCCCCCTCAGCCCCTCTCACACAGGCACGCAACAGCCAGTAGCAGCCCGTTCCCCGGCGGCAGCTCGCCGGCTGAGCTCGTCACTTCAAAGGCGGCAGCGGCAGCAGCAGACCAAGGTAC	3016
	TRIAE_CS42_4DL_TGACv1_343838_AA1140270.1	D40004	0	98	1545	0	73807433	73808977	245	1789	AGGTACTTGATTGATGGAGCCAGATTTAACTTTGGATGAAGTAGCAGAACAGAACAGATCAGCACCTGACGCAGAGGATGAAGATGCTTTCGTCGTCGAGGAGATTGGGGATTCTTCAGATGACCGACAGGCAGAGCCGACTGTGATGTTGGAACCCAAGAAGGGGATGATGTTCAGTAGCGAGGATGATGCTGTCAGGTTCTACAAAGCTTATGCCAGAAAAAAGGGCTTTGGTGTGATAAGAAGGACGACCAGACACGGTGAAGACAAAATGCTTACTTATTTCACGCTTGCTTGTAACAGACAAGGGAAGGCTCAGTACTCAGCAAAGAACTCATTTAAGCCTAATCCGTCAACAAGGATGCAATGCCCAGCCAAGAGTAATTTCTCTCGTCGTGG…	3016
	TRIAE_CS42_4DL_TGACv1_343838_AA1140270.1	D40004	0	98	1153	0	73811249	73812401	1864	3016	GGAACAGTCCAGCCATGTTGGTGATGAGTGGAGATCACTACATCAGCACAAAGTACTCCACTGCAAAGCATGGCCGAATGTACTTCCAAGTCTGGATGGTTGAAATTCACGATGTAGACTAATCTGGAGATAGGGTTGCTCATGCTCATCTGATTTTCATGATGATGAAACTCTTGGCATCGGTTTTGAACTTTTGATGCCCTGTAGATAGTCAGCACTAGTTGCCCAAGGCTTCAGACACGATGTTTTGCCATCAGTAGTAAGTTTCAGTCTAGGCATCATTATATGACCAGACACAAGTCTTCTTCAGTTTCTTTTCAAGTTTATCAGTTGATCAGTTTCTTCATTTTTCTCAGTTTTAGTTTTCTCACTCACTTCATTTCTTCTTCAGTTTTACCA…	3016
	TRIAE_CS42_4DL_TGACv1_343838_AA1140270.2	D40004	3.06e-123	97	250	0	73806979	73807228	1	250	AGCCCGGCCCCGATGATCCCCTGAATCGATCCTTCCTCTGGATCCCGACCTGGCTCCACACCCGGCGGCGGCGGTAGGCCGGCGGCGAATCCAGCAGTGCTGCGTTCCCCTTCCTTACAGACTGCCCGGCTCCCCCTCAGCCCCTCTCACACAGGCACGCAACAGCCAGTAGCAGCCCGTTCCCCGGCGGCAGCTCGCCGGCTGAGCTCGTCACTTCAAAGGCGGCAGCGGCAGCAGCAGACCAAGGTAC	2831
	TRIAE_CS42_4DL_TGACv1_343838_AA1140270.2	D40004	0	97	1112	0	73807433	73808544	245	1356	AGGTACTTGATTGATGGAGCCAGATTTAACTTTGGATGAAGTAGCAGAACAGAACAGATCAGCACCTGACGCAGAGGATGAAGATGCTTTCGTCGTCGAGGAGATTGGGGATTCTTCAGATGACCGACAGGCAGAGCCGACTGTGATGTTGGAACCCAAGAAGGGGATGATGTTCAGTAGCGAGGATGATGCTGTCAGGTTCTACAAAGCTTATGCCAGAAAAAAGGGCTTTGGTGTGATAAGAAGGACGACCAGACACGGTGAAGACAAAATGCTTACTTATTTCACGCTTGCTTGTAACAGACAAGGGAAGGCTCAGTACTCAGCAAAGAACTCATTTAAGCCTAATCCGTCAACAAGGATGCAATGCCCAGCCAAGAGTAATTTCTCTCGTCGTGG…	2831
	TRIAE_CS42_4DL_TGACv1_343838_AA1140270.2	D40004	2.06e-125	97	254	0	73808724	73808977	1351	1604	GGAATGTCTTCAACAAAAAGGAGTGAGAGTGTAAATGCTTTCTTTGATGGCTATGTCAATGCTAGAACAACTCTGAAGCAATTTGTGGAGCAGTATGAAAATGCACTAAGAGACAAGGTAGAGAAAGAAAACAAGGCTGATTCTAAGTCATTCCAACAGCAAATTCCATGCATTACTCACTATGACTTTGAGAGACAATTTCAAGCAGCATATACTACTGCAAAGTTTAAAGAGTTTCAAGATCAATTAAGAGG	2831
	TRIAE_CS42_4DL_TGACv1_343838_AA1140270.2	D40004	0	97	1153	0	73811249	73812401	1679	2831	GGAACAGTCCAGCCATGTTGGTGATGAGTGGAGATCACTACATCAGCACAAAGTACTCCACTGCAAAGCATGGCCGAATGTACTTCCAAGTCTGGATGGTTGAAATTCACGATGTAGACTAATCTGGAGATAGGGTTGCTCATGCTCATCTGATTTTCATGATGATGAAACTCTTGGCATCGGTTTTGAACTTTTGATGCCCTGTAGATAGTCAGCACTAGTTGCCCAAGGCTTCAGACACGATGTTTTGCCATCAGTAGTAAGTTTCAGTCTAGGCATCATTATATGACCAGACACAAGTCTTCTTCAGTTTCTTTTCAAGTTTATCAGTTGATCAGTTTCTTCATTTTTCTCAGTTTTAGTTTTCTCACTCACTTCATTTCTTCTTCAGTTTTACCA…	2831
	TRIAE_CS42_5AL_TGACv1_374408_AA1199410.1	A50005	0	77	4081	0	101522709	101518629	1	4081	GCAAGATCAGTAACAAGGGGCTAGAGATTGGTACTTACGTGGGCGGCGAAGGGCCGGTTGAGAGCCTCGATGGCGGGGCGGTGGGCCCCCTCCTCGACGAGATGCCGCTGCCGCAGCGCCCGCAGCGCGCGCTGGATGGCCGCCTTGCCGGCATCTGCCTCCGCCTGCGTCCTGCACCACCAACCCTTAAGCAAACAACGGAGGAATCGCGAGATTTGCTGCTTAGTTCGAGGAAAGCTCACATGCTCGCGGCGATCCCGTCGGCGGCGTCGGCGGCGGAGGTGGCGTGTCCGGCGGTGCGGGGCGTCGCGGCGAGGGCGACTGACTTGGGTGGAGAGGAAGACGAAAGCGAAAGAGGAACGAAGCCGATGGGGGTGGCGTGTCCGGGCCGCGAAGCGA…	6149
	TRIAE_CS42_5AL_TGACv1_374408_AA1199410.1	A50005	0	77	683	0	101511797	101511115	5467	6149	GCGCGGATATTTTCGAGAAATTGACGCAAGATCAAAATAGAGGCTGATTCAAGAAACAACACCTCACCATATTTGGTCAATATTTGAGCAAATGTCCAGGGAATGCATCTGACTATCCTACTGGATATGTGAAATGTGATCACTGGCAAGCAGCGATAAAATGACACCTGTGTGGCAGAAGATCTACTTGGACTCGCCTTTCAATGCCATTGAAGTTGACCTTACGTAGTCAATGTGGCAGCACATAATATTATTCTCCATCCATGAGATTTGTACTACTTCCTCTGTTCACTTTTATAAGACCTTGAAGACATTTCAGACAATGTACAAAACATCCCATTTTGAGTTGTCTGAAATGACTTACAAAAGTGAAAGGAGGGAGTAGTTCTTTCAGTAGCA…	6149
	TRIAE_CS42_5AL_TGACv1_374408_AA1199410.2	A50005	0	49	502	0	101518858	101518357	1	502	CACCAACTTTTCGAGATTAATTATGTGCCAAGATATGGTGTAAACACTGTTTTCCTCATTGTCCCATAAAGACTTGAATTAAGTTCTGTGCAATCTTGAGTAACAGGCATCCTCATTTATGGTATCCGAATGCCCGAGAAAAGAAGCGCAATGTATTTTTGCATGTTGGTCCTACAAATAGTGGGAAAACACATAATGCCCTCAAACGATTAGAAGCAAGCTCTTCAGGTACTATTTTGATCTACCCAGTCAAACTGAAAGAGCATACAGTTTAAATGACTACTGCTCTTATTTCTAACAAAAAAATGTAGGTGTGTACTGTGGACCTCTAAGATTGTTAGCACGGGAGGTAGCAGAAAGATTAAACAAAGCTAATGTTCCCTGTAACTTGACTACTGG…	2368
	TRIAE_CS42_5AL_TGACv1_374408_AA1199410.2	A50005	0	49	670	0	101511797	101511128	1699	2368	GCGCGGATATTTTCGAGAAATTGACGCAAGATCAAAATAGAGGCTGATTCAAGAAACAACACCTCACCATATTTGGTCAATATTTGAGCAAATGTCCAGGGAATGCATCTGACTATCCTACTGGATATGTGAAATGTGATCACTGGCAAGCAGCGATAAAATGACACCTGTGTGGCAGAAGATCTACTTGGACTCGCCTTTCAATGCCATTGAAGTTGACCTTACGTAGTCAATGTGGCAGCACATAATATTATTCTCCATCCATGAGATTTGTACTACTTCCTCTGTTCACTTTTATAAGACCTTGAAGACATTTCAGACAATGTACAAAACATCCCATTTTGAGTTGTCTGAAATGACTTACAAAAGTGAAAGGAGGGAGTAGTTCTTTCAGTAGCA…	2368
	TRIAE_CS42_5AL_TGACv1_374408_AA1199410.3	A50005	0	47	767	0	101522709	101521943	1	767	GCAAGATCAGTAACAAGGGGCTAGAGATTGGTACTTACGTGGGCGGCGAAGGGCCGGTTGAGAGCCTCGATGGCGGGGCGGTGGGCCCCCTCCTCGACGAGATGCCGCTGCCGCAGCGCCCGCAGCGCGCGCTGGATGGCCGCCTTGCCGGCATCTGCCTCCGCCTGCGTCCTGCACCACCAACCCTTAAGCAAACAACGGAGGAATCGCGAGATTTGCTGCTTAGTTCGAGGAAAGCTCACATGCTCGCGGCGATCCCGTCGGCGGCGTCGGCGGCGGAGGTGGCGTGTCCGGCGGTGCGGGGCGTCGCGGCGAGGGCGACTGACTTGGGTGGAGAGGAAGACGAAAGCGAAAGAGGAACGAAGCCGATGGGGGTGGCGTGTCCGGGCCGCGAAGCGA…	3064
	TRIAE_CS42_5AL_TGACv1_374408_AA1199410.3	A50005	0	47	670	0	101511797	101511128	2395	3064	GCGCGGATATTTTCGAGAAATTGACGCAAGATCAAAATAGAGGCTGATTCAAGAAACAACACCTCACCATATTTGGTCAATATTTGAGCAAATGTCCAGGGAATGCATCTGACTATCCTACTGGATATGTGAAATGTGATCACTGGCAAGCAGCGATAAAATGACACCTGTGTGGCAGAAGATCTACTTGGACTCGCCTTTCAATGCCATTGAAGTTGACCTTACGTAGTCAATGTGGCAGCACATAATATTATTCTCCATCCATGAGATTTGTACTACTTCCTCTGTTCACTTTTATAAGACCTTGAAGACATTTCAGACAATGTACAAAACATCCCATTTTGAGTTGTCTGAAATGACTTACAAAAGTGAAAGGAGGGAGTAGTTCTTTCAGTAGCA…	3064
	TRIAE_CS42_5AL_TGACv1_374413_AA1199550.1	A50004	0	95	2656	0	114924098	114926753	190	2845	AGACGCGGCAGAAATCAGTTTGAGACATGGCCGAGCACGCGGTTGCCGCCGTGCTGCAGAGGGCAGGCGCCACGGTGATCCAAGAAGTCGCTTCTCTGGGCCAGGTTCCTGCCAAGGTGGAGGCCCTCAAGTCCGAGCTCAAGCGCATGCAGTGCTTCCTCAGGGATGCCGACGCGAGGATGGAGAGGGGCGAGAATGAGATGCTCAGCCAACTGGTGTCGGAGGTCAGGGACGTCGCCTACAGCGTCGAGATCATCATTGACACGGCCAACATCTTGGCCAGGGACAACAGCAGACCGCCGTCCCTCCTCGGCGCCATATCCAAGGGCGCCTGTTACCCCGTCCACTGCAAGCGCCTGTACAGCATTGGGAAAAGAATCGATCAGGTCACCGCAAGAG…	3556
	TRIAE_CS42_5AL_TGACv1_374413_AA1199550.1	A50004	0	95	711	0	114927059	114927769	2846	3556	CAAGTATGACATTTAAGGAGTGGACAATGGGGAGCGGAAGCAATTTAAATTCACTGACATCATACATGCTGGGTGGAATGGATATCTTTGAAAGGTGCACAGGTTTCTCATGCGAGCTACTGACCTGATACCGACAAACTGTCAATTGTGCGTGTTTATGTCGCTACTATTTGGTATGCACTTGTATATGTGTAAACACAGTATTTTATAACGAGACTAAATGTGTATACTGTGCACCTCCGATGTACATGGCACCGTTTGTAAGGGCAACCTGGTGCATGTAGCTCCCGCTTGCGCAGGGTCCAGGGAAGGGTCCGACCACTTTGGGTCTATAGTACGCAGCCTTTCCCTACATTTCTGTAAGAGGCTGTTTCCAGGACTTGAACCCATGACTTCATG…	3556
	TRIAE_CS42_5AL_TGACv1_374413_AA1199550.2	A50004	0	95	2662	0	114924092	114926753	190	2851	AGTTTCAGACGCGGCAGAAATCAGTTTGAGACATGGCCGAGCACGCGGTTGCCGCCGTGCTGCAGAGGGCAGGCGCCACGGTGATCCAAGAAGTCGCTTCTCTGGGCCAGGTTCCTGCCAAGGTGGAGGCCCTCAAGTCCGAGCTCAAGCGCATGCAGTGCTTCCTCAGGGATGCCGACGCGAGGATGGAGAGGGGCGAGAATGAGATGCTCAGCCAACTGGTGTCGGAGGTCAGGGACGTCGCCTACAGCGTCGAGATCATCATTGACACGGCCAACATCTTGGCCAGGGACAACAGCAGACCGCCGTCCCTCCTCGGCGCCATATCCAAGGGCGCCTGTTACCCCGTCCACTGCAAGCGCCTGTACAGCATTGGGAAAAGAATCGATCAGGTCACCG…	3562
	TRIAE_CS42_5AL_TGACv1_374413_AA1199550.2	A50004	0	95	711	0	114927059	114927769	2852	3562	CAAGTATGACATTTAAGGAGTGGACAATGGGGAGCGGAAGCAATTTAAATTCACTGACATCATACATGCTGGGTGGAATGGATATCTTTGAAAGGTGCACAGGTTTCTCATGCGAGCTACTGACCTGATACCGACAAACTGTCAATTGTGCGTGTTTATGTCGCTACTATTTGGTATGCACTTGTATATGTGTAAACACAGTATTTTATAACGAGACTAAATGTGTATACTGTGCACCTCCGATGTACATGGCACCGTTTGTAAGGGCAACCTGGTGCATGTAGCTCCCGCTTGCGCAGGGTCCAGGGAAGGGTCCGACCACTTTGGGTCTATAGTACGCAGCCTTTCCCTACATTTCTGTAAGAGGCTGTTTCCAGGACTTGAACCCATGACTTCATG…	3562
	TRIAE_CS42_5AL_TGACv1_375575_AA1223920.1	A50001	0	47	531	5	79763715	79764211	1	527	GCCCATTATGCAGTGAGATAGCGACGGGAGAAA-GGGCGCGCAGTGCCAAAAGTTTCGGCTAAATTAGGTATCCTTACCCCGTGCCTCTATCCTTCGCCGCCGCCAGAAAAAAATCCCCCCTCTCTCTCCCCAATCTTCCTCTCCCACATCGCCATGGCCCGCCGCGCGCCACCACCCGGCCGTGCCCCTACCGGCCCTGCTCCGCCGCGCCCCTACCAGCCCTCATCCATCGCGTTGCCTCTTCCTCCCCCTTCTCT---ACCACATAGGTGACCCAATCGGACCATCTGGCGGTGGGCACGATGTCCTCACGCGGATCTGACTGCCGCCACCATCGCCGCCTCCACCTCAAGGTGCTCCTCGATGCGGT----------------------------…	3037
	TRIAE_CS42_5AL_TGACv1_375575_AA1223920.1	A50005	0	97	477	0	11593597	11594073	51	527	ATTTTTTGGCTAAATTAGGTCTCCTTCCCCCGTGCCTCAATCCTTCGCCGCCGCCAGAAAAAATCCCCCCTCTCTCTCCCCAATCTTCCTCTCCCACATCGCCATGGCCCGCCGCGCGCCACCACCCGGCCGTGCCCCTACCGGCCCTGCTCCGCCGCGCCCCTACCATCCCTTATCCGTCGCATTGCCTCTTCCTCCCCCTTCTCTACCACCACATCGGTGGCCCAATCGGACCATCTGGCGGTGGGCACGATGTCCTCACGCGGATCTGACTGCCGCCACCATCGTCGCCTCCACCTCAAGCTGCTCCTCGATGCGGTTGTCCCCGACGAGCACCACCCCCACCCGACTGTCCCCGACGAGCTACTCCCCAACGGCCACATCCTCTCCTGCACTACG…	3037
	TRIAE_CS42_5AL_TGACv1_375575_AA1223920.1	A50005	0	97	2466	0	11594516	11596981	572	3037	AGGTACCAAGGAATGTTTAAATACTACATTGGTGTTTTCTAGCTTGGAGAAGCAACATCAACTTGGGATGCAGATTCACCAGTATATGTGCATGCATCTCATAGGGGGAGAGATCTTGCACGGATGTAAAACCATTTTTCTTCTGTTATAGATTCTAGAGTGATGCTCTGCTTAAATTCCTATCCATGCATAAAGTCAACATCCAATGAAATATGAGCAAATTATTTTATCTCTGTTATTGTAATTGGGAGCTATGACAACCATATAAATGGATTTAGTATATTTTGATTGCATAGTTTCTTTTTGCTATTTTGAAATATGAATGTGTATCTTTAATCATGACTGTTTATGCATTTTTAAGCATGACTAGAACTGTGCTGAAGATGTGTGCTTAACCAT…	3037
	TRIAE_CS42_5AL_TGACv1_375575_AA1223920.1	A50001	0	47	906	1	79766025	79766926	2132	3037	TTTGATGTACTTCAACAAGCTTATCAACAAATATATACCAGATGCTACATCGGCATGTTATTATTTTGTTAGTGTAGTCACATGAACTTCATATGATTTAGCTGCATTGTCATATATTTATTCACAAGATCTGCTCGTCTATATCTGTCAAGACTGGAAACCTTGAGACGGTGATCAAACATTTGGTTGAAGGAATCAGCAAACAGATGTTTTCGAGGTACACCTATGATCTACGTGTCAACTCTCAAATGTCTAGTACTGCAAAACTGTTGTATGGCCATGATGGTGCTTTATTTATTTTTCTGTCTTTTGTGTATACAGACCAATACTTCGTTCTTATTTTCAGATACTTACAATCTTGCATGTTATTGCTGGCATGAGTTTTGTATGTCCACGACT…	3037
	TRIAE_CS42_5AL_TGACv1_375575_AA1223920.2	A50005	0	69	477	0	11593597	11594073	51	527	ATTTTTTGGCTAAATTAGGTCTCCTTCCCCCGTGCCTCAATCCTTCGCCGCCGCCAGAAAAAATCCCCCCTCTCTCTCCCCAATCTTCCTCTCCCACATCGCCATGGCCCGCCGCGCGCCACCACCCGGCCGTGCCCCTACCGGCCCTGCTCCGCCGCGCCCCTACCATCCCTTATCCGTCGCATTGCCTCTTCCTCCCCCTTCTCTACCACCACATCGGTGGCCCAATCGGACCATCTGGCGGTGGGCACGATGTCCTCACGCGGATCTGACTGCCGCCACCATCGTCGCCTCCACCTCAAGCTGCTCCTCGATGCGGTTGTCCCCGACGAGCACCACCCCCACCCGACTGTCCCCGACGAGCTACTCCCCAACGGCCACATCCTCTCCTGCACTACG…	1297
	TRIAE_CS42_5AL_TGACv1_375575_AA1223920.2	A50005	0	69	414	0	11596568	11596981	884	1297	TTTTGAGCATCATGTTGTGAGCTCTGATGTTCCTCTCAAGACTTGGATCGGCAACCTGATGCAAGTGCTCAAGGGATATCTGGAGCATGTACTTCTCAAGGCGATGTGATGCATGTGTAGTTAATTACCATGTTGATTGGAAGTGTTTCGATCTAGCAACAGTAGCTGATATGTGGCCTTGTCTATAGCAGGTTGTAGATTAAACTTGCAGTGTATAGACCATTTTGCAACTTAAGCTAGCTTTTTTGGATCGATGGGTGGTATGAATATGTTGTATGATGATGAATATTCGGTCATCTATGAATTATTTGAATTATGGCTGATATATATATATCCAAATTTGGTGTATTGTTGCTTTGGTTGTGACTGTTTGTTGTAGCCTGTTTCTAGTATTACTAA…	1297
	TRIAE_CS42_5BL_TGACv1_404363_AA1296950.1	B50004	0	96	1441	0	98935473	98934033	1	1441	GCGGGACAGCCTCTCCTGCCGCGCCGCGTGTGAGCGCATGCATCATGGGCGCAGCGGGCACAACCGCAAAAACCCTACCCCCAATCCACAGCCGCCACTCCCTCCCTCCTCCTCCTCCCTCCCTCGTCTGCCGCCGCGACTCCCTCCCTCCTCGTCGCCCCTGCCTCCGCCCTAGGAGCTTCGCCGCCTCCCACGCACTTGTTCTCTCCCTCGTCTCATCTTCTCTGTGCTTCCGCCACAGCCTCCGCTTCCCTCCTCCCTCTCACCGGCTTCATCTCCCCCACCTCCATCTCCCTACCTCCGCACCTGGCTAGCACGGTCAGACCATGCTAAGTGGACGAGAAGGCGCCATCTCGGGAGGCAGGCCACACCTTCCATGACGGCGCCCTGATCTGCCGG…	4433
	TRIAE_CS42_5BL_TGACv1_404363_AA1296950.1	B50004	0	96	1756	0	98933718	98931963	1574	3329	GCAAAGAAGAACAAGCATTAGCAAGAGGCTAAGGAGGCTGCAAGACCTTGTGCCCAACATGGACAAGGTAACTCTTACAGAAATGTAGGGAAAGGCTGCGTACTATAGACCCAAAGTGGTCGGACCCTTCCCTGGACCCTGCGCAAGCGGGAGCTACATGCACCAGGTTGCCCTTTTTATCAATCATGTCAATATATAGAGATGAATTTTTCACCATGAGTTACAGAAGCTTGTACCCTCTAAAGTACCAAAACTGATGACTTTCAGCGATACAAAACTAAATTCTAACGTACTAAAACTGATGATTCTAATCCAAACTGGAAGTGTTGCCCATGGAAATTCAGAACCTTGGTAGTTGTTGATGACTCGGACCTTAGTTACTTCAGATTTCATAATAGC…	4433
	TRIAE_CS42_5BL_TGACv1_404363_AA1296950.1	B50004	0	96	856	0	98931875	98931020	3328	4183	AGCATTCTTGCCAAGTACATACGGTTGGATCTTGTGGCTCCTCCGTTGCACCATGGAATCGGCTTGACAAGCAGCGCACGTTGAACAGCGACAAGCATGGCTAATGACACAAGCTAACCCTATTGGTCAGCTCTCCGTGAACACATAGGTTCCTATCACATTTATCCCCACCAAGGTGAGCTTCACCAACTCCAATCATCCATCTTCCCATTATTTCTCTGGGCAAAGTGATGGATATGGTCGTTTGAGATTTTCGTATTAATGTTTTGCTTTGGCCTGCTTCGTTCTGTTTAATAGATGCTTATCTAATTTGTAAAAATAGTGTCCTGGCTTCATGAATTATCTGAGAGTGTTGGAAAGCTTCACTTGGAAAGAACAACCTGCCCTATGGACCGCAGT…	4433
	TRIAE_CS42_5BL_TGACv1_404363_AA1296950.1	B50004	1.8e-109	96	225	0	98930886	98930662	4209	4433	GCTTGGCTTGTTCCAAGACCATGAGGGGAAGGACTTGCTGGTGCGTGCTATGAATTGTTTTTGGTATATCCGTCTTTGAACAGGTGAAGCAAACCTTTCATCACGTGTAATCCCACTTACTGCTACATTTTCTATGAGATGCACCAAGCATTGTAATGAATCTTGACGTTTTGTATTGAACCATCACTACTTTGTGTATGTTGTTTTCTCCTACCTCTTATTTTG	4433
	TRIAE_CS42_5BL_TGACv1_404363_AA1296950.2	B50004	0	96	878	14	98935473	98934604	1	862	GCGGGACAGCCTCTCCTGCCGCGCCGCGTGTGAGCGCATGCATCATGGGCGCAGCGGGCACAACCGCAAAAACCCTACCCCCAATCCACAGCCGCCACTCCCTCCCTCCTCCTCCTCCCTCCCTCGTCTGCCGCCGCGACTCCCTCCCTCCTCGTCGCCCCTGCCTCCGCCCTAGGAGCTTCGCCGCCTCCCACGCACTTGTTCTCTCCCTCGTCTCATCTTCTCTGTGCTTCCGCCACAGCCTCCGCTTCCCTCCTCCCTCTCACCGGCTTCATCTCCCCCACCTCCATCTCCCTACCTCCGCACCTGGCTAGCACGGTCAGACCATGCTAAGTGGACGAGAAGGCGCCATCTCGGGAGGCAGGCCACACCTTCCATGACGGCGCCCTGATCTGCCGG…	4305
	TRIAE_CS42_5BL_TGACv1_404363_AA1296950.2	B50004	0	96	675	0	98934707	98934033	639	1313	CTTGTCTACGGTGGGATGGGGATTCAGAGGATAGATTTTATTGGCAGTAAGAAGTTAAGAGGTCAAGCGTGAGACGTCACATGTCAAGGGAGATTTTAGTTTTTTCGTGTCTGTGTGTGCAGCTTGTCTACGGTGGGATGGGGATTCAGAGGATAAATTTTATTAGCAGTAAGAGGTTAAGAGGTCGAGCGTGAGACGTCACATGTCAAGGGGATTTAGTATTTAGTCTCTTCTAATCTGTGAAGAGAGACTACTGGTTTAAAGAGAATCGATACTTTAACAAGGTTTCTTCCAATTCAACAAAGTCAGGTACTACTCATTTTCTTTCCTGGTATGGCCTATGTGACTATGAAGTACAATGCTTTATGTTATTTCTAGAGAAGTTCAGATTTCACTGAG…	4305
	TRIAE_CS42_5BL_TGACv1_404363_AA1296950.2	B50004	0	96	1756	0	98933718	98931963	1446	3201	GCAAAGAAGAACAAGCATTAGCAAGAGGCTAAGGAGGCTGCAAGACCTTGTGCCCAACATGGACAAGGTAACTCTTACAGAAATGTAGGGAAAGGCTGCGTACTATAGACCCAAAGTGGTCGGACCCTTCCCTGGACCCTGCGCAAGCGGGAGCTACATGCACCAGGTTGCCCTTTTTATCAATCATGTCAATATATAGAGATGAATTTTTCACCATGAGTTACAGAAGCTTGTACCCTCTAAAGTACCAAAACTGATGACTTTCAGCGATACAAAACTAAATTCTAACGTACTAAAACTGATGATTCTAATCCAAACTGGAAGTGTTGCCCATGGAAATTCAGAACCTTGGTAGTTGTTGATGACTCGGACCTTAGTTACTTCAGATTTCATAATAGC…	4305
	TRIAE_CS42_5BL_TGACv1_404363_AA1296950.2	B50004	0	96	856	0	98931875	98931020	3200	4055	AGCATTCTTGCCAAGTACATACGGTTGGATCTTGTGGCTCCTCCGTTGCACCATGGAATCGGCTTGACAAGCAGCGCACGTTGAACAGCGACAAGCATGGCTAATGACACAAGCTAACCCTATTGGTCAGCTCTCCGTGAACACATAGGTTCCTATCACATTTATCCCCACCAAGGTGAGCTTCACCAACTCCAATCATCCATCTTCCCATTATTTCTCTGGGCAAAGTGATGGATATGGTCGTTTGAGATTTTCGTATTAATGTTTTGCTTTGGCCTGCTTCGTTCTGTTTAATAGATGCTTATCTAATTTGTAAAAATAGTGTCCTGGCTTCATGAATTATCTGAGAGTGTTGGAAAGCTTCACTTGGAAAGAACAACCTGCCCTATGGACCGCAGT…	4305
	TRIAE_CS42_5BL_TGACv1_404363_AA1296950.2	B50004	1.74e-109	96	225	0	98930886	98930662	4081	4305	GCTTGGCTTGTTCCAAGACCATGAGGGGAAGGACTTGCTGGTGCGTGCTATGAATTGTTTTTGGTATATCCGTCTTTGAACAGGTGAAGCAAACCTTTCATCACGTGTAATCCCACTTACTGCTACATTTTCTATGAGATGCACCAAGCATTGTAATGAATCTTGACGTTTTGTATTGAACCATCACTACTTTGTGTATGTTGTTTTCTCCTACCTCTTATTTTG	4305
	TRIAE_CS42_5BL_TGACv1_404363_AA1296950.3	B50004	0	66	878	14	98935473	98934604	1	862	GCGGGACAGCCTCTCCTGCCGCGCCGCGTGTGAGCGCATGCATCATGGGCGCAGCGGGCACAACCGCAAAAACCCTACCCCCAATCCACAGCCGCCACTCCCTCCCTCCTCCTCCTCCCTCCCTCGTCTGCCGCCGCGACTCCCTCCCTCCTCGTCGCCCCTGCCTCCGCCCTAGGAGCTTCGCCGCCTCCCACGCACTTGTTCTCTCCCTCGTCTCATCTTCTCTGTGCTTCCGCCACAGCCTCCGCTTCCCTCCTCCCTCTCACCGGCTTCATCTCCCCCACCTCCATCTCCCTACCTCCGCACCTGGCTAGCACGGTCAGACCATGCTAAGTGGACGAGAAGGCGCCATCTCGGGAGGCAGGCCACACCTTCCATGACGGCGCCCTGATCTGCCGG…	3128
	TRIAE_CS42_5BL_TGACv1_404363_AA1296950.3	B50004	3.17e-155	66	312	0	98934707	98934396	639	950	CTTGTCTACGGTGGGATGGGGATTCAGAGGATAGATTTTATTGGCAGTAAGAAGTTAAGAGGTCAAGCGTGAGACGTCACATGTCAAGGGAGATTTTAGTTTTTTCGTGTCTGTGTGTGCAGCTTGTCTACGGTGGGATGGGGATTCAGAGGATAAATTTTATTAGCAGTAAGAGGTTAAGAGGTCGAGCGTGAGACGTCACATGTCAAGGGGATTTAGTATTTAGTCTCTTCTAATCTGTGAAGAGAGACTACTGGTTTAAAGAGAATCGATACTTTAACAAGGTTTCTTCCAATTCAACAAAGTCAGGTA	3128
	TRIAE_CS42_5BL_TGACv1_404363_AA1296950.3	B50004	7.97e-125	66	253	0	98934285	98934033	945	1197	CAGCTATGGAGCTTTTCGAGGCAGCAGGACATGATGCCGCACGGAGATGGGGATGGCCATTCCCGCCCCAATGACGCCGGCCGATGTCAGTGAGAGTATCACCACCGACAACGGCTCCAACGAGCTCTCCATGAGCTCCTGGGACGACACCAACTCCAACATCATGTTCTTCGCGCCTGGAAGCAAGAAGGCCAAGGTGCTCATCAATGGTGACAACGGCATGGTCACCAACTTCAGCAAAATCAAATCCCAA	3128
	TRIAE_CS42_5BL_TGACv1_404363_AA1296950.3	B50004	0	66	870	0	98929919	98929050	2259	3128	ACAGGTTTATGTGATTGGCGGGGATGGAACAATGAGAGGAGCAGTGGCCATATTCGAAGAGTTTAAACGATGTGGTTTGAGGATATCCATTACATGGATCCCAAAAAACTTGGACAACGACATCGACATTATAGACAAGGCGTTTGGGTTTCAAACCGCAGTGGAGAGTGCTCAGTAGGAAATCGATGCGACACATGTGGGGTTGTGAATACTGTGGATGGCATTGGTCTTGTCAAACTTATGGGAAGGAGCACGGGCCACATTATTCTTCATGCGACCCTGAGCAGCATCAGATGTTGACTGTTGTTTGAATCCTGAGATCGATTTTCATGTTGAAGGGAAGGGGCATGTTGTCGTTGTTGTTGCTCAAGGCGCTGGTCAGGAGTTGATTCCCCGGAT…	3128
	TRIAE_CS42_5BL_TGACv1_406039_AA1339580.1	B50003	0	88	706	0	7157742	7157037	1	706	CTAGATGTATAGAGTCGATAAGAAAAATAGGGCTGGGTAAAAAATGTGTGAGCCATCACTAATCAGTCCGTCCGCCAACGTAGTAAAATTCTTTTTTTAGGGGTGGAGTGTAGTCAAACTTGGCATACTCTAGTGTCCGCGTCTCTTTCTCTATCGGGGTGGGAAAACGCGAAAATGATAGCAGTACCGCGATGTTTCCGTATCCATATATCGTTTTCATATCTTCTCGTCGCGAAAACGCGCCCTCACTTTTACTAGTAGAGCCAAGCGGAGGAGGAAGAAACCTCTCAAATCAAAACCCTAAGCAAGTCTGGCGGCGGCGGCGGCGGCGGCCCAAGCATCCCCCACTCACCCCAGGCCCAGCCTCTCCCCTCCCATCCTTCCCCAACATGCTCCCCC…	3832
	TRIAE_CS42_5BL_TGACv1_406039_AA1339580.1	B50003	0	88	1526	0	7155489	7153964	1158	2683	GTCGTCGTGTATGATTTTGGAGTCAAGCATAACATTTTGAGACGCCTGGCATCATATGGATGCAAAATAACTGTTGTTCCAGCAAGCTGGCCTGCTTCGGATGTACTTAATTTGAAGCCTGATGGTGTTCTTTTTAGTAATGGCCCTGGTGACCCAGCTGCAGTTCCATATGCCGTGAAAACAGTACAAGAAATAGTAGGGAAGGTTCCAGTATTTGGTATCTGCATGGGCCATCAATTGATCGGGCAGGCTCTTGGTGGAAAGACGTTTAAAATGAAATTTGGTCATCACGGAGGAAACCATCCAGTTCGTGACAACAGGACCGGACGTGTAGACATCAGTGCACAGGTTTGTCAGTTTTTTCTTGAGATGGTCAGAAAGTATATAACTTTGATAGTT…	3832
	TRIAE_CS42_5BL_TGACv1_406039_AA1339580.1	B50003	0	88	753	0	7153840	7153088	2682	3434	GGAAGCTAGCTTCGAGAAGCTGGGGGGTGGCTTCACGCACCTGTTTCGGGAAGCTGGCCCATGGAGAAGATCCAAACGGGGCCTAAGCCGCCTGCTTGAACCTATTTGCTTGGGTTTTGGTCTAGGGACTATGAAAGCCAGCATAAGGCCATCTGTGCAAGTTTTATACATTTTTTTGAACTTCAAGTTATATATTTCTGAAGATTCGTAGGTTAGTTTGGTTATTCATTACCAATTGTCCTGGTGTTTAAGCAGCAGTGATAGTAAGTTATGATTATAAGCTGGTACCATTTTGTGTTGTTTCATTAGCTTATTGACAAGAATGACACTTTTTTTTGTCGTTTTTGAATAACTAGTGCGAAGGGGAGCCTTGGCGCAGTGGTAAAGCTGCTGCCTTGT…	3832
	TRIAE_CS42_5BL_TGACv1_406039_AA1339580.1	B50003	0	88	399	0	7152965	7152567	3434	3832	GCGTTTGGTGAATTTGTGGAGCTGATGAAGAACAACAGATTGTGAGTGGAAGAAAGGTTGGGAAGCTTGGTGAGCATCATGAGTTGCGAAACTTGTACTCAGTTGGGTTTGTTGTTGGACCGTCGCAGCGAGCTCCGTGGAGTTTGTATTTTAATTGTTGATTTCTCTTATCAGCTGACCAAAACCTATAAAGTAACTAGTGGTATTGTACTATTTTTTGTTGGAGTTTAAAGAATAAAATCCTTTGAGCTGTTGTATTCTGTTGCCGTAGCCTGCAAGCTCGGATGTCTTTTTGTGACGTCCGTATGAAATCCGTCTCATTTGCTTTGCAGTAGAAAAAAAAAACAGGACTCGTTTCCAGTTTAGTCCCTGAGTTGACAATACATACATTTCTCTTGG	3832
	TRIAE_CS42_5BL_TGACv1_406039_AA1339580.2	B50003	0	70	706	0	7157742	7157037	1	706	CTAGATGTATAGAGTCGATAAGAAAAATAGGGCTGGGTAAAAAATGTGTGAGCCATCACTAATCAGTCCGTCCGCCAACGTAGTAAAATTCTTTTTTTAGGGGTGGAGTGTAGTCAAACTTGGCATACTCTAGTGTCCGCGTCTCTTTCTCTATCGGGGTGGGAAAACGCGAAAATGATAGCAGTACCGCGATGTTTCCGTATCCATATATCGTTTTCATATCTTCTCGTCGCGAAAACGCGCCCTCACTTTTACTAGTAGAGCCAAGCGGAGGAGGAAGAAACCTCTCAAATCAAAACCCTAAGCAAGTCTGGCGGCGGCGGCGGCGGCGGCCCAAGCATCCCCCACTCACCCCAGGCCCAGCCTCTCCCCTCCCATCCTTCCCCAACATGCTCCCCC…	2069
	TRIAE_CS42_5BL_TGACv1_406039_AA1339580.2	B50003	1.4e-176	70	348	0	7155489	7155142	1158	1505	GTCGTCGTGTATGATTTTGGAGTCAAGCATAACATTTTGAGACGCCTGGCATCATATGGATGCAAAATAACTGTTGTTCCAGCAAGCTGGCCTGCTTCGGATGTACTTAATTTGAAGCCTGATGGTGTTCTTTTTAGTAATGGCCCTGGTGACCCAGCTGCAGTTCCATATGCCGTGAAAACAGTACAAGAAATAGTAGGGAAGGTTCCAGTATTTGGTATCTGCATGGGCCATCAATTGATCGGGCAGGCTCTTGGTGGAAAGACGTTTAAAATGAAATTTGGTCATCACGGAGGAAACCATCCAGTTCGTGACAACAGGACCGGACGTGTAGACATCAGTGCACAG	2069
	TRIAE_CS42_5BL_TGACv1_406039_AA1339580.2	B50003	0	70	399	0	7152965	7152567	1671	2069	GCGTTTGGTGAATTTGTGGAGCTGATGAAGAACAACAGATTGTGAGTGGAAGAAAGGTTGGGAAGCTTGGTGAGCATCATGAGTTGCGAAACTTGTACTCAGTTGGGTTTGTTGTTGGACCGTCGCAGCGAGCTCCGTGGAGTTTGTATTTTAATTGTTGATTTCTCTTATCAGCTGACCAAAACCTATAAAGTAACTAGTGGTATTGTACTATTTTTTGTTGGAGTTTAAAGAATAAAATCCTTTGAGCTGTTGTATTCTGTTGCCGTAGCCTGCAAGCTCGGATGTCTTTTTGTGACGTCCGTATGAAATCCGTCTCATTTGCTTTGCAGTAGAAAAAAAAAACAGGACTCGTTTCCAGTTTAGTCCCTGAGTTGACAATACATACATTTCTCTTGG	2069
	TRIAE_CS42_5BL_TGACv1_406039_AA1339580.3	B50003	0	89	706	0	7157742	7157037	1	706	CTAGATGTATAGAGTCGATAAGAAAAATAGGGCTGGGTAAAAAATGTGTGAGCCATCACTAATCAGTCCGTCCGCCAACGTAGTAAAATTCTTTTTTTAGGGGTGGAGTGTAGTCAAACTTGGCATACTCTAGTGTCCGCGTCTCTTTCTCTATCGGGGTGGGAAAACGCGAAAATGATAGCAGTACCGCGATGTTTCCGTATCCATATATCGTTTTCATATCTTCTCGTCGCGAAAACGCGCCCTCACTTTTACTAGTAGAGCCAAGCGGAGGAGGAAGAAACCTCTCAAATCAAAACCCTAAGCAAGTCTGGCGGCGGCGGCGGCGGCGGCCCAAGCATCCCCCACTCACCCCAGGCCCAGCCTCTCCCCTCCCATCCTTCCCCAACATGCTCCCCC…	3957
	TRIAE_CS42_5BL_TGACv1_406039_AA1339580.3	B50003	0	89	2402	0	7155489	7153088	1158	3559	GTCGTCGTGTATGATTTTGGAGTCAAGCATAACATTTTGAGACGCCTGGCATCATATGGATGCAAAATAACTGTTGTTCCAGCAAGCTGGCCTGCTTCGGATGTACTTAATTTGAAGCCTGATGGTGTTCTTTTTAGTAATGGCCCTGGTGACCCAGCTGCAGTTCCATATGCCGTGAAAACAGTACAAGAAATAGTAGGGAAGGTTCCAGTATTTGGTATCTGCATGGGCCATCAATTGATCGGGCAGGCTCTTGGTGGAAAGACGTTTAAAATGAAATTTGGTCATCACGGAGGAAACCATCCAGTTCGTGACAACAGGACCGGACGTGTAGACATCAGTGCACAGGTTTGTCAGTTTTTTCTTGAGATGGTCAGAAAGTATATAACTTTGATAGTT…	3957
	TRIAE_CS42_5BL_TGACv1_406039_AA1339580.3	B50003	0	89	399	0	7152965	7152567	3559	3957	GCGTTTGGTGAATTTGTGGAGCTGATGAAGAACAACAGATTGTGAGTGGAAGAAAGGTTGGGAAGCTTGGTGAGCATCATGAGTTGCGAAACTTGTACTCAGTTGGGTTTGTTGTTGGACCGTCGCAGCGAGCTCCGTGGAGTTTGTATTTTAATTGTTGATTTCTCTTATCAGCTGACCAAAACCTATAAAGTAACTAGTGGTATTGTACTATTTTTTGTTGGAGTTTAAAGAATAAAATCCTTTGAGCTGTTGTATTCTGTTGCCGTAGCCTGCAAGCTCGGATGTCTTTTTGTGACGTCCGTATGAAATCCGTCTCATTTGCTTTGCAGTAGAAAAAAAAAACAGGACTCGTTTCCAGTTTAGTCCCTGAGTTGACAATACATACATTTCTCTTGG	3957
	TRIAE_CS42_5BL_TGACv1_406039_AA1339580.4	B50003	0	74	706	0	7157742	7157037	1	706	CTAGATGTATAGAGTCGATAAGAAAAATAGGGCTGGGTAAAAAATGTGTGAGCCATCACTAATCAGTCCGTCCGCCAACGTAGTAAAATTCTTTTTTTAGGGGTGGAGTGTAGTCAAACTTGGCATACTCTAGTGTCCGCGTCTCTTTCTCTATCGGGGTGGGAAAACGCGAAAATGATAGCAGTACCGCGATGTTTCCGTATCCATATATCGTTTTCATATCTTCTCGTCGCGAAAACGCGCCCTCACTTTTACTAGTAGAGCCAAGCGGAGGAGGAAGAAACCTCTCAAATCAAAACCCTAAGCAAGTCTGGCGGCGGCGGCGGCGGCGGCCCAAGCATCCCCCACTCACCCCAGGCCCAGCCTCTCCCCTCCCATCCTTCCCCAACATGCTCCCCC…	1970
	TRIAE_CS42_5BL_TGACv1_406039_AA1339580.4	B50003	1.33e-176	74	348	0	7155489	7155142	1059	1406	GTCGTCGTGTATGATTTTGGAGTCAAGCATAACATTTTGAGACGCCTGGCATCATATGGATGCAAAATAACTGTTGTTCCAGCAAGCTGGCCTGCTTCGGATGTACTTAATTTGAAGCCTGATGGTGTTCTTTTTAGTAATGGCCCTGGTGACCCAGCTGCAGTTCCATATGCCGTGAAAACAGTACAAGAAATAGTAGGGAAGGTTCCAGTATTTGGTATCTGCATGGGCCATCAATTGATCGGGCAGGCTCTTGGTGGAAAGACGTTTAAAATGAAATTTGGTCATCACGGAGGAAACCATCCAGTTCGTGACAACAGGACCGGACGTGTAGACATCAGTGCACAG	1970
	TRIAE_CS42_5BL_TGACv1_406039_AA1339580.4	B50003	0	74	399	0	7152965	7152567	1572	1970	GCGTTTGGTGAATTTGTGGAGCTGATGAAGAACAACAGATTGTGAGTGGAAGAAAGGTTGGGAAGCTTGGTGAGCATCATGAGTTGCGAAACTTGTACTCAGTTGGGTTTGTTGTTGGACCGTCGCAGCGAGCTCCGTGGAGTTTGTATTTTAATTGTTGATTTCTCTTATCAGCTGACCAAAACCTATAAAGTAACTAGTGGTATTGTACTATTTTTTGTTGGAGTTTAAAGAATAAAATCCTTTGAGCTGTTGTATTCTGTTGCCGTAGCCTGCAAGCTCGGATGTCTTTTTGTGACGTCCGTATGAAATCCGTCTCATTTGCTTTGCAGTAGAAAAAAAAAACAGGACTCGTTTCCAGTTTAGTCCCTGAGTTGACAATACATACATTTCTCTTGG	1970
	TRIAE_CS42_5BL_TGACv1_407028_AA1352680.1	B50003	0	92	1270	0	31576818	31578087	1	1270	CAGCATCTACACAACTCCGCCGCTCAGCTTTTCACGAAAAGAAAGAAACTCCGCTCAGCTCCGGCGACTCCTGTCTTCTCTCCTGCTGCCCCTCCGCACCGCCCTGCCCTTCCCGGGAAACCAAAACTTAGCCTCCTTCGACCATGCGAGATGGTCTCCGGCCGCGGCGCCAGCCGCCTCCGCCGGCCAAGGAGACGAGGGCGGCCGGTTCCGGTCCTAATACTTCCAAGAAGAGGAAGCTAGCGGGACACCAGCACCGTGAAGAGGTGCCGACGGCGGCAGTGGGCCTGCACATCCACGGAGAGGTGCTAGCGCCGCCGCCGGGGGGGCCAGATCCGAAATCGACGGACAAGCCGCCCGCCGGAGGGGAGGTAGACGGAGGAGCCGTCGACCGCATCA…	3292
	TRIAE_CS42_5BL_TGACv1_407028_AA1352680.1	B50003	0	92	1307	0	31578429	31579735	1396	2702	TTCAGCCACGGTCAGAAGGGGAAAACAATGTATGGCGTCGTAAGCACCGCAATTTCATCAGAAGTTTTGAGATTCCTATAAAGACAATAGCATTGGAATGTTATGAGGGCTCCAAGTCTGAAGTTGACTTTGTCACATTCTTCGTACTGAACGCGAGACTGTTGGAGTTGATGACATTTCACATTCAGTCCCATGTTTACACGGAGGAGTTCTTTGCAGAGCAGCGCAGGGAGCTTCAGCTGGAGAAAAAGGCTTCCAAAGGTGCCCAGTTTCATTTTACAGTCGGTAGATGTGTCCGCAGTGTTTGGACTATGCGTCATGTGCGTGATTTGGGTTTAATGGACCCATTCGCATGTTGACATTGAAACCAGTTTTGGCCCATTTCGGAGCTATTCTTGC…	3292
	TRIAE_CS42_5BL_TGACv1_407028_AA1352680.1	B50003	0	92	437	0	31580210	31580646	2856	3292	AGATATCTCCAGCAAAGCTTAGCAAAGTTACAATGGAAGAAGAGGTGGTCTCTGGTTTCCACAACATACTGATCACACATGACACAAGTGTAATCCTCTATGAAGAAGCTCATTCTCAGAAGCAACTCTCTAGTGTTTAGTCTGTCATTTATTTGAAGCCAAAAGAAAATCCTATGCTTTAATTGAGAGCAAGCTTTCCATAACCAAGAAATGGCAGGGATAATCTGAAATTCTCCAATTTGCCACCGAATATAATCTAGCACCAGCAGGGTATTGCCATGTGTCAGGATGGTCCTGAATAGAGTAGTTTTCCAGCAAAGCTAACATCTCGTGATATTGGTCAAAAGCTTCCACTGAAAGAGGAAGTTGGAATATGGAGGATGGGCCATCAGCTGTGAG…	3292
	TRIAE_CS42_5BL_TGACv1_407028_AA1352680.2	B50003	0	97	1270	0	31576818	31578087	1	1270	CAGCATCTACACAACTCCGCCGCTCAGCTTTTCACGAAAAGAAAGAAACTCCGCTCAGCTCCGGCGACTCCTGTCTTCTCTCCTGCTGCCCCTCCGCACCGCCCTGCCCTTCCCGGGAAACCAAAACTTAGCCTCCTTCGACCATGCGAGATGGTCTCCGGCCGCGGCGCCAGCCGCCTCCGCCGGCCAAGGAGACGAGGGCGGCCGGTTCCGGTCCTAATACTTCCAAGAAGAGGAAGCTAGCGGGACACCAGCACCGTGAAGAGGTGCCGACGGCGGCAGTGGGCCTGCACATCCACGGAGAGGTGCTAGCGCCGCCGCCGGGGGGGCCAGATCCGAAATCGACGGACAAGCCGCCCGCCGGAGGGGAGGTAGACGGAGGAGCCGTCGACCGCATCA…	3727
	TRIAE_CS42_5BL_TGACv1_407028_AA1352680.2	B50003	0	97	2332	0	31578429	31580760	1396	3727	TTCAGCCACGGTCAGAAGGGGAAAACAATGTATGGCGTCGTAAGCACCGCAATTTCATCAGAAGTTTTGAGATTCCTATAAAGACAATAGCATTGGAATGTTATGAGGGCTCCAAGTCTGAAGTTGACTTTGTCACATTCTTCGTACTGAACGCGAGACTGTTGGAGTTGATGACATTTCACATTCAGTCCCATGTTTACACGGAGGAGTTCTTTGCAGAGCAGCGCAGGGAGCTTCAGCTGGAGAAAAAGGCTTCCAAAGGTGCCCAGTTTCATTTTACAGTCGGTAGATGTGTCCGCAGTGTTTGGACTATGCGTCATGTGCGTGATTTGGGTTTAATGGACCCATTCGCATGTTGACATTGAAACCAGTTTTGGCCCATTTCGGAGCTATTCTTGC…	3727
	TRIAE_CS42_5BL_TGACv1_407299_AA1355630.1	B50002	1.41e-113	40	232	0	92949416	92949647	1	232	CTTCCGAATTTGTCACAAAAATGAGCAAAGTTATCAATATTTACGCATCCAGAGGCCACGCGAACTCCGCTTCGTCTCGTCGCGACCATCTGACAGGTTCGCTCGCCGGGCGGAGGCATACCCGCCGCCATGTCGAAGCTCGCCAACCAGCCGCCGCCGCCATCGTCGGATATGGATGTTGACTCCGCAGCCGCGGTCGAGGAGAAGAATCCCGTCAGGTTCTCCATCAATG	2218
	TRIAE_CS42_5BL_TGACv1_407299_AA1355630.1	B50002	0	40	660	0	92956342	92957001	1559	2218	AGACCTTAATCCAAGATCTCGAGGCTCTATCTTTCAATTGTAGATCCAATAGTTGCATTGAACATGCAACAGGTATTATGGAGGATGAGAGTGCTCCTGAAAAACTTTCTAAAGGAGTCTCAACTATATCACTTGGCGACGATAAAAGAAAGGTATGCTTTGTACAAGCTCTTGTCCACGTAAACGTTTGATGAGATTAGTTTGTTACTATTGGTATTTAGATCATTAGTCCCACCATTTGAGTCTTATGTTATGGTAGGGTAGCTACCCTTGGCACCCAGTTCTTTCACCCTTTTGTACATGTCACGAGTCTATTGATGAAACAGGTGTCTGGGGAAAACTTGAACTGAAGTCCTACAGTGAGGGATATTCATATTGAACCAAAAAAAGAGAAGAAAA…	2218
	TRIAE_CS42_5BL_TGACv1_407299_AA1355630.2	B50002	1.77e-113	47	232	0	92949416	92949647	1	232	CTTCCGAATTTGTCACAAAAATGAGCAAAGTTATCAATATTTACGCATCCAGAGGCCACGCGAACTCCGCTTCGTCTCGTCGCGACCATCTGACAGGTTCGCTCGCCGGGCGGAGGCATACCCGCCGCCATGTCGAAGCTCGCCAACCAGCCGCCGCCGCCATCGTCGGATATGGATGTTGACTCCGCAGCCGCGGTCGAGGAGAAGAATCCCGTCAGGTTCTCCATCAATG	2769
	TRIAE_CS42_5BL_TGACv1_407299_AA1355630.2	B50002	0	47	1061	0	92957377	92958437	1709	2769	AGGATACTAAATACCTCCTTGATATCCTAGGGAGCTATGAATCAGCACTTGGTGAGCAAAGCGCCAAAGCGCCATGTCGCATTTCACAGTTCCCACCACCGTTCCAATCAGTTCCCTGCAACCCAATTGTTCTTGACATGGCATATAACGCAATCGAATTCCCGAACCTTGAGAACAGGATGAAGAAGGAAAAGAAGGGTCTCCTCCGCAGATTCTGGGGGTGAAAGGAAGAGAGCGCATTATTTAGTTCCTCAGGATCACCTTGCTCTTGGATTTTGATACATTACCTTGGTGGATTAATTTGTTTTTGCCTTTGCTGCTCATCGCAGTGCTGGTTGATGTCTGGAAGGTTTCTAAGAAGTCGAATCAAGTTTGATAGGCAAAATTTTGTACTGTTTC…	2769
	TRIAE_CS42_5BL_TGACv1_407299_AA1355630.3	B50002	2.18e-113	66	232	0	92949416	92949647	1	232	CTTCCGAATTTGTCACAAAAATGAGCAAAGTTATCAATATTTACGCATCCAGAGGCCACGCGAACTCCGCTTCGTCTCGTCGCGACCATCTGACAGGTTCGCTCGCCGGGCGGAGGCATACCCGCCGCCATGTCGAAGCTCGCCAACCAGCCGCCGCCGCCATCGTCGGATATGGATGTTGACTCCGCAGCCGCGGTCGAGGAGAAGAATCCCGTCAGGTTCTCCATCAATG	3399
	TRIAE_CS42_5BL_TGACv1_407299_AA1355630.3	B50002	0	66	935	0	92950284	92951218	297	1231	CAGGAGATACTGTACTGCGCGTCTGAGAAGGCTATACAAGTCTCTGAAGTTTTTGCATGGCCGTGGTAAATATACCCGGAGGAATATAACAGAGTCAACAGTGACTGATGTGAGGTGTGGTGATTTTTCTCCTGATAATCTACCATATGCCTTCTGCCTTTGTTCACACTTCACTTCGTCTAGTATTTTGGTAATTTTGACAATTTAGAAGGGGAGCCTTGGCGCAGTGGTAAAGCTGCTGCCTTGTGACCATGAGGTCACGGGTTCAAGTCCTGGAAACAGCCTCTTGCAGAAATGTAGGGAAAGGCTGCGTACAATAGACCCAAAGTGGTCGGACCCTTCCCCAGACCCTGCGCAAGCGGGAGCTACATGCACTGGGGCTGCCCCTTTGACAATTTA…	3399
	TRIAE_CS42_5BL_TGACv1_407299_AA1355630.3	B50002	0	66	1061	0	92957377	92958437	2339	3399	AGGATACTAAATACCTCCTTGATATCCTAGGGAGCTATGAATCAGCACTTGGTGAGCAAAGCGCCAAAGCGCCATGTCGCATTTCACAGTTCCCACCACCGTTCCAATCAGTTCCCTGCAACCCAATTGTTCTTGACATGGCATATAACGCAATCGAATTCCCGAACCTTGAGAACAGGATGAAGAAGGAAAAGAAGGGTCTCCTCCGCAGATTCTGGGGGTGAAAGGAAGAGAGCGCATTATTTAGTTCCTCAGGATCACCTTGCTCTTGGATTTTGATACATTACCTTGGTGGATTAATTTGTTTTTGCCTTTGCTGCTCATCGCAGTGCTGGTTGATGTCTGGAAGGTTTCTAAGAAGTCGAATCAAGTTTGATAGGCAAAATTTTGTACTGTTTC…	3399
	TRIAE_CS42_5BL_TGACv1_408403_AA1363260.1	B50004	4.86e-159	97	331	0	63146220	63146550	1	331	AGGACGGTAGGAATCTATTTAAGCCATGGCGGAGAGGGGAGAGAGAAGAACCCAATGCCCAAGCTAGCACATCACGAGGCGGACGCTGAGGCCGAGAACAACCGCACAAGATAACCCGGGACCGGAGAAGGGGATCGCTCTGGCGAATGGCCCAATCCGTTCCTCGGTAAATCCGCTAGCAAAATCATCATCCTGCCTAAATTCCCCGTGCTTCCGATCGAATCGCCCCGGTTGCCGCAGGAAACCCAATCTGGTTTCCCTCTTTCCCTGAACCAAAGAAATCCCCCGATCGCTGTTCCGCGGCTGCTTTTCCGGTCAGTTTCTTGATCTG	3032
	TRIAE_CS42_5BL_TGACv1_408403_AA1363260.1	B50004	0	97	1564	0	63146983	63148546	314	1877	GGACTGCTTTCTGAACTGTTGGCATGGTTCATCCTAGGTTCCTTGTTGCTTGTTCAGGCTCTAAATTGTGCTTCATCTCCAATTGTTGCAGTAACTTCAAGAGCATGATTGGCGGTTCGACGATGGAATCTTTACTGCTGATGGATTTGAATCAGAAACCTCAATGCAGTTGAAGCCTCCGTGCAGAGTCAGAGTTAGTTGTTACTAGAACAATTGCAACAGTTTTGGAGATTGAAAGTAATAGCTGAAGGGGTCATTGGAAGATCCAAATTAGCGCATTTTAGGAGAAACTTCAAGTTTGTTCTCCTTTTGTTGAAGGTACATTGTGATGGGTTTGCCTCAGGTTCCTGCAATTAAGGAGGAGGAGCCTCCTAAGCTGAGTACATGTGTAGTTAGTCC…	3032
	TRIAE_CS42_5BL_TGACv1_408403_AA1363260.1	B50004	1.49e-127	97	258	0	63148644	63148901	1874	2131	GCAGAATATTGATGGTTTTCTGTCTGTCCTGAATGTGACTGGCGGCAACTTCTCTCCCCCAACTCAGAAGCTTCCATTTGCAGTAACCAGCATTGATGAGGATAGCTCCCTGCTGTACTACTCGTCGATTGATCTTGCTGGGAGGTTGCCTACTAACAACAGCAAAAGCCCAAAACTTAAAAGAAGCTCCAACAATAATGATTCAAGATCATCGAGAAGTCGCTTACACATCCCAATTAAAGGGCGCATTCAGCTGGT	3032
	TRIAE_CS42_5BL_TGACv1_408403_AA1363260.1	B50004	0	97	430	0	63151307	63151736	2209	2638	AGGCTGTGAACAGGGGCAGAACTGCTACTCGACTGATGAATCAGAGAAGGGAGGTCACACAAACAGAACATGTTGCTCAATGGAATGTGACATTAGTGAATCAAATGAATTGAGTCCCATTGGGAGCTCAGGAAGTCGCACTAATGCTAATGGTTGCTGCTGTCAAATAGACAGTGAAAAGAAATCTTGCTGCAAACCTTCCAAAGTGAATGATAGTTCAGCTGGAGGCGTTCTTCGTTATGCTTTGCACCTGCGTTTTCTGAGCCCCTTTTCCAAGAAATCATCAAGATCGATGCAGCGGACCAAACCTGGCATGTCATCAGAACCACTCAATCGGAGTACCGCTACAGAGGAAGAGAGGCGATTTTATCTCTACAATGATATTAGAGTTGTCTTTCC…	3032
	TRIAE_CS42_5BL_TGACv1_408403_AA1363260.1	B50004	0	97	396	0	63151898	63152293	2637	3032	AGAAAGTGCATGCCGAGAAGGCCAAAAACTTGCAAGACCAAGAACCGTAGCAAAATTACAAAGGCCAACAAACCGAACAAAATTGGAATTGGCAAAAACAACAAGCCTGCACAGCACTACAAAAATGCAAAAAAGATCAGCAGAAAAGGGTTGGCGCAGGCAAAGCTAGCGGAGAATCCTAGGGTGCAGTGGCAGCCTCCACAGGGCCTTGACATGTGGATAGTATTCTAGATTTCCCAAAATTGCTGATTAGGATGGTAAAATACTGAGATTTTGCTGTTGCTCTTTTGACCTCTACATTCTGACAGATTACATTATAGGACACATCAATTTGGCACTTGCAGATATTAACATAAATTAGTATATGGTGCTATTAAAAGTGCGGCGTTGCATATC	3032
	TRIAE_CS42_5BL_TGACv1_408403_AA1363260.2	B50004	6.15e-159	95	331	0	63146220	63146550	1	331	AGGACGGTAGGAATCTATTTAAGCCATGGCGGAGAGGGGAGAGAGAAGAACCCAATGCCCAAGCTAGCACATCACGAGGCGGACGCTGAGGCCGAGAACAACCGCACAAGATAACCCGGGACCGGAGAAGGGGATCGCTCTGGCGAATGGCCCAATCCGTTCCTCGGTAAATCCGCTAGCAAAATCATCATCCTGCCTAAATTCCCCGTGCTTCCGATCGAATCGCCCCGGTTGCCGCAGGAAACCCAATCTGGTTTCCCTCTTTCCCTGAACCAAAGAAATCCCCCGATCGCTGTTCCGCGGCTGCTTTTCCGGTCAGTTTCTTGATCTG	3822
	TRIAE_CS42_5BL_TGACv1_408403_AA1363260.2	B50004	0	95	1564	0	63146983	63148546	314	1877	GGACTGCTTTCTGAACTGTTGGCATGGTTCATCCTAGGTTCCTTGTTGCTTGTTCAGGCTCTAAATTGTGCTTCATCTCCAATTGTTGCAGTAACTTCAAGAGCATGATTGGCGGTTCGACGATGGAATCTTTACTGCTGATGGATTTGAATCAGAAACCTCAATGCAGTTGAAGCCTCCGTGCAGAGTCAGAGTTAGTTGTTACTAGAACAATTGCAACAGTTTTGGAGATTGAAAGTAATAGCTGAAGGGGTCATTGGAAGATCCAAATTAGCGCATTTTAGGAGAAACTTCAAGTTTGTTCTCCTTTTGTTGAAGGTACATTGTGATGGGTTTGCCTCAGGTTCCTGCAATTAAGGAGGAGGAGCCTCCTAAGCTGAGTACATGTGTAGTTAGTCC…	3822
	TRIAE_CS42_5BL_TGACv1_408403_AA1363260.2	B50004	0	95	1354	1	63148644	63149997	1874	3226	GCAGAATATTGATGGTTTTCTGTCTGTCCTGAATGTGACTGGCGGCAACTTCTCTCCCCCAACTCAGAAGCTTCCATTTGCAGTAACCAGCATTGATGAGGATAGCTCCCTGCTGTACTACTCGTCGATTGATCTTGCTGGGAGGTTGCCTACTAACAACAGCAAAAGCCCAAAACTTAAAAGAAGCTCCAACAATAATGATTCAAGATCATCGAGAAGTCGCTTACACATCCCAATTAAAGGGCGCATTCAGCTGGTACTAAATTATTGGCCTTATTAAATACAGGCTTGTTTCTGATGAATTGGTGCATTACTATGTACAGTGGCGGAGCGTCATGGGGACAATTCCGGGCCTTGGCCCCCCCTTCCAAGAGGAAAATTTGCCAAATACTCTTATCT…	3822
	TRIAE_CS42_5BL_TGACv1_408403_AA1363260.2	B50004	0	95	430	0	63151307	63151736	3217	3646	AGGCTGTGAACAGGGGCAGAACTGCTACTCGACTGATGAATCAGAGAAGGGAGGTCACACAAACAGAACATGTTGCTCAATGGAATGTGACATTAGTGAATCAAATGAATTGAGTCCCATTGGGAGCTCAGGAAGTCGCACTAATGCTAATGGTTGCTGCTGTCAAATAGACAGTGAAAAGAAATCTTGCTGCAAACCTTCCAAAGTGAATGATAGTTCAGCTGGAGGCGTTCTTCGTTATGCTTTGCACCTGCGTTTTCTGAGCCCCTTTTCCAAGAAATCATCAAGATCGATGCAGCGGACCAAACCTGGCATGTCATCAGAACCACTCAATCGGAGTACCGCTACAGAGGAAGAGAGGCGATTTTATCTCTACAATGATATTAGAGTTGTCTTTCC…	3822
	TRIAE_CS42_5BL_TGACv1_408403_AA1363260.3	B50004	4.81e-159	93	331	0	63146220	63146550	1	331	AGGACGGTAGGAATCTATTTAAGCCATGGCGGAGAGGGGAGAGAGAAGAACCCAATGCCCAAGCTAGCACATCACGAGGCGGACGCTGAGGCCGAGAACAACCGCACAAGATAACCCGGGACCGGAGAAGGGGATCGCTCTGGCGAATGGCCCAATCCGTTCCTCGGTAAATCCGCTAGCAAAATCATCATCCTGCCTAAATTCCCCGTGCTTCCGATCGAATCGCCCCGGTTGCCGCAGGAAACCCAATCTGGTTTCCCTCTTTCCCTGAACCAAAGAAATCCCCCGATCGCTGTTCCGCGGCTGCTTTTCCGGTCAGTTTCTTGATCTG	2998
	TRIAE_CS42_5BL_TGACv1_408403_AA1363260.3	B50004	0	93	1564	0	63146983	63148546	314	1877	GGACTGCTTTCTGAACTGTTGGCATGGTTCATCCTAGGTTCCTTGTTGCTTGTTCAGGCTCTAAATTGTGCTTCATCTCCAATTGTTGCAGTAACTTCAAGAGCATGATTGGCGGTTCGACGATGGAATCTTTACTGCTGATGGATTTGAATCAGAAACCTCAATGCAGTTGAAGCCTCCGTGCAGAGTCAGAGTTAGTTGTTACTAGAACAATTGCAACAGTTTTGGAGATTGAAAGTAATAGCTGAAGGGGTCATTGGAAGATCCAAATTAGCGCATTTTAGGAGAAACTTCAAGTTTGTTCTCCTTTTGTTGAAGGTACATTGTGATGGGTTTGCCTCAGGTTCCTGCAATTAAGGAGGAGGAGCCTCCTAAGCTGAGTACATGTGTAGTTAGTCC…	2998
	TRIAE_CS42_5BL_TGACv1_408403_AA1363260.3	B50004	1.47e-127	93	258	0	63148644	63148901	1874	2131	GCAGAATATTGATGGTTTTCTGTCTGTCCTGAATGTGACTGGCGGCAACTTCTCTCCCCCAACTCAGAAGCTTCCATTTGCAGTAACCAGCATTGATGAGGATAGCTCCCTGCTGTACTACTCGTCGATTGATCTTGCTGGGAGGTTGCCTACTAACAACAGCAAAAGCCCAAAACTTAAAAGAAGCTCCAACAATAATGATTCAAGATCATCGAGAAGTCGCTTACACATCCCAATTAAAGGGCGCATTCAGCTGGT	2998
	TRIAE_CS42_5BL_TGACv1_408403_AA1363260.3	B50004	0	93	436	0	63151301	63151736	2345	2780	TTTTGCAGGCTGTGAACAGGGGCAGAACTGCTACTCGACTGATGAATCAGAGAAGGGAGGTCACACAAACAGAACATGTTGCTCAATGGAATGTGACATTAGTGAATCAAATGAATTGAGTCCCATTGGGAGCTCAGGAAGTCGCACTAATGCTAATGGTTGCTGCTGTCAAATAGACAGTGAAAAGAAATCTTGCTGCAAACCTTCCAAAGTGAATGATAGTTCAGCTGGAGGCGTTCTTCGTTATGCTTTGCACCTGCGTTTTCTGAGCCCCTTTTCCAAGAAATCATCAAGATCGATGCAGCGGACCAAACCTGGCATGTCATCAGAACCACTCAATCGGAGTACCGCTACAGAGGAAGAGAGGCGATTTTATCTCTACAATGATATTAGAGTTGT…	2998
	TRIAE_CS42_5BL_TGACv1_408403_AA1363260.3	B50004	6.27e-107	93	220	0	63152374	63152593	2779	2998	AGCTGCGGGTTGAGCACGACTTCCCTGCTGATCCCAAGTACTTCGACATAAGCAACTGATGCTTGAACACCTAACATGAAATGTGTACATATCATGCCATCACTAACTTGTCAGTTAGTCTCTTGTGTTTAATACCATGTACAGTATTAATAATTGCAATGGAATATCCCATTTCTTCCAATTTTGTGTTTTGTCTAGAACATGGTCAACACAATCTTTG	2998
	TRIAE_CS42_5BL_TGACv1_408403_AA1363260.4	B50004	5.68e-158	93	314	0	63146220	63146533	1	314	AGGACGGTAGGAATCTATTTAAGCCATGGCGGAGAGGGGAGAGAGAAGAACCCAATGCCCAAGCTAGCACATCACGAGGCGGACGCTGAGGCCGAGAACAACCGCACAAGATAACCCGGGACCGGAGAAGGGGATCGCTCTGGCGAATGGCCCAATCCGTTCCTCGGTAAATCCGCTAGCAAAATCATCATCCTGCCTAAATTCCCCGTGCTTCCGATCGAATCGCCCCGGTTGCCGCAGGAAACCCAATCTGGTTTCCCTCTTTCCCTGAACCAAAGAAATCCCCCGATCGCTGTTCCGCGGCTGCTTTTCCG	2908
	TRIAE_CS42_5BL_TGACv1_408403_AA1363260.4	B50004	0	93	1474	0	63147073	63148546	314	1787	GTAACTTCAAGAGCATGATTGGCGGTTCGACGATGGAATCTTTACTGCTGATGGATTTGAATCAGAAACCTCAATGCAGTTGAAGCCTCCGTGCAGAGTCAGAGTTAGTTGTTACTAGAACAATTGCAACAGTTTTGGAGATTGAAAGTAATAGCTGAAGGGGTCATTGGAAGATCCAAATTAGCGCATTTTAGGAGAAACTTCAAGTTTGTTCTCCTTTTGTTGAAGGTACATTGTGATGGGTTTGCCTCAGGTTCCTGCAATTAAGGAGGAGGAGCCTCCTAAGCTGAGTACATGTGTAGTTAGTCCTTGTTTTGGTAGTAGTGATAATAGTGATTTGGGCAGGCTTCCCACCGGAGGCTCAAATAACAGGGCATTTCAATACCCATCCATCAGCGA…	2908
	TRIAE_CS42_5BL_TGACv1_408403_AA1363260.4	B50004	1.43e-127	93	258	0	63148644	63148901	1784	2041	GCAGAATATTGATGGTTTTCTGTCTGTCCTGAATGTGACTGGCGGCAACTTCTCTCCCCCAACTCAGAAGCTTCCATTTGCAGTAACCAGCATTGATGAGGATAGCTCCCTGCTGTACTACTCGTCGATTGATCTTGCTGGGAGGTTGCCTACTAACAACAGCAAAAGCCCAAAACTTAAAAGAAGCTCCAACAATAATGATTCAAGATCATCGAGAAGTCGCTTACACATCCCAATTAAAGGGCGCATTCAGCTGGT	2908
	TRIAE_CS42_5BL_TGACv1_408403_AA1363260.4	B50004	0	93	436	0	63151301	63151736	2255	2690	TTTTGCAGGCTGTGAACAGGGGCAGAACTGCTACTCGACTGATGAATCAGAGAAGGGAGGTCACACAAACAGAACATGTTGCTCAATGGAATGTGACATTAGTGAATCAAATGAATTGAGTCCCATTGGGAGCTCAGGAAGTCGCACTAATGCTAATGGTTGCTGCTGTCAAATAGACAGTGAAAAGAAATCTTGCTGCAAACCTTCCAAAGTGAATGATAGTTCAGCTGGAGGCGTTCTTCGTTATGCTTTGCACCTGCGTTTTCTGAGCCCCTTTTCCAAGAAATCATCAAGATCGATGCAGCGGACCAAACCTGGCATGTCATCAGAACCACTCAATCGGAGTACCGCTACAGAGGAAGAGAGGCGATTTTATCTCTACAATGATATTAGAGTTGT…	2908
	TRIAE_CS42_5BL_TGACv1_408403_AA1363260.4	B50004	6.08e-107	93	220	0	63152374	63152593	2689	2908	AGCTGCGGGTTGAGCACGACTTCCCTGCTGATCCCAAGTACTTCGACATAAGCAACTGATGCTTGAACACCTAACATGAAATGTGTACATATCATGCCATCACTAACTTGTCAGTTAGTCTCTTGTGTTTAATACCATGTACAGTATTAATAATTGCAATGGAATATCCCATTTCTTCCAATTTTGTGTTTTGTCTAGAACATGGTCAACACAATCTTTG	2908
	TRIAE_CS42_5BL_TGACv1_408403_AA1363260.5	B50004	0	87	1564	0	63146983	63148546	166	1729	GGACTGCTTTCTGAACTGTTGGCATGGTTCATCCTAGGTTCCTTGTTGCTTGTTCAGGCTCTAAATTGTGCTTCATCTCCAATTGTTGCAGTAACTTCAAGAGCATGATTGGCGGTTCGACGATGGAATCTTTACTGCTGATGGATTTGAATCAGAAACCTCAATGCAGTTGAAGCCTCCGTGCAGAGTCAGAGTTAGTTGTTACTAGAACAATTGCAACAGTTTTGGAGATTGAAAGTAATAGCTGAAGGGGTCATTGGAAGATCCAAATTAGCGCATTTTAGGAGAAACTTCAAGTTTGTTCTCCTTTTGTTGAAGGTACATTGTGATGGGTTTGCCTCAGGTTCCTGCAATTAAGGAGGAGGAGCCTCCTAAGCTGAGTACATGTGTAGTTAGTCC…	2850
	TRIAE_CS42_5BL_TGACv1_408403_AA1363260.5	B50004	1.4e-127	87	258	0	63148644	63148901	1726	1983	GCAGAATATTGATGGTTTTCTGTCTGTCCTGAATGTGACTGGCGGCAACTTCTCTCCCCCAACTCAGAAGCTTCCATTTGCAGTAACCAGCATTGATGAGGATAGCTCCCTGCTGTACTACTCGTCGATTGATCTTGCTGGGAGGTTGCCTACTAACAACAGCAAAAGCCCAAAACTTAAAAGAAGCTCCAACAATAATGATTCAAGATCATCGAGAAGTCGCTTACACATCCCAATTAAAGGGCGCATTCAGCTGGT	2850
	TRIAE_CS42_5BL_TGACv1_408403_AA1363260.5	B50004	0	87	436	0	63151301	63151736	2197	2632	TTTTGCAGGCTGTGAACAGGGGCAGAACTGCTACTCGACTGATGAATCAGAGAAGGGAGGTCACACAAACAGAACATGTTGCTCAATGGAATGTGACATTAGTGAATCAAATGAATTGAGTCCCATTGGGAGCTCAGGAAGTCGCACTAATGCTAATGGTTGCTGCTGTCAAATAGACAGTGAAAAGAAATCTTGCTGCAAACCTTCCAAAGTGAATGATAGTTCAGCTGGAGGCGTTCTTCGTTATGCTTTGCACCTGCGTTTTCTGAGCCCCTTTTCCAAGAAATCATCAAGATCGATGCAGCGGACCAAACCTGGCATGTCATCAGAACCACTCAATCGGAGTACCGCTACAGAGGAAGAGAGGCGATTTTATCTCTACAATGATATTAGAGTTGT…	2850
	TRIAE_CS42_5BL_TGACv1_408403_AA1363260.5	B50004	5.96e-107	87	220	0	63152374	63152593	2631	2850	AGCTGCGGGTTGAGCACGACTTCCCTGCTGATCCCAAGTACTTCGACATAAGCAACTGATGCTTGAACACCTAACATGAAATGTGTACATATCATGCCATCACTAACTTGTCAGTTAGTCTCTTGTGTTTAATACCATGTACAGTATTAATAATTGCAATGGAATATCCCATTTCTTCCAATTTTGTGTTTTGTCTAGAACATGGTCAACACAATCTTTG	2850
	TRIAE_CS42_5BL_TGACv1_408403_AA1363260.6	B50004	0	94	2327	0	63146220	63148546	1	2327	AGGACGGTAGGAATCTATTTAAGCCATGGCGGAGAGGGGAGAGAGAAGAACCCAATGCCCAAGCTAGCACATCACGAGGCGGACGCTGAGGCCGAGAACAACCGCACAAGATAACCCGGGACCGGAGAAGGGGATCGCTCTGGCGAATGGCCCAATCCGTTCCTCGGTAAATCCGCTAGCAAAATCATCATCCTGCCTAAATTCCCCGTGCTTCCGATCGAATCGCCCCGGTTGCCGCAGGAAACCCAATCTGGTTTCCCTCTTTCCCTGAACCAAAGAAATCCCCCGATCGCTGTTCCGCGGCTGCTTTTCCGGTCAGTTTCTTGATCTGGTTCGTGGGCTGATTGCCTGTCGCCCTGGATTTCTGCGGCACCCTTTCTCCTTTGTGTGTATGGATTT…	3448
	TRIAE_CS42_5BL_TGACv1_408403_AA1363260.6	B50004	1.7e-127	94	258	0	63148644	63148901	2324	2581	GCAGAATATTGATGGTTTTCTGTCTGTCCTGAATGTGACTGGCGGCAACTTCTCTCCCCCAACTCAGAAGCTTCCATTTGCAGTAACCAGCATTGATGAGGATAGCTCCCTGCTGTACTACTCGTCGATTGATCTTGCTGGGAGGTTGCCTACTAACAACAGCAAAAGCCCAAAACTTAAAAGAAGCTCCAACAATAATGATTCAAGATCATCGAGAAGTCGCTTACACATCCCAATTAAAGGGCGCATTCAGCTGGT	3448
	TRIAE_CS42_5BL_TGACv1_408403_AA1363260.6	B50004	0	94	436	0	63151301	63151736	2795	3230	TTTTGCAGGCTGTGAACAGGGGCAGAACTGCTACTCGACTGATGAATCAGAGAAGGGAGGTCACACAAACAGAACATGTTGCTCAATGGAATGTGACATTAGTGAATCAAATGAATTGAGTCCCATTGGGAGCTCAGGAAGTCGCACTAATGCTAATGGTTGCTGCTGTCAAATAGACAGTGAAAAGAAATCTTGCTGCAAACCTTCCAAAGTGAATGATAGTTCAGCTGGAGGCGTTCTTCGTTATGCTTTGCACCTGCGTTTTCTGAGCCCCTTTTCCAAGAAATCATCAAGATCGATGCAGCGGACCAAACCTGGCATGTCATCAGAACCACTCAATCGGAGTACCGCTACAGAGGAAGAGAGGCGATTTTATCTCTACAATGATATTAGAGTTGT…	3448
	TRIAE_CS42_5BL_TGACv1_408403_AA1363260.6	B50004	7.22e-107	94	220	0	63152374	63152593	3229	3448	AGCTGCGGGTTGAGCACGACTTCCCTGCTGATCCCAAGTACTTCGACATAAGCAACTGATGCTTGAACACCTAACATGAAATGTGTACATATCATGCCATCACTAACTTGTCAGTTAGTCTCTTGTGTTTAATACCATGTACAGTATTAATAATTGCAATGGAATATCCCATTTCTTCCAATTTTGTGTTTTGTCTAGAACATGGTCAACACAATCTTTG	3448
	TRIAE_CS42_5BL_TGACv1_408403_AA1363260.7	B50004	0	91	1564	0	63146983	63148546	166	1729	GGACTGCTTTCTGAACTGTTGGCATGGTTCATCCTAGGTTCCTTGTTGCTTGTTCAGGCTCTAAATTGTGCTTCATCTCCAATTGTTGCAGTAACTTCAAGAGCATGATTGGCGGTTCGACGATGGAATCTTTACTGCTGATGGATTTGAATCAGAAACCTCAATGCAGTTGAAGCCTCCGTGCAGAGTCAGAGTTAGTTGTTACTAGAACAATTGCAACAGTTTTGGAGATTGAAAGTAATAGCTGAAGGGGTCATTGGAAGATCCAAATTAGCGCATTTTAGGAGAAACTTCAAGTTTGTTCTCCTTTTGTTGAAGGTACATTGTGATGGGTTTGCCTCAGGTTCCTGCAATTAAGGAGGAGGAGCCTCCTAAGCTGAGTACATGTGTAGTTAGTCC…	2708
	TRIAE_CS42_5BL_TGACv1_408403_AA1363260.7	B50004	1.33e-127	91	258	0	63148644	63148901	1726	1983	GCAGAATATTGATGGTTTTCTGTCTGTCCTGAATGTGACTGGCGGCAACTTCTCTCCCCCAACTCAGAAGCTTCCATTTGCAGTAACCAGCATTGATGAGGATAGCTCCCTGCTGTACTACTCGTCGATTGATCTTGCTGGGAGGTTGCCTACTAACAACAGCAAAAGCCCAAAACTTAAAAGAAGCTCCAACAATAATGATTCAAGATCATCGAGAAGTCGCTTACACATCCCAATTAAAGGGCGCATTCAGCTGGT	2708
	TRIAE_CS42_5BL_TGACv1_408403_AA1363260.7	B50004	0	91	430	0	63151307	63151736	2061	2490	AGGCTGTGAACAGGGGCAGAACTGCTACTCGACTGATGAATCAGAGAAGGGAGGTCACACAAACAGAACATGTTGCTCAATGGAATGTGACATTAGTGAATCAAATGAATTGAGTCCCATTGGGAGCTCAGGAAGTCGCACTAATGCTAATGGTTGCTGCTGTCAAATAGACAGTGAAAAGAAATCTTGCTGCAAACCTTCCAAAGTGAATGATAGTTCAGCTGGAGGCGTTCTTCGTTATGCTTTGCACCTGCGTTTTCTGAGCCCCTTTTCCAAGAAATCATCAAGATCGATGCAGCGGACCAAACCTGGCATGTCATCAGAACCACTCAATCGGAGTACCGCTACAGAGGAAGAGAGGCGATTTTATCTCTACAATGATATTAGAGTTGTCTTTCC…	2708
	TRIAE_CS42_5BL_TGACv1_408403_AA1363260.7	B50004	5.66e-107	91	220	0	63152374	63152593	2489	2708	AGCTGCGGGTTGAGCACGACTTCCCTGCTGATCCCAAGTACTTCGACATAAGCAACTGATGCTTGAACACCTAACATGAAATGTGTACATATCATGCCATCACTAACTTGTCAGTTAGTCTCTTGTGTTTAATACCATGTACAGTATTAATAATTGCAATGGAATATCCCATTTCTTCCAATTTTGTGTTTTGTCTAGAACATGGTCAACACAATCTTTG	2708
	TRIAE_CS42_5BL_TGACv1_408403_AA1363260.8	B50004	0	86	1474	0	63147073	63148546	166	1639	GTAACTTCAAGAGCATGATTGGCGGTTCGACGATGGAATCTTTACTGCTGATGGATTTGAATCAGAAACCTCAATGCAGTTGAAGCCTCCGTGCAGAGTCAGAGTTAGTTGTTACTAGAACAATTGCAACAGTTTTGGAGATTGAAAGTAATAGCTGAAGGGGTCATTGGAAGATCCAAATTAGCGCATTTTAGGAGAAACTTCAAGTTTGTTCTCCTTTTGTTGAAGGTACATTGTGATGGGTTTGCCTCAGGTTCCTGCAATTAAGGAGGAGGAGCCTCCTAAGCTGAGTACATGTGTAGTTAGTCCTTGTTTTGGTAGTAGTGATAATAGTGATTTGGGCAGGCTTCCCACCGGAGGCTCAAATAACAGGGCATTTCAATACCCATCCATCAGCGA…	2794
	TRIAE_CS42_5BL_TGACv1_408403_AA1363260.8	B50004	1.37e-127	86	258	0	63148644	63148901	1636	1893	GCAGAATATTGATGGTTTTCTGTCTGTCCTGAATGTGACTGGCGGCAACTTCTCTCCCCCAACTCAGAAGCTTCCATTTGCAGTAACCAGCATTGATGAGGATAGCTCCCTGCTGTACTACTCGTCGATTGATCTTGCTGGGAGGTTGCCTACTAACAACAGCAAAAGCCCAAAACTTAAAAGAAGCTCCAACAATAATGATTCAAGATCATCGAGAAGTCGCTTACACATCCCAATTAAAGGGCGCATTCAGCTGGT	2794
	TRIAE_CS42_5BL_TGACv1_408403_AA1363260.8	B50004	0	86	436	0	63151301	63151736	2107	2542	TTTTGCAGGCTGTGAACAGGGGCAGAACTGCTACTCGACTGATGAATCAGAGAAGGGAGGTCACACAAACAGAACATGTTGCTCAATGGAATGTGACATTAGTGAATCAAATGAATTGAGTCCCATTGGGAGCTCAGGAAGTCGCACTAATGCTAATGGTTGCTGCTGTCAAATAGACAGTGAAAAGAAATCTTGCTGCAAACCTTCCAAAGTGAATGATAGTTCAGCTGGAGGCGTTCTTCGTTATGCTTTGCACCTGCGTTTTCTGAGCCCCTTTTCCAAGAAATCATCAAGATCGATGCAGCGGACCAAACCTGGCATGTCATCAGAACCACTCAATCGGAGTACCGCTACAGAGGAAGAGAGGCGATTTTATCTCTACAATGATATTAGAGTTGT…	2794
	TRIAE_CS42_5BL_TGACv1_408403_AA1363260.8	B50004	2.04e-125	86	254	0	63152374	63152627	2541	2794	AGCTGCGGGTTGAGCACGACTTCCCTGCTGATCCCAAGTACTTCGACATAAGCAACTGATGCTTGAACACCTAACATGAAATGTGTACATATCATGCCATCACTAACTTGTCAGTTAGTCTCTTGTGTTTAATACCATGTACAGTATTAATAATTGCAATGGAATATCCCATTTCTTCCAATTTTGTGTTTTGTCTAGAACATGGTCAACACAATCTTTGTTATGGTGTGTGTTTTCTTTTATTTGGGAAATTG	2794
	TRIAE_CS42_5BL_TGACv1_408403_AA1363260.9	B50004	0	86	1486	2	63147063	63148546	179	1664	AATTGTTG-CA-GTAACTTCAAGAGCATGATTGGCGGTTCGACGATGGAATCTTTACTGCTGATGGATTTGAATCAGAAACCTCAATGCAGTTGAAGCCTCCGTGCAGAGTCAGAGTTAGTTGTTACTAGAACAATTGCAACAGTTTTGGAGATTGAAAGTAATAGCTGAAGGGGTCATTGGAAGATCCAAATTAGCGCATTTTAGGAGAAACTTCAAGTTTGTTCTCCTTTTGTTGAAGGTACATTGTGATGGGTTTGCCTCAGGTTCCTGCAATTAAGGAGGAGGAGCCTCCTAAGCTGAGTACATGTGTAGTTAGTCCTTGTTTTGGTAGTAGTGATAATAGTGATTTGGGCAGGCTTCCCACCGGAGGCTCAAATAACAGGGCATTTCAATACCC…	2830
	TRIAE_CS42_5BL_TGACv1_408403_AA1363260.9	B50004	1.39e-127	86	258	0	63148644	63148901	1661	1918	GCAGAATATTGATGGTTTTCTGTCTGTCCTGAATGTGACTGGCGGCAACTTCTCTCCCCCAACTCAGAAGCTTCCATTTGCAGTAACCAGCATTGATGAGGATAGCTCCCTGCTGTACTACTCGTCGATTGATCTTGCTGGGAGGTTGCCTACTAACAACAGCAAAAGCCCAAAACTTAAAAGAAGCTCCAACAATAATGATTCAAGATCATCGAGAAGTCGCTTACACATCCCAATTAAAGGGCGCATTCAGCTGGT	2830
	TRIAE_CS42_5BL_TGACv1_408403_AA1363260.9	B50004	0	86	436	0	63151301	63151736	2132	2567	TTTTGCAGGCTGTGAACAGGGGCAGAACTGCTACTCGACTGATGAATCAGAGAAGGGAGGTCACACAAACAGAACATGTTGCTCAATGGAATGTGACATTAGTGAATCAAATGAATTGAGTCCCATTGGGAGCTCAGGAAGTCGCACTAATGCTAATGGTTGCTGCTGTCAAATAGACAGTGAAAAGAAATCTTGCTGCAAACCTTCCAAAGTGAATGATAGTTCAGCTGGAGGCGTTCTTCGTTATGCTTTGCACCTGCGTTTTCTGAGCCCCTTTTCCAAGAAATCATCAAGATCGATGCAGCGGACCAAACCTGGCATGTCATCAGAACCACTCAATCGGAGTACCGCTACAGAGGAAGAGAGGCGATTTTATCTCTACAATGATATTAGAGTTGT…	2830
	TRIAE_CS42_5BL_TGACv1_408403_AA1363260.9	B50004	2.2e-131	86	265	0	63152374	63152638	2566	2830	AGCTGCGGGTTGAGCACGACTTCCCTGCTGATCCCAAGTACTTCGACATAAGCAACTGATGCTTGAACACCTAACATGAAATGTGTACATATCATGCCATCACTAACTTGTCAGTTAGTCTCTTGTGTTTAATACCATGTACAGTATTAATAATTGCAATGGAATATCCCATTTCTTCCAATTTTGTGTTTTGTCTAGAACATGGTCAACACAATCTTTGTTATGGTGTGTGTTTTCTTTTATTTGGGAAATTGCCATTCTAGTG	2830
	TRIAE_CS42_5BS_TGACv1_424513_AA1390380.1	B50002	0	93	605	0	6702878	6702274	1	605	GAAAGGCGCGAAACAAAGAACAAAAAATCCAATTTCCCTCCGTCTCTCCTTCCTTCAGCAGTTCAGCTTAAGGAACAAAAGGTCAAGGGTAACCCAGAACCAGAACCTCCAACCAAAGTCAACGCCAGGAACCAAGACGGGGATCAAATCAATCCCTTCCGTTTCTCTCTCTCTCTCTCCCGAGGCTCCCGCGACCATGTCCGCGCGCCCGCCCCCGCCGCCGCGCCCGCGTCTGTCCCTGCCCCCGCGCTCCACCGGGGAGTCGCTCTTCTCCGGCACCGGCGACGCCAGCCCCGGCCCGCTCACCCTCGCCTCCGCGCTCTTCCCCTCCGACGCCGACGCCGACGCCGGGGGCGGCGGCGGCGGCGGCGCCTCGTCTGGCGCGGGGGCCACCAGCTT…	2084
	TRIAE_CS42_5BS_TGACv1_424513_AA1390380.1	B50002	0	93	664	0	6701016	6700353	604	1267	GGGGGGTTTCGGCATGTCGCATCAACAGGCTCTTGCCCAAGTCACAGCCCAAGCAAGCCATTCTCCACTCAGAATGTTTGATCACACTGAACAGACATCGTTTTCAGCAGCTGCAACATCATCTGGAGCTCTACAGAATATGAGCTCTGCAGCCAATGTGGCTGAGATGTCAGAGATGGCGACAACCATATCGAACAATGAGCATGCAGCCTTCCAATCTGCTGAGGCTTCTCACAGGTACCAAGTTCCTGCCCCAGTTGATAAGCCTGCTGATGATGGCTATAATTGGCGGAAGTATGGTCAGAAGGTGGTGAAGGGCAGTGATTGCCCAAGGAGCTACTACAAATGTACTCATCCCAGTTGTCCTGTGAAGAAAAAAGTAGAGCACGCAGAAGATGG…	2084
	TRIAE_CS42_5BS_TGACv1_424513_AA1390380.1	B50002	0	93	679	0	6698156	6697478	1406	2084	AGGAGTTACTACAAATGCACGTTTGCTGGGTGCAATGTTAGGAAGCACATTGAGAGGGCCTCGTCAGACCCAAAGGCTGTCATCACAACTTATGAAGGAAAACATAACCATGAACCACCGGTTGGTAGAGGCAGCAACCAGAATGGAGGAAATTCCAACCGGTCACAACAGAAAGGGCCGAATAGCATGTCTAGCAATCAAGCTTCGCATACAAGAACAGACCTCGGCAACGTTAACCAGGGGCAGATCGGGGTCTTGCAGTTTAAAAGGGAAGAATAGACTCTGGACCCTTGCTGCTGGTTTGTCGCGGTGACTTCATTCTGGCAAGGGATTGCATGAATTCATATCGCTCCAAACATTCATGCTGTCAAAAACTACAATGGTAGCATCATTTGCAGT…	2084
	TRIAE_CS42_5BS_TGACv1_424513_AA1390380.2	B50002	0	96	2420	0	6702772	6700353	1	2420	CTCCAACCAAAGTCAACGCCAGGAACCAAGACGGGGATCAAATCAATCCCTTCCGTTTCTCTCTCTCTCTCTCCCGAGGCTCCCGCGACCATGTCCGCGCGCCCGCCCCCGCCGCCGCGCCCGCGTCTGTCCCTGCCCCCGCGCTCCACCGGGGAGTCGCTCTTCTCCGGCACCGGCGACGCCAGCCCCGGCCCGCTCACCCTCGCCTCCGCGCTCTTCCCCTCCGACGCCGACGCCGACGCCGGGGGCGGCGGCGGCGGCGGCGCCTCGTCTGGCGCGGGGGCCACCAGCTTCACCCAGCTCCTCATCGGCTCCCTCTCGCAACCGCCTCCGCATCAGCAGCAGCAGCAGCAGGAGAGAGGGAGAGGCGGGGTCGCCAGGGCAGGGCCGGCGCTGTCT…	3234
	TRIAE_CS42_5BS_TGACv1_424513_AA1390380.2	B50002	0	96	676	0	6698156	6697481	2559	3234	AGGAGTTACTACAAATGCACGTTTGCTGGGTGCAATGTTAGGAAGCACATTGAGAGGGCCTCGTCAGACCCAAAGGCTGTCATCACAACTTATGAAGGAAAACATAACCATGAACCACCGGTTGGTAGAGGCAGCAACCAGAATGGAGGAAATTCCAACCGGTCACAACAGAAAGGGCCGAATAGCATGTCTAGCAATCAAGCTTCGCATACAAGAACAGACCTCGGCAACGTTAACCAGGGGCAGATCGGGGTCTTGCAGTTTAAAAGGGAAGAATAGACTCTGGACCCTTGCTGCTGGTTTGTCGCGGTGACTTCATTCTGGCAAGGGATTGCATGAATTCATATCGCTCCAAACATTCATGCTGTCAAAAACTACAATGGTAGCATCATTTGCAGT…	3234
	TRIAE_CS42_6AL_TGACv1_472663_AA1524570.1	A60005	0	81	668	0	61690888	61690221	1	668	AGGAAAAACTGTTGTGTTTGGCGGGGACTTCAGGCAGGTGCTTCCCGTCGTCAGGAGGGGGTCCCGGGGTCAGATAATCGATGCAACCCTCCGAAGTTCACACCTCTGGAAGGGTATGCGCCAGCTAAGGCTCGTCACCAACATGAGGGCTCATAATGACACCTGGTTTGCCGATTACTTGCTAAGGGTAGGCAATGGTACCGAGGAAGTTGACGATCAAGGAAACATACGACTCCCTGAAGATATTTGTGTGCCATCTACAGGCGAGGGTGACGACCTGGAGAAGCTGATTGACCATGATTTTCCGAGACTAGATGACAACCAGTCCGATCCGAATTACATGACTTCACGCGCAATCCTCTCCACCACGAACGACAACGTCGACAAGATAAACATACG…	824
	TRIAE_CS42_6AL_TGACv1_472663_AA1524570.1	A60005	0	81	667	0	123978575	123977909	1	667	AGGAAAAACTGTTGTGTTTGGCGGGGACTTCAGGCAGGTGCTTCCGGTCGTCAGGAGGGGGTCCCGGGGTCAGATAATCGATGCAACCCTCCGAAGTTCACACCTCTGGAAGGGTATGCGCCAGCTAAGGCTCATCACCAACATGAGGGCTCATAATGACACCTGGTTTGCGGACTACTTGCTAAGGGTAGGCAATGGCACCGAGGAAGTTGACGATCAAGGAAACATATGACTCCCTGAAGATATTTGTGTGTCGTCTACAGGCGAGGGTGACGACCTGGAGAAGCTGATTGACCATGTGTTTCCGAGACTAGATGACAACATGTCCGATCCGAATTACATGACTTCACGCGCAATCCTCTCCACCACGAACGACAACGTCGACAAGATAAACATACG…	824
	TRIAE_CS42_6AL_TGACv1_472663_AA1524570.2	A60005	0	100	2256	1	61690888	61688633	1	2250	AGGAAAAACTGTTGTGTTTGGCGGGGACTTCAGGCAGGTGCTTCCCGTCGTCAGGAGGGGGTCCCGGGGTCAGATAATCGATGCAACCCTCCGAAGTTCACACCTCTGGAAGGGTATGCGCCAGCTAAGGCTCGTCACCAACATGAGGGCTCATAATGACACCTGGTTTGCCGATTACTTGCTAAGGGTAGGCAATGGTACCGAGGAAGTTGACGATCAAGGAAACATACGACTCCCTGAAGATATTTGTGTGCCATCTACAGGCGAGGGTGACGACCTGGAGAAGCTGATTGACCATGATTTTCCGAGACTAGATGACAACCAGTCCGATCCGAATTACATGACTTCACGCGCAATCCTCTCCACCACGAACGACAACGTCGACAAGATAAACATACG…	2250
	TRIAE_CS42_6AL_TGACv1_472758_AA1525700.1	A60005	0	96	656	0	41539313	41538658	1	656	ACGCGAACGGCAGCCAGTGGCCACCCCACCCCCAGCTCACCTCCCCTCCCCTCCCCTCCCGCACGGTCTGCACCTGCACCTCACCGGAGCCTCGCTCCTCCCCAGCTAGCTAGCTGCCGCCAACCCGAGCCCAGCCCCGCATTTCATTAACCCACAGCCCACCATCGTCGTCGCCATCATCACCCCTTTCCTTCCCCGAGCCCCCTCGCACCACGCGGCTGGCTGCGCCTGCGCGGGCGCTCCTCCCTACATTACTGCCGACGTTGACATTGCAGATTGGCATGCCCCCTCCCCCCTCCGCTTCCCCACCGCCACCGTCACCGCTTCCGCTTCCCGCGGAGTCCTGACCCGGGGCGTCGCGATGGCGGCGACGGCCGGGGCGGCGGCGGAGATCGTGCG…	2537
	TRIAE_CS42_6AL_TGACv1_472758_AA1525700.1	A60005	0	96	458	0	41536802	41536345	771	1228	AGGTTGATTTAGTGCGGGGTCAGCTTAAAAGAGAAATGGAGAAGAAGGGAGCCCTTGATCTAAATATTTTTTCAAAAATTCATGATATCTTAGCTCATCATGTTGATAATGTTGGATCACAATCTGAAGAACCACACAGCCAGCGAGAGACATTGTCGTTGGAAAACTTGAGCAGTGATCATCTGGAGTTGCAACATGTTGCTTTACTAATTTCAGAAATAAGCGGGATATCTAAATCTGACATTAAAAAAATAACGTCTGAGCTAATTGAAGGGCTTGAAAACGCTACAGTTGCTGATTCTGCAAAACCAACAAATGGTGATAACCAAACAAGTGATGAAGCAAAAGACTCACCTGACAATGTTAAGAAGCCTGACACTGTAGCTATGCCTGAAGATT…	2537
	TRIAE_CS42_6AL_TGACv1_472758_AA1525700.1	A60005	0	96	1311	0	41536235	41534925	1227	2537	AGACATATGAGCGTGCTTTCATTCAAAGGTGGATTGATGGTGGAAACCGGACGTGCCCAAAAACTCAACAGAAGCTCCTAAACCTTACATTAACCCCAAACTATGTACTGAGAAGTTTGATATTGCAATGGTGTGAGGAAAAAGGGATCGAACCACCTACAAGATCGAAATATGAAGGTTCTTCCATAGAGGTCGGTGAGGACAGATTGGCAATTGAAGCATTAGTTCGCAATCTTTCTTGCAGCTCATTGGATGAACGGAAATCTGCTGCTGCTGAAATAAGATCCTTGGCCAAAAAAAGTACAGACAACCGCATGCTTCTAGCAGAGTCCGGTGCCATTCCTGCTCTAGTGAAACTTTTGTCCTCAAAAGACCCAAAAACCCAGGAACACGCAGTTA…	2537
	TRIAE_CS42_6AL_TGACv1_472758_AA1525700.2	A60005	0	100	2429	0	41539313	41536885	1	2429	ACGCGAACGGCAGCCAGTGGCCACCCCACCCCCAGCTCACCTCCCCTCCCCTCCCCTCCCGCACGGTCTGCACCTGCACCTCACCGGAGCCTCGCTCCTCCCCAGCTAGCTAGCTGCCGCCAACCCGAGCCCAGCCCCGCATTTCATTAACCCACAGCCCACCATCGTCGTCGCCATCATCACCCCTTTCCTTCCCCGAGCCCCCTCGCACCACGCGGCTGGCTGCGCCTGCGCGGGCGCTCCTCCCTACATTACTGCCGACGTTGACATTGCAGATTGGCATGCCCCCTCCCCCCTCCGCTTCCCCACCGCCACCGTCACCGCTTCCGCTTCCCGCGGAGTCCTGACCCGGGGCGTCGCGATGGCGGCGACGGCCGGGGCGGCGGCGGAGATCGTGCG…	4192
	TRIAE_CS42_6AL_TGACv1_472758_AA1525700.2	A60005	0	100	458	0	41536802	41536345	2426	2883	AGGTTGATTTAGTGCGGGGTCAGCTTAAAAGAGAAATGGAGAAGAAGGGAGCCCTTGATCTAAATATTTTTTCAAAAATTCATGATATCTTAGCTCATCATGTTGATAATGTTGGATCACAATCTGAAGAACCACACAGCCAGCGAGAGACATTGTCGTTGGAAAACTTGAGCAGTGATCATCTGGAGTTGCAACATGTTGCTTTACTAATTTCAGAAATAAGCGGGATATCTAAATCTGACATTAAAAAAATAACGTCTGAGCTAATTGAAGGGCTTGAAAACGCTACAGTTGCTGATTCTGCAAAACCAACAAATGGTGATAACCAAACAAGTGATGAAGCAAAAGACTCACCTGACAATGTTAAGAAGCCTGACACTGTAGCTATGCCTGAAGATT…	4192
	TRIAE_CS42_6AL_TGACv1_472758_AA1525700.2	A60005	0	100	1311	0	41536235	41534925	2882	4192	AGACATATGAGCGTGCTTTCATTCAAAGGTGGATTGATGGTGGAAACCGGACGTGCCCAAAAACTCAACAGAAGCTCCTAAACCTTACATTAACCCCAAACTATGTACTGAGAAGTTTGATATTGCAATGGTGTGAGGAAAAAGGGATCGAACCACCTACAAGATCGAAATATGAAGGTTCTTCCATAGAGGTCGGTGAGGACAGATTGGCAATTGAAGCATTAGTTCGCAATCTTTCTTGCAGCTCATTGGATGAACGGAAATCTGCTGCTGCTGAAATAAGATCCTTGGCCAAAAAAAGTACAGACAACCGCATGCTTCTAGCAGAGTCCGGTGCCATTCCTGCTCTAGTGAAACTTTTGTCCTCAAAAGACCCAAAAACCCAGGAACACGCAGTTA…	4192
	TRIAE_CS42_6AL_TGACv1_472758_AA1525700.3	A60005	0	96	656	0	41539313	41538658	1	656	ACGCGAACGGCAGCCAGTGGCCACCCCACCCCCAGCTCACCTCCCCTCCCCTCCCCTCCCGCACGGTCTGCACCTGCACCTCACCGGAGCCTCGCTCCTCCCCAGCTAGCTAGCTGCCGCCAACCCGAGCCCAGCCCCGCATTTCATTAACCCACAGCCCACCATCGTCGTCGCCATCATCACCCCTTTCCTTCCCCGAGCCCCCTCGCACCACGCGGCTGGCTGCGCCTGCGCGGGCGCTCCTCCCTACATTACTGCCGACGTTGACATTGCAGATTGGCATGCCCCCTCCCCCCTCCGCTTCCCCACCGCCACCGTCACCGCTTCCGCTTCCCGCGGAGTCCTGACCCGGGGCGTCGCGATGGCGGCGACGGCCGGGGCGGCGGCGGAGATCGTGCG…	2563
	TRIAE_CS42_6AL_TGACv1_472758_AA1525700.3	A60005	0	96	458	0	41536802	41536345	771	1228	AGGTTGATTTAGTGCGGGGTCAGCTTAAAAGAGAAATGGAGAAGAAGGGAGCCCTTGATCTAAATATTTTTTCAAAAATTCATGATATCTTAGCTCATCATGTTGATAATGTTGGATCACAATCTGAAGAACCACACAGCCAGCGAGAGACATTGTCGTTGGAAAACTTGAGCAGTGATCATCTGGAGTTGCAACATGTTGCTTTACTAATTTCAGAAATAAGCGGGATATCTAAATCTGACATTAAAAAAATAACGTCTGAGCTAATTGAAGGGCTTGAAAACGCTACAGTTGCTGATTCTGCAAAACCAACAAATGGTGATAACCAAACAAGTGATGAAGCAAAAGACTCACCTGACAATGTTAAGAAGCCTGACACTGTAGCTATGCCTGAAGATT…	2563
	TRIAE_CS42_6AL_TGACv1_472758_AA1525700.3	A60005	0	96	1052	0	41536235	41535184	1227	2278	AGACATATGAGCGTGCTTTCATTCAAAGGTGGATTGATGGTGGAAACCGGACGTGCCCAAAAACTCAACAGAAGCTCCTAAACCTTACATTAACCCCAAACTATGTACTGAGAAGTTTGATATTGCAATGGTGTGAGGAAAAAGGGATCGAACCACCTACAAGATCGAAATATGAAGGTTCTTCCATAGAGGTCGGTGAGGACAGATTGGCAATTGAAGCATTAGTTCGCAATCTTTCTTGCAGCTCATTGGATGAACGGAAATCTGCTGCTGCTGAAATAAGATCCTTGGCCAAAAAAAGTACAGACAACCGCATGCTTCTAGCAGAGTCCGGTGCCATTCCTGCTCTAGTGAAACTTTTGTCCTCAAAAGACCCAAAAACCCAGGAACACGCAGTTA…	2563
	TRIAE_CS42_6AL_TGACv1_472758_AA1525700.3	A60005	2.27e-143	96	287	0	41534811	41534525	2277	2563	AGACCAGAGATTTTGACAGCACTGAGTGCTGGTATAAATCTTACGTCGCCATCATCTGTTGCAATCCAATTTGTTAGAGGCCCCGAGTATGCTCGTCTGGACATGACAGCAACAAAGGTGATTCCGGTTTGAAAATCCACACGGTAATTGTGACCCTTTTTGCTCCAAGATCCTGGTGATGCAGGTATGGATACTGACGATGACATGCATGGACCCCCTTTTCTTTAACAGTTTGAAACTGTGTAGTCTCTTGTGAACATTTGACTTCTCAGGGGTAAGAACTTTCC	2563
	TRIAE_CS42_6AS_TGACv1_485705_AA1550580.1	A60002	0	95	4240	0	111321858	111317619	1	4240	GAAATGTATATACACATTCTAATTTGATGGCGCAAAGTCCCATTCAAAATCATGCCGCTAAAAGCACGTGTATCCTTTTAGTAATCTTCTGTCTGGCCAAGCACACACGCCAAGAATTTATTGTCTATAATGAAATGTATATACACATTCTAATTTGATATCACAAAGTCCCATTCAAAATCATGAAGCTAAAAGTATGTGTATCTTTTTAGTAAGCTTCTGTCTGGCCAAACACAGACACCAAGAATTTAGACCCTTACGTATAAAAAACATATCTTAAATCAATCGGTTTTATCTTTATAACCACAATCTCAAGGAAAAATAGAACTGCAACAAAATGTAACACAACATTAATCAAGGTTTTCAGTATCACACTGTGGATCATAGCATTGAACAATA…	7045
	TRIAE_CS42_6AS_TGACv1_485705_AA1550580.1	A60002	0	95	564	1	111317276	111316713	4420	4935	AAACGGTAATCTGATCATCAAACAATCTGACCCAAGTGATAGTGTTGATGTGCATTTTACTCCATTGAATCAAACACCATCTATAGCACTGCCTAGTCAAGCAAGTAATGTAAATGATGAAGCTAAAGTATGCCTTATGGATACATATCTTGCAAATCCACATGAAGAATATGAACATGTTGGTGTAGATGAGGAGGACCAATACTCAATTGATAGTGCTGGTTCAGATAGTGATGATGAGCTCGGAGAAAAAAAAGATATACCAAATAGTGAGCATGTAGAGGATAGCAGCGATGACGAGGAGTGGGTTACGGAAGATGCTAGACCAGATGTTATTCCAGAAATAGTGTATGATAAAGAAAACCCACCAATGCATGTTGGTGCAAAGTATCCTAATAT…	7045
	TRIAE_CS42_6AS_TGACv1_485705_AA1550580.1	A60002	0	95	1586	2	111316636	111315051	4929	6489	TGCAGGTCAAGGTTCATTTGGAGAAGCACACATGTGCTAGTACAAAGAAAAAAAAGGAGCAGCATAATGCTTCAAAGGCATGGGTGTGTGAGAAAGTCATAGACTGGATAAAAGAAGATCCTAGTGTTCGCCCAAAGGAGTTACAGAGGAGGCTACATGACAAGTACAAGATCGAGATCAGTTATACAAAAGTATTCAGGGGCAAAGGGCTAGCAATGGCTAAGTTGTTTGGTGATTGGGATGAGTCTTTTGACAAGCTGTATGCCTGGAAAGCGGAGGTTGAGAAGAGGTCTCCTGGAAGCATAGTTGCGATTGACCACATGGAGTATGATCAGAAAAAGTATTTTATACGGATGTTTGTTGGATTGAAGCCTCTCTGCGATGGATTCTTGGCTGGAT…	7045
	TRIAE_CS42_6AS_TGACv1_485705_AA1550580.1	A60002	8.18e-167	95	406	1	111314717	111314348	6640	7045	AGATCAAAGGCCATATCTGTTGCGCCTGACAGCCCTGCAATGGGCACTCGAAGCAGGAGGAGTGTTGCACCTGACAGCCCTGCAATGAGCACTCGAAGCAAGAAGAAGCTGAAACTGTGATATTCAGCAAAATTTCACATATTATTTACATATCGCAACTCTTCATGTCTAATTTATCTATAGACTTTGCTTATGTGAACAACCTACTCTCGGTTGTGGTCTTTTGGTAGGGATGGAAACTTGAGTTTACT------------------------------------TATGCATGACTGAATTTGGTGTTTGCTGAATGGTTTCTAAATGATGTGAACTTTGATGAGTAATATTCTGTAGCTGAAGTATATATATGCTGATACTATTATCTGTGCACTG…	7045
	TRIAE_CS42_6AS_TGACv1_485705_AA1550580.2	A60002	0	94	4240	0	111321858	111317619	1	4240	GAAATGTATATACACATTCTAATTTGATGGCGCAAAGTCCCATTCAAAATCATGCCGCTAAAAGCACGTGTATCCTTTTAGTAATCTTCTGTCTGGCCAAGCACACACGCCAAGAATTTATTGTCTATAATGAAATGTATATACACATTCTAATTTGATATCACAAAGTCCCATTCAAAATCATGAAGCTAAAAGTATGTGTATCTTTTTAGTAAGCTTCTGTCTGGCCAAACACAGACACCAAGAATTTAGACCCTTACGTATAAAAAACATATCTTAAATCAATCGGTTTTATCTTTATAACCACAATCTCAAGGAAAAATAGAACTGCAACAAAATGTAACACAACATTAATCAAGGTTTTCAGTATCACACTGTGGATCATAGCATTGAACAATA…	6885
	TRIAE_CS42_6AS_TGACv1_485705_AA1550580.2	A60002	3.64e-133	94	269	0	111317276	111317008	4420	4688	AAACGGTAATCTGATCATCAAACAATCTGACCCAAGTGATAGTGTTGATGTGCATTTTACTCCATTGAATCAAACACCATCTATAGCACTGCCTAGTCAAGCAAGTAATGTAAATGATGAAGCTAAAGTATGCCTTATGGATACATATCTTGCAAATCCACATGAAGAATATGAACATGTTGGTGTAGATGAGGAGGACCAATACTCAATTGATAGTGCTGGTTCAGATAGTGATGATGAGCTCGGAGAAAAAAAAGATATACCAAATA	6885
	TRIAE_CS42_6AS_TGACv1_485705_AA1550580.2	A60002	3.41e-108	94	223	0	111316935	111316713	4689	4911	AAATAGTGTATGATAAAGAAAACCCACCAATGCATGTTGGTGCAAAGTATCCTAATATTGAAGAGTTTAGGTTGGCAATTGCTACATATGCCATAAAGAAAGAGTTTGATTTTCAAGTTGACAAAAGTGAGCCTACACGATTCAGGGCTCATTGTCGCGAGTCTAAAGATTGCACATGGAGAATTCATGTTGGGACGTTGGATGATGGAGAAACTATGGAGGT	6885
	TRIAE_CS42_6AS_TGACv1_485705_AA1550580.2	A60002	0	94	612	0	111316636	111316025	4905	5516	TGCAGGTCAAGGTTCATTTGGAGAAGCACACATGTGCTAGTACAAAGAAAAAAAAGGAGCAGCATAATGCTTCAAAGGCATGGGTGTGTGAGAAAGTCATAGACTGGATAAAAGAAGATCCTAGTGTTCGCCCAAAGGAGTTACAGAGGAGGCTACATGACAAGTACAAGATCGAGATCAGTTATACAAAAGTATTCAGGGGCAAAGGGCTAGCAATGGCTAAGTTGTTTGGTGATTGGGATGAGTCTTTTGACAAGCTGTATGCCTGGAAAGCGGAGGTTGAGAAGAGGTCTCCTGGAAGCATAGTTGCGATTGACCACATGGAGTATGATCAGAAAAAGTATTTTATACGGATGTTTGTTGGATTGAAGCCTCTCTGCGATGGATTCTTGGCTGGAT…	6885
	TRIAE_CS42_6AS_TGACv1_485705_AA1550580.2	A60002	3.19e-121	94	247	0	111315854	111315608	5513	5759	GCAGCCATAGAGCAGAAAAGGGCTGCTGCAATTACATACTTAAAGAAGTACCACAGCAGGCTATGGTCAAGGAGCAAATATTCATGTTCCTCAAAAGTGGATTATGTGACAAATAATTTGGCCGAGTGTTTCAACAACTGGATCCACAAGCACAAAGGTTTAATGTTGTTTCAGCTCATGGACAAGATCAAGAGGAAGATTACCGTTAAGCATGAGAAGAGGAGAAGGGTTGCTAGGAAATTGCAAG	6885
	TRIAE_CS42_6AS_TGACv1_485705_AA1550580.2	A60002	0	94	475	2	111315521	111315048	5752	6219	ATTGCA-GAGGTTGCCGAGTGTGCTGCGCTGGGTGGCAAGCGCCACATTACTGATCTATCAAATAGGACATGCACATGCCGGGCATTTCAAGTCTCTGGGAAGCCTTGCAAACATGCAATCAGCTTTATTACTGGAATTAGGGGAGTCACCATAGCAGATTTTGTTGATGACTATTACAGCGTTGCCAAGTTCACTGCAGCTTATGCCCATGTTCTTCCTGGCCTGACCGACATGTCTCAATGGCCAAGTGTGAACAAAGATTTCATTTTGAATCTCCCAATCCTTAGGAGGGCCCCTGGGAGGCCAAAAGTACAGAGGCATAAAAGTGGTGCCGAGAATAGCAAGGGCAAGGGAAATAAAGGCCAGCACCAATGTCCAATTTGCAAGGCCTATGGACA…	6885
	TRIAE_CS42_6AS_TGACv1_485705_AA1550580.2	A60002	8e-167	94	406	1	111314717	111314348	6480	6885	AGATCAAAGGCCATATCTGTTGCGCCTGACAGCCCTGCAATGGGCACTCGAAGCAGGAGGAGTGTTGCACCTGACAGCCCTGCAATGAGCACTCGAAGCAAGAAGAAGCTGAAACTGTGATATTCAGCAAAATTTCACATATTATTTACATATCGCAACTCTTCATGTCTAATTTATCTATAGACTTTGCTTATGTGAACAACCTACTCTCGGTTGTGGTCTTTTGGTAGGGATGGAAACTTGAGTTTACT------------------------------------TATGCATGACTGAATTTGGTGTTTGCTGAATGGTTTCTAAATGATGTGAACTTTGATGAGTAATATTCTGTAGCTGAAGTATATATATGCTGATACTATTATCTGTGCACTG…	6885
	TRIAE_CS42_6AS_TGACv1_485705_AA1550580.3	A60002	0	94	4240	0	111321858	111317619	1	4240	GAAATGTATATACACATTCTAATTTGATGGCGCAAAGTCCCATTCAAAATCATGCCGCTAAAAGCACGTGTATCCTTTTAGTAATCTTCTGTCTGGCCAAGCACACACGCCAAGAATTTATTGTCTATAATGAAATGTATATACACATTCTAATTTGATATCACAAAGTCCCATTCAAAATCATGAAGCTAAAAGTATGTGTATCTTTTTAGTAAGCTTCTGTCTGGCCAAACACAGACACCAAGAATTTAGACCCTTACGTATAAAAAACATATCTTAAATCAATCGGTTTTATCTTTATAACCACAATCTCAAGGAAAAATAGAACTGCAACAAAATGTAACACAACATTAATCAAGGTTTTCAGTATCACACTGTGGATCATAGCATTGAACAATA…	7158
	TRIAE_CS42_6AS_TGACv1_485705_AA1550580.3	A60002	0	94	564	1	111317276	111316713	4420	4935	AAACGGTAATCTGATCATCAAACAATCTGACCCAAGTGATAGTGTTGATGTGCATTTTACTCCATTGAATCAAACACCATCTATAGCACTGCCTAGTCAAGCAAGTAATGTAAATGATGAAGCTAAAGTATGCCTTATGGATACATATCTTGCAAATCCACATGAAGAATATGAACATGTTGGTGTAGATGAGGAGGACCAATACTCAATTGATAGTGCTGGTTCAGATAGTGATGATGAGCTCGGAGAAAAAAAAGATATACCAAATAGTGAGCATGTAGAGGATAGCAGCGATGACGAGGAGTGGGTTACGGAAGATGCTAGACCAGATGTTATTCCAGAAATAGTGTATGATAAAGAAAACCCACCAATGCATGTTGGTGCAAAGTATCCTAATAT…	7158
	TRIAE_CS42_6AS_TGACv1_485705_AA1550580.3	A60002	0	94	1589	2	111316636	111315048	4929	6492	TGCAGGTCAAGGTTCATTTGGAGAAGCACACATGTGCTAGTACAAAGAAAAAAAAGGAGCAGCATAATGCTTCAAAGGCATGGGTGTGTGAGAAAGTCATAGACTGGATAAAAGAAGATCCTAGTGTTCGCCCAAAGGAGTTACAGAGGAGGCTACATGACAAGTACAAGATCGAGATCAGTTATACAAAAGTATTCAGGGGCAAAGGGCTAGCAATGGCTAAGTTGTTTGGTGATTGGGATGAGTCTTTTGACAAGCTGTATGCCTGGAAAGCGGAGGTTGAGAAGAGGTCTCCTGGAAGCATAGTTGCGATTGACCACATGGAGTATGATCAGAAAAAGTATTTTATACGGATGTTTGTTGGATTGAAGCCTCTCTGCGATGGATTCTTGGCTGGAT…	7158
	TRIAE_CS42_6AS_TGACv1_485705_AA1550580.3	A60002	8.32e-167	94	406	1	111314717	111314348	6753	7158	AGATCAAAGGCCATATCTGTTGCGCCTGACAGCCCTGCAATGGGCACTCGAAGCAGGAGGAGTGTTGCACCTGACAGCCCTGCAATGAGCACTCGAAGCAAGAAGAAGCTGAAACTGTGATATTCAGCAAAATTTCACATATTATTTACATATCGCAACTCTTCATGTCTAATTTATCTATAGACTTTGCTTATGTGAACAACCTACTCTCGGTTGTGGTCTTTTGGTAGGGATGGAAACTTGAGTTTACT------------------------------------TATGCATGACTGAATTTGGTGTTTGCTGAATGGTTTCTAAATGATGTGAACTTTGATGAGTAATATTCTGTAGCTGAAGTATATATATGCTGATACTATTATCTGTGCACTG…	7158
	TRIAE_CS42_6BL_TGACv1_499355_AA1579140.1	B60004	0	59	532	0	43160876	43161407	1	532	AGCTTCCTGGTACATAGAAAATGTTGGACAAATCTCAATTGATTCTGGATTTTTAAGTGTGAACATGAAGTTTGAATTTGTACAGAATGAGTAACTTGCATTTCTGCTCGACATCAAAACATAGAATTAAAATCTTTAAGAAAAATCGCAAATTCTACTAGTATTAAACTTAGATTTATAATTCAATTTTTTTTTTGGAAACGAGGTGCTAGAGAAATCAGGGCCGTACAGCCTTCTTGCAAAACCACCAAAACGCCTCAAAAATTCGAAGATAACGAACGCATCCACCTGCTCGGATACGCGACTAATGGAGGCGCTGCGGGTATGGAGGGCTTCCTTCAATCTCCTCGGCTTCGCGGCCTCCCGCGCCGCCGCCGCCTCGGCCGGGAGGGCCCACCG…	2819
	TRIAE_CS42_6BL_TGACv1_499355_AA1579140.1	B60004	3.05e-104	59	218	0	43161537	43161754	528	745	AGGTCGAGGAGCTAAGAGGGAAGGGCTACGAACCGTACGCGTACAAGTGGGACAGGACTCACACGACCAAGGAGCTTCAGGAGAGGTACACCCATCTCGAGAATGGTGAAGTCTGCACCGAGGCGTCGGTTTCCATTGCTGGTAGGATCGTTGCCCGAAGAGCGTTTGGAAAGCTTGTTTTCATGACCATAAGAGACGACTCCGGAACTATTCAGGTT	2819
	TRIAE_CS42_6BL_TGACv1_499355_AA1579140.1	B60004	1.58e-101	59	213	0	43172961	43173173	1394	1606	CAGGGAACTGAAATCTCTCTGGAAAGACCATGGAGAAGGGAAACCATGCATCGTCTTGTCGAAGAAGCAACAGGAGTAGACTTCAATAGTTTTGGAGATGTTGAATCTGCTAAAAATGCTGCAAAAGGGCTGCTGGGGTTCAAAACAGAGAGCAGTGAGAGTACTTCATTGCAAGCTTGTTCATCTGTTGGACATGTTCTCAACGAGGTATTT	2819
	TRIAE_CS42_6BL_TGACv1_499355_AA1579140.1	B60004	0	59	696	0	43176271	43176966	2124	2819	GGGCCTTGGTATCGACCGGTTAGTAATGCTTTTGACAAACTCTGCCAGCATAAGGGACGTTATCGCCTTTCCAGTCCTGAAGCTTCAGCAATAGGACCTTTGCTCAACGTAGGGAGAGATGCAATTTAGAAAAGGCCGAGCCAAGAAGAGATTCGGCGGAGGGCAGGCCTGGCGCAGTGGTGAAGTCCTCCCCACTTGTGCCAAGAGGTCCTGGGTTCGAACCAGCCTCTCTGCATTGCACTTTGCAGGGGTAAGACTAGGTTCCTATAATCCCTCCCCAGACCCCACCTTGTGTGGGAGCTTCTATGCACTGGGTCTGTTCTTTTTTTTCGAGAAGAGATTCGGCGCATCCTGTGTCTTATGTTGAAGCAGTTTTGTTGTGTCTGACCAATATTTCGA…	2819
	TRIAE_CS42_6BL_TGACv1_499355_AA1579140.2	B60004	0	62	532	0	43160876	43161407	1	532	AGCTTCCTGGTACATAGAAAATGTTGGACAAATCTCAATTGATTCTGGATTTTTAAGTGTGAACATGAAGTTTGAATTTGTACAGAATGAGTAACTTGCATTTCTGCTCGACATCAAAACATAGAATTAAAATCTTTAAGAAAAATCGCAAATTCTACTAGTATTAAACTTAGATTTATAATTCAATTTTTTTTTTGGAAACGAGGTGCTAGAGAAATCAGGGCCGTACAGCCTTCTTGCAAAACCACCAAAACGCCTCAAAAATTCGAAGATAACGAACGCATCCACCTGCTCGGATACGCGACTAATGGAGGCGCTGCGGGTATGGAGGGCTTCCTTCAATCTCCTCGGCTTCGCGGCCTCCCGCGCCGCCGCCGCCTCGGCCGGGAGGGCCCACCG…	2652
	TRIAE_CS42_6BL_TGACv1_499355_AA1579140.2	B60004	2.87e-104	62	218	0	43161537	43161754	528	745	AGGTCGAGGAGCTAAGAGGGAAGGGCTACGAACCGTACGCGTACAAGTGGGACAGGACTCACACGACCAAGGAGCTTCAGGAGAGGTACACCCATCTCGAGAATGGTGAAGTCTGCACCGAGGCGTCGGTTTCCATTGCTGGTAGGATCGTTGCCCGAAGAGCGTTTGGAAAGCTTGTTTTCATGACCATAAGAGACGACTCCGGAACTATTCAGGTT	2652
	TRIAE_CS42_6BL_TGACv1_499355_AA1579140.2	B60004	1.49e-101	62	213	0	43172961	43173173	1394	1606	CAGGGAACTGAAATCTCTCTGGAAAGACCATGGAGAAGGGAAACCATGCATCGTCTTGTCGAAGAAGCAACAGGAGTAGACTTCAATAGTTTTGGAGATGTTGAATCTGCTAAAAATGCTGCAAAAGGGCTGCTGGGGTTCAAAACAGAGAGCAGTGAGAGTACTTCATTGCAAGCTTGTTCATCTGTTGGACATGTTCTCAACGAGGTATTT	2652
	TRIAE_CS42_6BL_TGACv1_499355_AA1579140.2	B60004	0	62	696	0	43176271	43176966	1957	2652	GGGCCTTGGTATCGACCGGTTAGTAATGCTTTTGACAAACTCTGCCAGCATAAGGGACGTTATCGCCTTTCCAGTCCTGAAGCTTCAGCAATAGGACCTTTGCTCAACGTAGGGAGAGATGCAATTTAGAAAAGGCCGAGCCAAGAAGAGATTCGGCGGAGGGCAGGCCTGGCGCAGTGGTGAAGTCCTCCCCACTTGTGCCAAGAGGTCCTGGGTTCGAACCAGCCTCTCTGCATTGCACTTTGCAGGGGTAAGACTAGGTTCCTATAATCCCTCCCCAGACCCCACCTTGTGTGGGAGCTTCTATGCACTGGGTCTGTTCTTTTTTTTCGAGAAGAGATTCGGCGCATCCTGTGTCTTATGTTGAAGCAGTTTTGTTGTGTCTGACCAATATTTCGA…	2652
	TRIAE_CS42_6BL_TGACv1_499355_AA1579140.3	B60004	0	85	532	0	43160876	43161407	1	532	AGCTTCCTGGTACATAGAAAATGTTGGACAAATCTCAATTGATTCTGGATTTTTAAGTGTGAACATGAAGTTTGAATTTGTACAGAATGAGTAACTTGCATTTCTGCTCGACATCAAAACATAGAATTAAAATCTTTAAGAAAAATCGCAAATTCTACTAGTATTAAACTTAGATTTATAATTCAATTTTTTTTTTGGAAACGAGGTGCTAGAGAAATCAGGGCCGTACAGCCTTCTTGCAAAACCACCAAAACGCCTCAAAAATTCGAAGATAACGAACGCATCCACCTGCTCGGATACGCGACTAATGGAGGCGCTGCGGGTATGGAGGGCTTCCTTCAATCTCCTCGGCTTCGCGGCCTCCCGCGCCGCCGCCGCCTCGGCCGGGAGGGCCCACCG…	4303
	TRIAE_CS42_6BL_TGACv1_499355_AA1579140.3	B60004	4.68e-104	85	218	0	43161537	43161754	528	745	AGGTCGAGGAGCTAAGAGGGAAGGGCTACGAACCGTACGCGTACAAGTGGGACAGGACTCACACGACCAAGGAGCTTCAGGAGAGGTACACCCATCTCGAGAATGGTGAAGTCTGCACCGAGGCGTCGGTTTCCATTGCTGGTAGGATCGTTGCCCGAAGAGCGTTTGGAAAGCTTGTTTTCATGACCATAAGAGACGACTCCGGAACTATTCAGGTT	4303
	TRIAE_CS42_6BL_TGACv1_499355_AA1579140.3	B60004	2.42e-101	85	213	0	43172961	43173173	1394	1606	CAGGGAACTGAAATCTCTCTGGAAAGACCATGGAGAAGGGAAACCATGCATCGTCTTGTCGAAGAAGCAACAGGAGTAGACTTCAATAGTTTTGGAGATGTTGAATCTGCTAAAAATGCTGCAAAAGGGCTGCTGGGGTTCAAAACAGAGAGCAGTGAGAGTACTTCATTGCAAGCTTGTTCATCTGTTGGACATGTTCTCAACGAGGTATTT	4303
	TRIAE_CS42_6BL_TGACv1_499355_AA1579140.3	B60004	0	85	2011	0	43174105	43176115	1599	3609	AGGTCTTTGAGACTGTTGTTGAATCAACTCTTGTTCAACCAACATTTGTTCTTGACTACCCAGTTGAGATATCACCATTAGCGAAACCACATCGGAGGTAATTCTGTTAATTTGGAAAAGCTATGTGTTCCAAAATTATTGCTATAAGGAAGTATTCATTTACTTCATTAGTGATTTAGTGTGATATGTCTCCCTGTTTTATTATCGACTTAATATTATCCACTGAAAGTTCTCCTTTTGTAATACAAATGACCGACAGGACAAATACCATTACGAATCAGGTATAGTTGAAGTACAGCTTTGTCCTGATATTAGTAGATTACATGCTACCGTGCAGATAATATTAGTAGATTACATGCTACCGCACAGAATCAAGTATAGTCGAAGTACAGCTTTGTC…	4303
	TRIAE_CS42_6BL_TGACv1_499355_AA1579140.3	B60004	0	85	696	0	43176271	43176966	3608	4303	GGGCCTTGGTATCGACCGGTTAGTAATGCTTTTGACAAACTCTGCCAGCATAAGGGACGTTATCGCCTTTCCAGTCCTGAAGCTTCAGCAATAGGACCTTTGCTCAACGTAGGGAGAGATGCAATTTAGAAAAGGCCGAGCCAAGAAGAGATTCGGCGGAGGGCAGGCCTGGCGCAGTGGTGAAGTCCTCCCCACTTGTGCCAAGAGGTCCTGGGTTCGAACCAGCCTCTCTGCATTGCACTTTGCAGGGGTAAGACTAGGTTCCTATAATCCCTCCCCAGACCCCACCTTGTGTGGGAGCTTCTATGCACTGGGTCTGTTCTTTTTTTTCGAGAAGAGATTCGGCGCATCCTGTGTCTTATGTTGAAGCAGTTTTGTTGTGTCTGACCAATATTTCGA…	4303
	TRIAE_CS42_6BL_TGACv1_499355_AA1579140.4	B60004	0	60	411	1	43160876	43161285	1	411	AGCTTCCTGGTACATAGAAAATGTTGGACAAATCTCAATTGATTCTGGATTTTTAAGTGTGAACATGAAGTTTGAATTTGTACAGAATGAGTAACTTGCATTTCTGCTCGACATCAAAACATAGAATTAAAATCTTTAAGAAAAATCGCAAATTCTACTAGTATTAAACTTAGATTTATAATTCAATTTTTTTTTTGGAAACGAGGTGCTAGAGAAATCAGGGCCGTACAGCCTTCTTGCAAAACCACCAAAACGCCTCAAAAATTCGAAGATAACGAACGCATCCACCTGCTCGGATACGCGACTAATGGAGGCGCTGCGGGTATGGAGGGCTTCCTTCAATCTCCTCGGCTTCGCGGCCTCCCGCGCCGCCGCCGCCTCGGCCGGGAGGGCCCA-CC…	2579
	TRIAE_CS42_6BL_TGACv1_499355_AA1579140.4	B60004	2.79e-104	60	218	0	43161537	43161754	455	672	AGGTCGAGGAGCTAAGAGGGAAGGGCTACGAACCGTACGCGTACAAGTGGGACAGGACTCACACGACCAAGGAGCTTCAGGAGAGGTACACCCATCTCGAGAATGGTGAAGTCTGCACCGAGGCGTCGGTTTCCATTGCTGGTAGGATCGTTGCCCGAAGAGCGTTTGGAAAGCTTGTTTTCATGACCATAAGAGACGACTCCGGAACTATTCAGGTT	2579
	TRIAE_CS42_6BL_TGACv1_499355_AA1579140.4	B60004	1.44e-101	60	213	0	43172961	43173173	1321	1533	CAGGGAACTGAAATCTCTCTGGAAAGACCATGGAGAAGGGAAACCATGCATCGTCTTGTCGAAGAAGCAACAGGAGTAGACTTCAATAGTTTTGGAGATGTTGAATCTGCTAAAAATGCTGCAAAAGGGCTGCTGGGGTTCAAAACAGAGAGCAGTGAGAGTACTTCATTGCAAGCTTGTTCATCTGTTGGACATGTTCTCAACGAGGTATTT	2579
	TRIAE_CS42_6BL_TGACv1_499355_AA1579140.4	B60004	0	60	696	0	43176271	43176966	1884	2579	GGGCCTTGGTATCGACCGGTTAGTAATGCTTTTGACAAACTCTGCCAGCATAAGGGACGTTATCGCCTTTCCAGTCCTGAAGCTTCAGCAATAGGACCTTTGCTCAACGTAGGGAGAGATGCAATTTAGAAAAGGCCGAGCCAAGAAGAGATTCGGCGGAGGGCAGGCCTGGCGCAGTGGTGAAGTCCTCCCCACTTGTGCCAAGAGGTCCTGGGTTCGAACCAGCCTCTCTGCATTGCACTTTGCAGGGGTAAGACTAGGTTCCTATAATCCCTCCCCAGACCCCACCTTGTGTGGGAGCTTCTATGCACTGGGTCTGTTCTTTTTTTTCGAGAAGAGATTCGGCGCATCCTGTGTCTTATGTTGAAGCAGTTTTGTTGTGTCTGACCAATATTTCGA…	2579
	TRIAE_CS42_6BL_TGACv1_501000_AA1612460.1	B60005	3.2e-171	82	338	0	30691928	30691591	1	338	AGGCCGTTCGCTCGCAAAGTGTAGCCAGCAGCCGGCCGCTCGCTAGACCGGGCCTGCCTAGACAAAATAGGATTCTGTGTCCGTCACCACAACGCCGCGGCCATTTTCACTTTCCAGTATCCACCCGCGGCGGCGCTCCTCCTCATTGTTGAATCCCGCCCCACCTGCTCCGCGCTCGAACTGCTCGTCTGCTCGCGCCGCCCACCTCTCGCTCACGGACGGGGCGAGCTCCGGCGGCTCCGGAAGAAATCGGGGCAGGGCTTGGCCGCGGGAGCTCCCCTCGACGAGCTTGGAGACGTCGGTGCCCGCCTGCTCTCGGATTCACGGGTCGAGCTCAG	1766
	TRIAE_CS42_6BL_TGACv1_501000_AA1612460.1	B60005	0	82	502	0	30691508	30691007	336	837	CAGCAGGGCGCGTCACCTGTTCGACGGAATGCTCAGCAAGACAGCGGCGAGCGGCAAGGGTCAATTCGGTGACCTCCCTGACGACCTCCTTCGGCACGTGCTGTCCTTTCTGCCTGCGGCTGATGCCCTGCAGACTTGCGTGCTCGACACCGGGTGGCGTGACCATTGGAGGCGCACCACCAGCCTGCCACTCATCTTTGACCAGTCGAGTTTCCCGAGCTCCGAACGTTTCAAACAGCTGGTGAACCTCTTCATCCACCTCCGCGGGGACTCACCTCTCGACAAGTGCAAGATCGTTGGCTGTCTTGATGATGATGATGATGAGCGCACATACACAAACACCATGCTGTTGATCCAGTACGCTCTAAAGTGCCAAGTTAAGGAGCTCCTGCTCAGTGT…	1766
	TRIAE_CS42_6BL_TGACv1_501000_AA1612460.1	B60005	0	82	608	0	30688591	30687984	1159	1766	GTTTCAGTTTCCAGAAGCCTATGCGTCCCTTGCCTCGGTCTACCGCAGAACCAGGCGTCCCCCTGACACCGCTTGGGATGCGATACATGCTCGCTTGTGATGGTGGTCTGAAGCCTCATGTCTCTCTGAATATGTCTGTAACGACAGCCCTGTTAGTTGTTACCGCCATAATCAGTTTCCAGCTTTCTATCCTTTGGTACTGTACTGGAAGCCTGCGTGTTTGTTGTTTGGTGAAACTCATGAAAATGGATTTTAGCTGCTGCGCGTTCTTTTGGATGAGTAGTTGGACCTGAGCTTGGTTTAAAACCAGGAGGCAACACCTTTTGTTGCATCTTCTCTTTACCCTGTTGCAGTGTCCATGTTTCAAATCTTCGAGTTTGCCTGTCTGATGGCACCATC…	1766
	TRIAE_CS42_6BL_TGACv1_501000_AA1612460.2	B60005	1.46e-171	94	339	0	30691928	30691590	1	339	AGGCCGTTCGCTCGCAAAGTGTAGCCAGCAGCCGGCCGCTCGCTAGACCGGGCCTGCCTAGACAAAATAGGATTCTGTGTCCGTCACCACAACGCCGCGGCCATTTTCACTTTCCAGTATCCACCCGCGGCGGCGCTCCTCCTCATTGTTGAATCCCGCCCCACCTGCTCCGCGCTCGAACTGCTCGTCTGCTCGCGCCGCCCACCTCTCGCTCACGGACGGGGCGAGCTCCGGCGGCTCCGGAAGAAATCGGGGCAGGGCTTGGCCGCGGGAGCTCCCCTCGACGAGCTTGGAGACGTCGGTGCCCGCCTGCTCTCGGATTCACGGGTCGAGCTCAGG	2784
	TRIAE_CS42_6BL_TGACv1_501000_AA1612460.2	B60005	0	94	1670	0	30691505	30689836	336	2005	CAGGGCGCGTCACCTGTTCGACGGAATGCTCAGCAAGACAGCGGCGAGCGGCAAGGGTCAATTCGGTGACCTCCCTGACGACCTCCTTCGGCACGTGCTGTCCTTTCTGCCTGCGGCTGATGCCCTGCAGACTTGCGTGCTCGACACCGGGTGGCGTGACCATTGGAGGCGCACCACCAGCCTGCCACTCATCTTTGACCAGTCGAGTTTCCCGAGCTCCGAACGTTTCAAACAGCTGGTGAACCTCTTCATCCACCTCCGCGGGGACTCACCTCTCGACAAGTGCAAGATCGTTGGCTGTCTTGATGATGATGATGATGAGCGCACATACACAAACACCATGCTGTTGATCCAGTACGCTCTAAAGTGCCAAGTTAAGGAGCTCCTGCTCAGTGTTGC…	2784
	TRIAE_CS42_6BL_TGACv1_501000_AA1612460.2	B60005	0	94	608	0	30688591	30687984	2177	2784	GTTTCAGTTTCCAGAAGCCTATGCGTCCCTTGCCTCGGTCTACCGCAGAACCAGGCGTCCCCCTGACACCGCTTGGGATGCGATACATGCTCGCTTGTGATGGTGGTCTGAAGCCTCATGTCTCTCTGAATATGTCTGTAACGACAGCCCTGTTAGTTGTTACCGCCATAATCAGTTTCCAGCTTTCTATCCTTTGGTACTGTACTGGAAGCCTGCGTGTTTGTTGTTTGGTGAAACTCATGAAAATGGATTTTAGCTGCTGCGCGTTCTTTTGGATGAGTAGTTGGACCTGAGCTTGGTTTAAAACCAGGAGGCAACACCTTTTGTTGCATCTTCTCTTTACCCTGTTGCAGTGTCCATGTTTCAAATCTTCGAGTTTGCCTGTCTGATGGCACCATC…	2784
	TRIAE_CS42_6BL_TGACv1_501000_AA1612460.3	B60005	3.35e-171	82	338	0	30691928	30691591	1	338	AGGCCGTTCGCTCGCAAAGTGTAGCCAGCAGCCGGCCGCTCGCTAGACCGGGCCTGCCTAGACAAAATAGGATTCTGTGTCCGTCACCACAACGCCGCGGCCATTTTCACTTTCCAGTATCCACCCGCGGCGGCGCTCCTCCTCATTGTTGAATCCCGCCCCACCTGCTCCGCGCTCGAACTGCTCGTCTGCTCGCGCCGCCCACCTCTCGCTCACGGACGGGGCGAGCTCCGGCGGCTCCGGAAGAAATCGGGGCAGGGCTTGGCCGCGGGAGCTCCCCTCGACGAGCTTGGAGACGTCGGTGCCCGCCTGCTCTCGGATTCACGGGTCGAGCTCAG	1847
	TRIAE_CS42_6BL_TGACv1_501000_AA1612460.3	B60005	0	82	580	0	30691508	30690929	336	915	CAGCAGGGCGCGTCACCTGTTCGACGGAATGCTCAGCAAGACAGCGGCGAGCGGCAAGGGTCAATTCGGTGACCTCCCTGACGACCTCCTTCGGCACGTGCTGTCCTTTCTGCCTGCGGCTGATGCCCTGCAGACTTGCGTGCTCGACACCGGGTGGCGTGACCATTGGAGGCGCACCACCAGCCTGCCACTCATCTTTGACCAGTCGAGTTTCCCGAGCTCCGAACGTTTCAAACAGCTGGTGAACCTCTTCATCCACCTCCGCGGGGACTCACCTCTCGACAAGTGCAAGATCGTTGGCTGTCTTGATGATGATGATGATGAGCGCACATACACAAACACCATGCTGTTGATCCAGTACGCTCTAAAGTGCCAAGTTAAGGAGCTCCTGCTCAGTGT…	1847
	TRIAE_CS42_6BL_TGACv1_501000_AA1612460.3	B60005	0	82	608	0	30688591	30687984	1240	1847	GTTTCAGTTTCCAGAAGCCTATGCGTCCCTTGCCTCGGTCTACCGCAGAACCAGGCGTCCCCCTGACACCGCTTGGGATGCGATACATGCTCGCTTGTGATGGTGGTCTGAAGCCTCATGTCTCTCTGAATATGTCTGTAACGACAGCCCTGTTAGTTGTTACCGCCATAATCAGTTTCCAGCTTTCTATCCTTTGGTACTGTACTGGAAGCCTGCGTGTTTGTTGTTTGGTGAAACTCATGAAAATGGATTTTAGCTGCTGCGCGTTCTTTTGGATGAGTAGTTGGACCTGAGCTTGGTTTAAAACCAGGAGGCAACACCTTTTGTTGCATCTTCTCTTTACCCTGTTGCAGTGTCCATGTTTCAAATCTTCGAGTTTGCCTGTCTGATGGCACCATC…	1847
	TRIAE_CS42_6BL_TGACv1_501000_AA1612460.4	B60005	8.69e-172	77	339	0	30691928	30691590	1	339	AGGCCGTTCGCTCGCAAAGTGTAGCCAGCAGCCGGCCGCTCGCTAGACCGGGCCTGCCTAGACAAAATAGGATTCTGTGTCCGTCACCACAACGCCGCGGCCATTTTCACTTTCCAGTATCCACCCGCGGCGGCGCTCCTCCTCATTGTTGAATCCCGCCCCACCTGCTCCGCGCTCGAACTGCTCGTCTGCTCGCGCCGCCCACCTCTCGCTCACGGACGGGGCGAGCTCCGGCGGCTCCGGAAGAAATCGGGGCAGGGCTTGGCCGCGGGAGCTCCCCTCGACGAGCTTGGAGACGTCGGTGCCCGCCTGCTCTCGGATTCACGGGTCGAGCTCAGG	1674
	TRIAE_CS42_6BL_TGACv1_501000_AA1612460.4	B60005	6.25e-180	77	354	0	30691505	30691152	336	689	CAGGGCGCGTCACCTGTTCGACGGAATGCTCAGCAAGACAGCGGCGAGCGGCAAGGGTCAATTCGGTGACCTCCCTGACGACCTCCTTCGGCACGTGCTGTCCTTTCTGCCTGCGGCTGATGCCCTGCAGACTTGCGTGCTCGACACCGGGTGGCGTGACCATTGGAGGCGCACCACCAGCCTGCCACTCATCTTTGACCAGTCGAGTTTCCCGAGCTCCGAACGTTTCAAACAGCTGGTGAACCTCTTCATCCACCTCCGCGGGGACTCACCTCTCGACAAGTGCAAGATCGTTGGCTGTCTTGATGATGATGATGATGAGCGCACATACACAAACACCATGCTGTTGATCCA	1674
	TRIAE_CS42_6BL_TGACv1_501000_AA1612460.4	B60005	0	77	608	0	30688591	30687984	1067	1674	GTTTCAGTTTCCAGAAGCCTATGCGTCCCTTGCCTCGGTCTACCGCAGAACCAGGCGTCCCCCTGACACCGCTTGGGATGCGATACATGCTCGCTTGTGATGGTGGTCTGAAGCCTCATGTCTCTCTGAATATGTCTGTAACGACAGCCCTGTTAGTTGTTACCGCCATAATCAGTTTCCAGCTTTCTATCCTTTGGTACTGTACTGGAAGCCTGCGTGTTTGTTGTTTGGTGAAACTCATGAAAATGGATTTTAGCTGCTGCGCGTTCTTTTGGATGAGTAGTTGGACCTGAGCTTGGTTTAAAACCAGGAGGCAACACCTTTTGTTGCATCTTCTCTTTACCCTGTTGCAGTGTCCATGTTTCAAATCTTCGAGTTTGCCTGTCTGATGGCACCATC…	1674
	TRIAE_CS42_6BS_TGACv1_514524_AA1660940.1	B60001	2.03e-135	72	272	0	130963410	130963681	1	272	CGAGCCAAGTGGCCGCCCAGCATCCTCCCACCACCATCCCATCCCATCCGCCTTTATTTAATAAACAAAACCGGATAAGATAACGCATCCATCGATAACCCCAACGGGTTAACGAGCCGCAGCAAACAAGCAAGCGGACAAACGCCCCCGACCCCCTCTCGCTCCTGCCGTCGCCCTCACCACCGTGATCCGATCATACACGCGCGCGCGCGAGCCCTCCCCCGCCTCGACGTCGCCCGCGCCTCCCTTCCCTTCCCGCGAGCAGGCCGAGG	1660
	TRIAE_CS42_6BS_TGACv1_514524_AA1660940.1	B60001	0	72	477	0	130966523	130966999	653	1129	CAGTGAACCAAAATACATGTTTTTTACAAGACACTACTAGCACTGCAATTCCAGATAGCTTCCTACACAATGGAAATTCTAGTGGTGTAATAAATGGCGCTCCTGCTACTGACCAGTTTATCTATGGTGGTAAAGTTGTCCATGGTCTTCCTAGTGGTATGGATGCTTCAGTTAGTCTACTATCAGCGCATAATTCGACTGGTGCACAGTTTAATGGAGACAATGGCACAACAATAAAGGCAGAGTCTAGCTTTTCGAGCAATCCAGAGTTTGCATTCTGCAACGAGAACACTTACCTAGAGCCTTGCCAATCAATTGGGGATGCCTCTGGTGGGTCCTTTAGTAGCTCTGAACTGAATGGGCAACCACTTGGTGATACAATTCTTGACATGGATACGT…	1660
	TRIAE_CS42_6BS_TGACv1_514524_AA1660940.1	B60001	0	72	450	0	130968294	130968743	1211	1660	CAGTTTGAGTAGTGATGCGCCATCTGTACAGAGTCGTCCTTTGGGCAGGCAAACCTCTATAATCATTTGCGGTGAACACAGCTAATTTGCGGAAACTGTTCGTTGTTGGACTTGGGGTCCCGTGCTGTAGTAGAAGGATGCAAGAAGTCTATTCCGGTGTATCCTTGCTGATGGTATTGTAGAAGCCTTCTGTAACTGTTTCAGTTACTTGAGATAGCATTAGGTTTGGTTGGAGCCCCTCCGTATGGTGGTTGAGTTATCATCTGTGAGAATCTTGTATAAAGAGTGTTCTTAACTGATGCTTATGGTTAGTACTTGTCCAATGTCATGTTCCAGTTCCATTCAAACCGAAGATTATTAGTCGCCTCTTTTTAAGGTTGGTAATATTATTTTTAAGGT…	1660
	TRIAE_CS42_6BS_TGACv1_514524_AA1660940.2	B60001	0	56	477	0	130966523	130966999	546	1022	CAGTGAACCAAAATACATGTTTTTTACAAGACACTACTAGCACTGCAATTCCAGATAGCTTCCTACACAATGGAAATTCTAGTGGTGTAATAAATGGCGCTCCTGCTACTGACCAGTTTATCTATGGTGGTAAAGTTGTCCATGGTCTTCCTAGTGGTATGGATGCTTCAGTTAGTCTACTATCAGCGCATAATTCGACTGGTGCACAGTTTAATGGAGACAATGGCACAACAATAAAGGCAGAGTCTAGCTTTTCGAGCAATCCAGAGTTTGCATTCTGCAACGAGAACACTTACCTAGAGCCTTGCCAATCAATTGGGGATGCCTCTGGTGGGTCCTTTAGTAGCTCTGAACTGAATGGGCAACCACTTGGTGATACAATTCTTGACATGGATACGT…	1647
	TRIAE_CS42_6BS_TGACv1_514524_AA1660940.2	B60001	0	56	449	0	130968295	130968743	1199	1647	AGTTTGAGTAGTGATGCGCCATCTGTACAGAGTCGTCCTTTGGGCAGGCAAACCTCTATAATCATTTGCGGTGAACACAGCTAATTTGCGGAAACTGTTCGTTGTTGGACTTGGGGTCCCGTGCTGTAGTAGAAGGATGCAAGAAGTCTATTCCGGTGTATCCTTGCTGATGGTATTGTAGAAGCCTTCTGTAACTGTTTCAGTTACTTGAGATAGCATTAGGTTTGGTTGGAGCCCCTCCGTATGGTGGTTGAGTTATCATCTGTGAGAATCTTGTATAAAGAGTGTTCTTAACTGATGCTTATGGTTAGTACTTGTCCAATGTCATGTTCCAGTTCCATTCAAACCGAAGATTATTAGTCGCCTCTTTTTAAGGTTGGTAATATTATTTTTAAGGTT…	1647
	TRIAE_CS42_6BS_TGACv1_514524_AA1660940.3	B60001	0	79	467	0	130963517	130963983	1	467	GTTAACGAGCCGCAGCAAACAAGCAAGCGGACAAACGCCCCCGACCCCCTCTCGCTCCTGCCGTCGCCCTCACCACCGTGATCCGATCATACACGCGCGCGCGCGAGCCCTCCCCCGCCTCGACGTCGCCCGCGCCTCCCTTCCCTTCCCGCGAGCAGGCCGAGGTACGTACGCGCGGCAGCGCGAGGCGGCCCGCGCTCTCGCTCGACTGGCCCCTTCTGCCCCCCTCCGCGCGACCCGCTCGCCGGCGGCCGGCGGGGTCGAACGATTCCTTTCTCGCCGCTGCTCCGCGCTCCTCTGGCTTGCTCTTCGATTCGGCCCCGTGCCGGCGTGCTGCTGATTAATTCTTTTTTTTATTGGGTTGGTGTGGCAGGAAAGGGGGGAGAGGCTAGGGCAGGA…	1762
	TRIAE_CS42_6BS_TGACv1_514524_AA1660940.3	B60001	0	79	477	0	130966523	130966999	755	1231	CAGTGAACCAAAATACATGTTTTTTACAAGACACTACTAGCACTGCAATTCCAGATAGCTTCCTACACAATGGAAATTCTAGTGGTGTAATAAATGGCGCTCCTGCTACTGACCAGTTTATCTATGGTGGTAAAGTTGTCCATGGTCTTCCTAGTGGTATGGATGCTTCAGTTAGTCTACTATCAGCGCATAATTCGACTGGTGCACAGTTTAATGGAGACAATGGCACAACAATAAAGGCAGAGTCTAGCTTTTCGAGCAATCCAGAGTTTGCATTCTGCAACGAGAACACTTACCTAGAGCCTTGCCAATCAATTGGGGATGCCTCTGGTGGGTCCTTTAGTAGCTCTGAACTGAATGGGCAACCACTTGGTGATACAATTCTTGACATGGATACGT…	1762
	TRIAE_CS42_6BS_TGACv1_514524_AA1660940.3	B60001	0	79	450	0	130968294	130968743	1313	1762	CAGTTTGAGTAGTGATGCGCCATCTGTACAGAGTCGTCCTTTGGGCAGGCAAACCTCTATAATCATTTGCGGTGAACACAGCTAATTTGCGGAAACTGTTCGTTGTTGGACTTGGGGTCCCGTGCTGTAGTAGAAGGATGCAAGAAGTCTATTCCGGTGTATCCTTGCTGATGGTATTGTAGAAGCCTTCTGTAACTGTTTCAGTTACTTGAGATAGCATTAGGTTTGGTTGGAGCCCCTCCGTATGGTGGTTGAGTTATCATCTGTGAGAATCTTGTATAAAGAGTGTTCTTAACTGATGCTTATGGTTAGTACTTGTCCAATGTCATGTTCCAGTTCCATTCAAACCGAAGATTATTAGTCGCCTCTTTTTAAGGTTGGTAATATTATTTTTAAGGT…	1762
	TRIAE_CS42_6BS_TGACv1_514524_AA1660940.4	B60001	2.86e-146	72	292	0	130963687	130963978	1	292	ACGCGCGGCAGCGCGAGGCGGCCCGCGCTCTCGCTCGACTGGCCCCTTCTGCCCCCCTCCGCGCGACCCGCTCGCCGGCGGCCGGCGGGGTCGAACGATTCCTTTCTCGCCGCTGCTCCGCGCTCCTCTGGCTTGCTCTTCGATTCGGCCCCGTGCCGGCGTGCTGCTGATTAATTCTTTTTTTTATTGGGTTGGTGTGGCAGGAAAGGGGGGAGAGGCTAGGGCAGGAGGCGGCGACATGTCCGGGGGAGAGGAAGGCGAAGGGCGCAAGGTGTCTCGCGAGGACATACAG	1682
	TRIAE_CS42_6BS_TGACv1_514524_AA1660940.4	B60001	0	72	477	0	130966523	130966999	581	1057	CAGTGAACCAAAATACATGTTTTTTACAAGACACTACTAGCACTGCAATTCCAGATAGCTTCCTACACAATGGAAATTCTAGTGGTGTAATAAATGGCGCTCCTGCTACTGACCAGTTTATCTATGGTGGTAAAGTTGTCCATGGTCTTCCTAGTGGTATGGATGCTTCAGTTAGTCTACTATCAGCGCATAATTCGACTGGTGCACAGTTTAATGGAGACAATGGCACAACAATAAAGGCAGAGTCTAGCTTTTCGAGCAATCCAGAGTTTGCATTCTGCAACGAGAACACTTACCTAGAGCCTTGCCAATCAATTGGGGATGCCTCTGGTGGGTCCTTTAGTAGCTCTGAACTGAATGGGCAACCACTTGGTGATACAATTCTTGACATGGATACGT…	1682
	TRIAE_CS42_6BS_TGACv1_514524_AA1660940.4	B60001	0	72	449	0	130968295	130968743	1234	1682	AGTTTGAGTAGTGATGCGCCATCTGTACAGAGTCGTCCTTTGGGCAGGCAAACCTCTATAATCATTTGCGGTGAACACAGCTAATTTGCGGAAACTGTTCGTTGTTGGACTTGGGGTCCCGTGCTGTAGTAGAAGGATGCAAGAAGTCTATTCCGGTGTATCCTTGCTGATGGTATTGTAGAAGCCTTCTGTAACTGTTTCAGTTACTTGAGATAGCATTAGGTTTGGTTGGAGCCCCTCCGTATGGTGGTTGAGTTATCATCTGTGAGAATCTTGTATAAAGAGTGTTCTTAACTGATGCTTATGGTTAGTACTTGTCCAATGTCATGTTCCAGTTCCATTCAAACCGAAGATTATTAGTCGCCTCTTTTTAAGGTTGGTAATATTATTTTTAAGGTT…	1682
	TRIAE_CS42_6BS_TGACv1_514524_AA1660940.5	B60001	0	95	2495	0	130963687	130966181	1	2495	ACGCGCGGCAGCGCGAGGCGGCCCGCGCTCTCGCTCGACTGGCCCCTTCTGCCCCCCTCCGCGCGACCCGCTCGCCGGCGGCCGGCGGGGTCGAACGATTCCTTTCTCGCCGCTGCTCCGCGCTCCTCTGGCTTGCTCTTCGATTCGGCCCCGTGCCGGCGTGCTGCTGATTAATTCTTTTTTTTATTGGGTTGGTGTGGCAGGAAAGGGGGGAGAGGCTAGGGCAGGAGGCGGCGACATGTCCGGGGGAGAGGAAGGCGAAGGGCGCAAGGTGTCTCGCGAGGACATACAGCTCGTGAGCCCCCGCCCCCCCATGATCCCTCCCGGCCTCCGGTTTCCTCTTCGCATGATTTTATTTTATTTTATTATTCTCTAGCTGAATCCGAGCAGGCTCTGTTT…	3594
	TRIAE_CS42_6BS_TGACv1_514524_AA1660940.5	B60001	0	95	477	0	130966523	130966999	2493	2969	CAGTGAACCAAAATACATGTTTTTTACAAGACACTACTAGCACTGCAATTCCAGATAGCTTCCTACACAATGGAAATTCTAGTGGTGTAATAAATGGCGCTCCTGCTACTGACCAGTTTATCTATGGTGGTAAAGTTGTCCATGGTCTTCCTAGTGGTATGGATGCTTCAGTTAGTCTACTATCAGCGCATAATTCGACTGGTGCACAGTTTAATGGAGACAATGGCACAACAATAAAGGCAGAGTCTAGCTTTTCGAGCAATCCAGAGTTTGCATTCTGCAACGAGAACACTTACCTAGAGCCTTGCCAATCAATTGGGGATGCCTCTGGTGGGTCCTTTAGTAGCTCTGAACTGAATGGGCAACCACTTGGTGATACAATTCTTGACATGGATACGT…	3594
	TRIAE_CS42_6BS_TGACv1_514524_AA1660940.5	B60001	0	95	449	0	130968295	130968743	3146	3594	AGTTTGAGTAGTGATGCGCCATCTGTACAGAGTCGTCCTTTGGGCAGGCAAACCTCTATAATCATTTGCGGTGAACACAGCTAATTTGCGGAAACTGTTCGTTGTTGGACTTGGGGTCCCGTGCTGTAGTAGAAGGATGCAAGAAGTCTATTCCGGTGTATCCTTGCTGATGGTATTGTAGAAGCCTTCTGTAACTGTTTCAGTTACTTGAGATAGCATTAGGTTTGGTTGGAGCCCCTCCGTATGGTGGTTGAGTTATCATCTGTGAGAATCTTGTATAAAGAGTGTTCTTAACTGATGCTTATGGTTAGTACTTGTCCAATGTCATGTTCCAGTTCCATTCAAACCGAAGATTATTAGTCGCCTCTTTTTAAGGTTGGTAATATTATTTTTAAGGTT…	3594
	TRIAE_CS42_6BS_TGACv1_514524_AA1660940.6	B60001	3.16e-120	72	244	0	130963740	130963983	1	244	CCCCTCCGCGCGACCCGCTCGCCGGCGGCCGGCGGGGTCGAACGATTCCTTTCTCGCCGCTGCTCCGCGCTCCTCTGGCTTGCTCTTCGATTCGGCCCCGTGCCGGCGTGCTGCTGATTAATTCTTTTTTTTATTGGGTTGGTGTGGCAGGAAAGGGGGGAGAGGCTAGGGCAGGAGGCGGCGACATGTCCGGGGGAGAGGAAGGCGAAGGGCGCAAGGTGTCTCGCGAGGACATACAGCTCGT	1633
	TRIAE_CS42_6BS_TGACv1_514524_AA1660940.6	B60001	0	72	477	0	130966523	130966999	532	1008	CAGTGAACCAAAATACATGTTTTTTACAAGACACTACTAGCACTGCAATTCCAGATAGCTTCCTACACAATGGAAATTCTAGTGGTGTAATAAATGGCGCTCCTGCTACTGACCAGTTTATCTATGGTGGTAAAGTTGTCCATGGTCTTCCTAGTGGTATGGATGCTTCAGTTAGTCTACTATCAGCGCATAATTCGACTGGTGCACAGTTTAATGGAGACAATGGCACAACAATAAAGGCAGAGTCTAGCTTTTCGAGCAATCCAGAGTTTGCATTCTGCAACGAGAACACTTACCTAGAGCCTTGCCAATCAATTGGGGATGCCTCTGGTGGGTCCTTTAGTAGCTCTGAACTGAATGGGCAACCACTTGGTGATACAATTCTTGACATGGATACGT…	1633
	TRIAE_CS42_6BS_TGACv1_514524_AA1660940.6	B60001	0	72	449	0	130968295	130968743	1185	1633	AGTTTGAGTAGTGATGCGCCATCTGTACAGAGTCGTCCTTTGGGCAGGCAAACCTCTATAATCATTTGCGGTGAACACAGCTAATTTGCGGAAACTGTTCGTTGTTGGACTTGGGGTCCCGTGCTGTAGTAGAAGGATGCAAGAAGTCTATTCCGGTGTATCCTTGCTGATGGTATTGTAGAAGCCTTCTGTAACTGTTTCAGTTACTTGAGATAGCATTAGGTTTGGTTGGAGCCCCTCCGTATGGTGGTTGAGTTATCATCTGTGAGAATCTTGTATAAAGAGTGTTCTTAACTGATGCTTATGGTTAGTACTTGTCCAATGTCATGTTCCAGTTCCATTCAAACCGAAGATTATTAGTCGCCTCTTTTTAAGGTTGGTAATATTATTTTTAAGGTT…	1633
	TRIAE_CS42_6BS_TGACv1_514925_AA1665920.1	B60001	0	100	1288	0	15115798	15114511	1	1288	CATTATCAGAGGCACGACGCAAGAGTCCAGCCCCAAACCCTCACTACCCTCTCCGTCTCTCGCCACCAACCGCGCCGCGCCGTCACTGGCCATCCCCTCGCCGCCGGCGCCTCCCCGCCGCCACGCCATGCTTCGGCTCCGAAGCTGCACCTCACCCAGCTCCTCTCTTCTCCCTACACCTCCCATGTCTCTCCTCTCCACCGCCTCCTCTCCGCCGCAGCCGCCTCCGGCATTTCTCCGGCAGCTTCCCCAGGCTTTGCCGCCGAGGAGTACCTCGTCTCCGCCTGCGGCTTGACCGCAGCCCAGGCCCTCAAGGCCTCCGCCAAGCTCTCCCACCTCAAGTCCCCCGCCAAGCCCGACGCCGTCCTCGCCGGCATCGGCCTCTCCGCCGCCGACGTC…	4360
	TRIAE_CS42_6BS_TGACv1_514925_AA1665920.1	B60001	0	100	1977	0	15113400	15111424	1287	3263	GGAGACGAGACGAACCATGGTGGCTATGGCTTTGCTGTAATATGAATGGTTCTGAAGGCTCGGTTAGTTGATGATGCCCTGAAGCTTTAGTGACAAGTATGGCCTGATGACGGCACGGCTTTTATTCAGGGAAGCTCCTATTTCTCTCTCTCTCTCTCTCTCTCTCTCTCTCTCTCTCTCTTTTGCAAGTTAAGTAATCCTTCTAGTGAAGGGGAGCCTTGGCGCAGTGGTAAAGCTGCTGCCTTGTGACCATGAGGTCATGGGTTCAAGTCCTGGAAACAGCCTCTTACAGAAATGTAGGGAAAGGCTGCGTACTATAGACCCAAAGTGGTCGGACCCTTCCCTGGACCCTGCGCAAGCGGGAGCTACATGCACCAGGTTGCCCTTTTTTTTTTAAGT…	4360
	TRIAE_CS42_6BS_TGACv1_514925_AA1665920.1	B60001	0	100	1099	0	15111341	15110243	3262	4360	GGGTGGCGACTGAGCTGAGCGCCATGGTGTGTTGCGTCCAGCGAGGGGCGCATCCTCAATGAGGATGATGAGGAGAGAACACAGCGGCAGCGGCAGCGGAGGGGGCTTTTTTCTTGGAGGAATATGTATGTGCCTGGCTTGCGACATGCCACCTGAACTGAACATGTTGCTTGTAACACTGGTGATTCAGGGAAAAGGGAAAGGAGGAAAGGTAGCTGAAGAAGATCAGATTGTCACAAACCATTGCCGCGGCGATGGCTGGACGAGAGCAGAGGATACAATGGTTGCTTGTGGAGAATAACCGGCTGTGGAAGGAGGCGGGGCTGGGGAGTAGGAAGGAGCAACGGTTCATTTCTTTAATGCCTTGTCGTGCTCCCCTCCTGTGTCTTTTTATCCTCC…	4360
	TRIAE_CS42_6BS_TGACv1_514925_AA1665920.2	B60001	0	100	1288	0	15115798	15114511	1	1288	CATTATCAGAGGCACGACGCAAGAGTCCAGCCCCAAACCCTCACTACCCTCTCCGTCTCTCGCCACCAACCGCGCCGCGCCGTCACTGGCCATCCCCTCGCCGCCGGCGCCTCCCCGCCGCCACGCCATGCTTCGGCTCCGAAGCTGCACCTCACCCAGCTCCTCTCTTCTCCCTACACCTCCCATGTCTCTCCTCTCCACCGCCTCCTCTCCGCCGCAGCCGCCTCCGGCATTTCTCCGGCAGCTTCCCCAGGCTTTGCCGCCGAGGAGTACCTCGTCTCCGCCTGCGGCTTGACCGCAGCCCAGGCCCTCAAGGCCTCCGCCAAGCTCTCCCACCTCAAGTCCCCCGCCAAGCCCGACGCCGTCCTCGCCGGCATCGGCCTCTCCGCCGCCGACGTC…	4220
	TRIAE_CS42_6BS_TGACv1_514925_AA1665920.2	B60001	0	100	2934	0	15113400	15110467	1287	4220	GGAGACGAGACGAACCATGGTGGCTATGGCTTTGCTGTAATATGAATGGTTCTGAAGGCTCGGTTAGTTGATGATGCCCTGAAGCTTTAGTGACAAGTATGGCCTGATGACGGCACGGCTTTTATTCAGGGAAGCTCCTATTTCTCTCTCTCTCTCTCTCTCTCTCTCTCTCTCTCTCTCTTTTGCAAGTTAAGTAATCCTTCTAGTGAAGGGGAGCCTTGGCGCAGTGGTAAAGCTGCTGCCTTGTGACCATGAGGTCATGGGTTCAAGTCCTGGAAACAGCCTCTTACAGAAATGTAGGGAAAGGCTGCGTACTATAGACCCAAAGTGGTCGGACCCTTCCCTGGACCCTGCGCAAGCGGGAGCTACATGCACCAGGTTGCCCTTTTTTTTTTAAGT…	4220
	TRIAE_CS42_7AL_TGACv1_557374_AA1780510.1	A70004	0	98	1491	0	25409897	25411387	1	1491	GTGCGCCCGACAACTGGCTGGGCCTCAGCCTGATCTATTCGGTTCGCCAGGCAATAAAGCACCTTATCCCTTCCTCCGAGTTCTAAAAAAAAACCTTCCTCCGCGGCTGCGCCACCGTCCCTCTGCTCGCCGCCGCGCCCCCATCCCTCAATCGCCGTGCCCCCATCCCTTTGTGGTGTCCATCCTCGCACCCCGACAACCTCCGCAAGCCGCAACGACGACCCGCCGCCGCCCGCTGTCGATGAGGACGAGGATGCAGTGGACGACCCCAATGCAGTGCCTCGACGACGAGCCCACCACCATGGCGCCCCCCGCCTCACTCTGCCCCTCCTGCGGCTGTTGCAGGAGCTTCTTCACCCGCCGCTCGCCGGCACCGCTCACGGACGCCCGACGCTTGCA…	6133
	TRIAE_CS42_7AL_TGACv1_557374_AA1780510.1	A70004	0	98	455	0	25412425	25412879	1542	1996	GCAGAAACCAATCTTTCGTTATCCTCGCATTTGTTACCGTAACCAAACAGAACTTTACAAAAACCAATCGCCGTATCCAAACAACCCCATAATATCTCGCGTTGGCCCTCACGCGCACACATCCCAATCTCTTCCTGCCCCCTCTCCGCGCCAGGGTTCATCGTCCCAGCCGCCATGATGCCCCAGCCGCAGCCCGGCGTCGCCCCGCCGCAGTGGGGCGCCATCCCACCGCCCATGCCGCCGCACCAGCTCTGCGCGCCGGCGCCCCCGCTCCTGCCCCCGCAGATGTGGGGCCAGCCGCTGCCGCCCCAGCAGGCCGCGTACTACGGCCGGCCGGCTGCCCCGACGCAGGCGCCCGCTGGGCCCAACGAGGTCAGGACACTCTGGATAGGGGACCTG…	6133
	TRIAE_CS42_7AL_TGACv1_557374_AA1780510.1	A70004	0	98	2732	0	25413389	25416120	1993	4724	AGGTGCAATCTGTGAAGCTGATTCGTGACAAGCAGACTGGACAACTTCAAGGTTATGGCTTCATTGAATTCACAAGCCATGCTGGCGCTGAAAGAGTTCTTCAGACATTCAACGGGGCAATGATGCCAAATGTTGAGATGGCATACAGATTGAACTGGGCGACTGCTGGTGAAAAACGTGATGATGGCGCCGATTACACAATATTTGTTGGTGATTTGGCTGCTGATGTCACAGACTACGTATTGCAAGAGACATTTAGGGTACAGTACCCCTCGGTTAAGGGTGCAAAAGTTGTAATGGATAAACTGACAATGCGCCCAAAGGGCTATGGCTTTGTGAAATTTGGTGATCCTACAGAGCAAACTCGTGCAATGACTGAAATGAATGGGATGCTCTGTT…	6133
	TRIAE_CS42_7AL_TGACv1_557374_AA1780510.1	A70004	0	98	1309	0	25416382	25417690	4825	6133	CAGGACTTCAACCAGTGGGGTGGTGCTACTGCTAATGCTGGCTACTATGGCTACGGACAAGGCTACAGGGCTTATGGATATGCTACTCCCCCTCAGGACCCTAACATGTATGGGTATGGGACATATGCTGGCTACCCAAACTATCCACCACAAGTAGCACAACAGCCGCAGCAGGAACTGGTAAAATCTTCGTTAATTGTAGATGCCGTCTGACGTAGGACAGTCATGTTATATTGACACCATCCTGTTACATCAGCATATGCGGCTTGAATGGTAGATTTTTTTGTTTGTTTGGCATGGATGGGATATAAATACCAAAACATTTTTTGGTTTATTAAAAGAATCGACTATATTAAGGAAAAATAAATCCATCTCTTGTATTGGTATGATGAAGCGGCT…	6133
	TRIAE_CS42_7AL_TGACv1_557374_AA1780510.2	A70004	0	89	1491	0	25409897	25411387	1	1491	GTGCGCCCGACAACTGGCTGGGCCTCAGCCTGATCTATTCGGTTCGCCAGGCAATAAAGCACCTTATCCCTTCCTCCGAGTTCTAAAAAAAAACCTTCCTCCGCGGCTGCGCCACCGTCCCTCTGCTCGCCGCCGCGCCCCCATCCCTCAATCGCCGTGCCCCCATCCCTTTGTGGTGTCCATCCTCGCACCCCGACAACCTCCGCAAGCCGCAACGACGACCCGCCGCCGCCCGCTGTCGATGAGGACGAGGATGCAGTGGACGACCCCAATGCAGTGCCTCGACGACGAGCCCACCACCATGGCGCCCCCCGCCTCACTCTGCCCCTCCTGCGGCTGTTGCAGGAGCTTCTTCACCCGCCGCTCGCCGGCACCGCTCACGGACGCCCGACGCTTGCA…	3119
	TRIAE_CS42_7AL_TGACv1_557374_AA1780510.2	A70004	0	89	455	0	25412425	25412879	1542	1996	GCAGAAACCAATCTTTCGTTATCCTCGCATTTGTTACCGTAACCAAACAGAACTTTACAAAAACCAATCGCCGTATCCAAACAACCCCATAATATCTCGCGTTGGCCCTCACGCGCACACATCCCAATCTCTTCCTGCCCCCTCTCCGCGCCAGGGTTCATCGTCCCAGCCGCCATGATGCCCCAGCCGCAGCCCGGCGTCGCCCCGCCGCAGTGGGGCGCCATCCCACCGCCCATGCCGCCGCACCAGCTCTGCGCGCCGGCGCCCCCGCTCCTGCCCCCGCAGATGTGGGGCCAGCCGCTGCCGCCCCAGCAGGCCGCGTACTACGGCCGGCCGGCTGCCCCGACGCAGGCGCCCGCTGGGCCCAACGAGGTCAGGACACTCTGGATAGGGGACCTG…	3119
	TRIAE_CS42_7AL_TGACv1_557374_AA1780510.2	A70004	0	89	465	0	25413389	25413853	1993	2457	AGGTGCAATCTGTGAAGCTGATTCGTGACAAGCAGACTGGACAACTTCAAGGTTATGGCTTCATTGAATTCACAAGCCATGCTGGCGCTGAAAGAGTTCTTCAGACATTCAACGGGGCAATGATGCCAAATGTTGAGATGGCATACAGATTGAACTGGGCGACTGCTGGTGAAAAACGTGATGATGGCGCCGATTACACAATATTTGTTGGTGATTTGGCTGCTGATGTCACAGACTACGTATTGCAAGAGACATTTAGGGTACAGTACCCCTCGGTTAAGGGTGCAAAAGTTGTAATGGATAAACTGACAATGCGCCCAAAGGGCTATGGCTTTGTGAAATTTGGTGATCCTACAGAGCAAACTCGTGCAATGACTGAAATGAATGGGATGCTCTGTT…	3119
	TRIAE_CS42_7AL_TGACv1_557374_AA1780510.2	A70004	0	89	381	0	25416382	25416762	2739	3119	CAGGACTTCAACCAGTGGGGTGGTGCTACTGCTAATGCTGGCTACTATGGCTACGGACAAGGCTACAGGGCTTATGGATATGCTACTCCCCCTCAGGACCCTAACATGTATGGGTATGGGACATATGCTGGCTACCCAAACTATCCACCACAAGTAGCACAACAGCCGCAGCAGGAACTGGTAAAATCTTCGTTAATTGTAGATGCCGTCTGACGTAGGACAGTCATGTTATATTGACACCATCCTGTTACATCAGCATATGCGGCTTGAATGGTAGATTTTTTTGTTTGTTTGGCATGGATGGGATATAAATACCAAAACATTTTTTGGTTTATTAAAAGAATCGACTATATTAAGGAAAAATAAATCCATCTCTTGTAT	3119
	TRIAE_CS42_7AL_TGACv1_557374_AA1780510.3	A70004	0	97	1491	0	25409897	25411387	1	1491	GTGCGCCCGACAACTGGCTGGGCCTCAGCCTGATCTATTCGGTTCGCCAGGCAATAAAGCACCTTATCCCTTCCTCCGAGTTCTAAAAAAAAACCTTCCTCCGCGGCTGCGCCACCGTCCCTCTGCTCGCCGCCGCGCCCCCATCCCTCAATCGCCGTGCCCCCATCCCTTTGTGGTGTCCATCCTCGCACCCCGACAACCTCCGCAAGCCGCAACGACGACCCGCCGCCGCCCGCTGTCGATGAGGACGAGGATGCAGTGGACGACCCCAATGCAGTGCCTCGACGACGAGCCCACCACCATGGCGCCCCCCGCCTCACTCTGCCCCTCCTGCGGCTGTTGCAGGAGCTTCTTCACCCGCCGCTCGCCGGCACCGCTCACGGACGCCCGACGCTTGCA…	5214
	TRIAE_CS42_7AL_TGACv1_557374_AA1780510.3	A70004	0	97	455	0	25412425	25412879	1542	1996	GCAGAAACCAATCTTTCGTTATCCTCGCATTTGTTACCGTAACCAAACAGAACTTTACAAAAACCAATCGCCGTATCCAAACAACCCCATAATATCTCGCGTTGGCCCTCACGCGCACACATCCCAATCTCTTCCTGCCCCCTCTCCGCGCCAGGGTTCATCGTCCCAGCCGCCATGATGCCCCAGCCGCAGCCCGGCGTCGCCCCGCCGCAGTGGGGCGCCATCCCACCGCCCATGCCGCCGCACCAGCTCTGCGCGCCGGCGCCCCCGCTCCTGCCCCCGCAGATGTGGGGCCAGCCGCTGCCGCCCCAGCAGGCCGCGTACTACGGCCGGCCGGCTGCCCCGACGCAGGCGCCCGCTGGGCCCAACGAGGTCAGGACACTCTGGATAGGGGACCTG…	5214
	TRIAE_CS42_7AL_TGACv1_557374_AA1780510.3	A70004	0	97	2732	0	25413389	25416120	1993	4724	AGGTGCAATCTGTGAAGCTGATTCGTGACAAGCAGACTGGACAACTTCAAGGTTATGGCTTCATTGAATTCACAAGCCATGCTGGCGCTGAAAGAGTTCTTCAGACATTCAACGGGGCAATGATGCCAAATGTTGAGATGGCATACAGATTGAACTGGGCGACTGCTGGTGAAAAACGTGATGATGGCGCCGATTACACAATATTTGTTGGTGATTTGGCTGCTGATGTCACAGACTACGTATTGCAAGAGACATTTAGGGTACAGTACCCCTCGGTTAAGGGTGCAAAAGTTGTAATGGATAAACTGACAATGCGCCCAAAGGGCTATGGCTTTGTGAAATTTGGTGATCCTACAGAGCAAACTCGTGCAATGACTGAAATGAATGGGATGCTCTGTT…	5214
	TRIAE_CS42_7AL_TGACv1_557374_AA1780510.3	A70004	0	97	392	0	25416371	25416762	4823	5214	TTCAGTCCCAACAGGACTTCAACCAGTGGGGTGGTGCTACTGCTAATGCTGGCTACTATGGCTACGGACAAGGCTACAGGGCTTATGGATATGCTACTCCCCCTCAGGACCCTAACATGTATGGGTATGGGACATATGCTGGCTACCCAAACTATCCACCACAAGTAGCACAACAGCCGCAGCAGGAACTGGTAAAATCTTCGTTAATTGTAGATGCCGTCTGACGTAGGACAGTCATGTTATATTGACACCATCCTGTTACATCAGCATATGCGGCTTGAATGGTAGATTTTTTTGTTTGTTTGGCATGGATGGGATATAAATACCAAAACATTTTTTGGTTTATTAAAAGAATCGACTATATTAAGGAAAAATAAATCCATCTCTTGTAT	5214
	TRIAE_CS42_7AL_TGACv1_557374_AA1780510.4	A70004	0	97	1491	0	25409897	25411387	1	1491	GTGCGCCCGACAACTGGCTGGGCCTCAGCCTGATCTATTCGGTTCGCCAGGCAATAAAGCACCTTATCCCTTCCTCCGAGTTCTAAAAAAAAACCTTCCTCCGCGGCTGCGCCACCGTCCCTCTGCTCGCCGCCGCGCCCCCATCCCTCAATCGCCGTGCCCCCATCCCTTTGTGGTGTCCATCCTCGCACCCCGACAACCTCCGCAAGCCGCAACGACGACCCGCCGCCGCCCGCTGTCGATGAGGACGAGGATGCAGTGGACGACCCCAATGCAGTGCCTCGACGACGAGCCCACCACCATGGCGCCCCCCGCCTCACTCTGCCCCTCCTGCGGCTGTTGCAGGAGCTTCTTCACCCGCCGCTCGCCGGCACCGCTCACGGACGCCCGACGCTTGCA…	4902
	TRIAE_CS42_7AL_TGACv1_557374_AA1780510.4	A70004	0	97	455	0	25412425	25412879	1542	1996	GCAGAAACCAATCTTTCGTTATCCTCGCATTTGTTACCGTAACCAAACAGAACTTTACAAAAACCAATCGCCGTATCCAAACAACCCCATAATATCTCGCGTTGGCCCTCACGCGCACACATCCCAATCTCTTCCTGCCCCCTCTCCGCGCCAGGGTTCATCGTCCCAGCCGCCATGATGCCCCAGCCGCAGCCCGGCGTCGCCCCGCCGCAGTGGGGCGCCATCCCACCGCCCATGCCGCCGCACCAGCTCTGCGCGCCGGCGCCCCCGCTCCTGCCCCCGCAGATGTGGGGCCAGCCGCTGCCGCCCCAGCAGGCCGCGTACTACGGCCGGCCGGCTGCCCCGACGCAGGCGCCCGCTGGGCCCAACGAGGTCAGGACACTCTGGATAGGGGACCTG…	4902
	TRIAE_CS42_7AL_TGACv1_557374_AA1780510.4	A70004	0	97	466	0	25413389	25413854	1993	2458	AGGTGCAATCTGTGAAGCTGATTCGTGACAAGCAGACTGGACAACTTCAAGGTTATGGCTTCATTGAATTCACAAGCCATGCTGGCGCTGAAAGAGTTCTTCAGACATTCAACGGGGCAATGATGCCAAATGTTGAGATGGCATACAGATTGAACTGGGCGACTGCTGGTGAAAAACGTGATGATGGCGCCGATTACACAATATTTGTTGGTGATTTGGCTGCTGATGTCACAGACTACGTATTGCAAGAGACATTTAGGGTACAGTACCCCTCGGTTAAGGGTGCAAAAGTTGTAATGGATAAACTGACAATGCGCCCAAAGGGCTATGGCTTTGTGAAATTTGGTGATCCTACAGAGCAAACTCGTGCAATGACTGAAATGAATGGGATGCTCTGTT…	4902
	TRIAE_CS42_7AL_TGACv1_557374_AA1780510.4	A70004	0	97	1966	0	25414155	25416120	2456	4421	AGGATACCAACAGGCTCTCTACGACTGACATGAACAGCATTACCTATCTTGTGTAATGTGTGGCCTCTGTTAGGTCAGTGTTAATCGTTTATGTCCTAAATTTGAACCTGGTTCGGTTGGTATCCAGTACTTCCTTTCCAGTTTGGTTCCTTCCACATACTCGTTTTATTTCTTCCTGTATCTTGAATTAAAGCTGTCTCTTGAAGTTCACAACCTTCACCGGTCGTAGGATCTGTGGCAGAACATGTATAGTGTAATGTCTTGTAAAACAGTTATGGGATTTAGTAGTCCCAACATGGGTTTAAGGGCAACCTGGTGCATGTAGCTCCCGCTTGCGCAGGGTCCAGGGAAGGGTCCGACCACTTTGGGTCTATAGTACGCAGCCTTTCCCTACATTTC…	4902
	TRIAE_CS42_7AL_TGACv1_557374_AA1780510.4	A70004	0	97	381	0	25416382	25416762	4522	4902	CAGGACTTCAACCAGTGGGGTGGTGCTACTGCTAATGCTGGCTACTATGGCTACGGACAAGGCTACAGGGCTTATGGATATGCTACTCCCCCTCAGGACCCTAACATGTATGGGTATGGGACATATGCTGGCTACCCAAACTATCCACCACAAGTAGCACAACAGCCGCAGCAGGAACTGGTAAAATCTTCGTTAATTGTAGATGCCGTCTGACGTAGGACAGTCATGTTATATTGACACCATCCTGTTACATCAGCATATGCGGCTTGAATGGTAGATTTTTTTGTTTGTTTGGCATGGATGGGATATAAATACCAAAACATTTTTTGGTTTATTAAAAGAATCGACTATATTAAGGAAAAATAAATCCATCTCTTGTAT	4902
	TRIAE_CS42_7AS_TGACv1_569582_AA1819670.1	A70001	1.26e-171	90	339	0	26422264	26421926	1	339	CAGGCCAGGAGATACAGATGCGAGCTGCCTCAAAAAGTAAAAAAAGAAAAGAAAAAAAAAAGACGCGAGCTGCCTCGTCCTCTTCTTACTCGACCCCCAAATCTGACACAGCGCCGGCCACCCCGCCGGAATCCGGCTCCACCAGTCGGCCCCCTCCAAGCCGCGGTTCACTCGCCGATCCATTGCGGTGAAGCCGGCAGCTGGAGCGGGATACGGCAGCGGAGGTCGCCGGGGACAGGAGACGACGAGGGGGATGGAGGCCGCCGTACTGGATCCCCTCGGTGGCCACGCGCGACCTGCGGAGCGACGGGAGGCGCCGGCGTCGACCGTGCACTGTGG	2409
	TRIAE_CS42_7AS_TGACv1_569582_AA1819670.1	A70001	0	90	1832	0	26420431	26418600	578	2409	AGTGCATTTGCTAGTCTTTCCGACAGTCTTAAAGAAAAGTGGCTGCTCGACGCCCAGCGTAGAGGAAAACTTGAAGATTTGCACAACTTCGTGCAAGAAATTTCAGGACAGGGTGCTCTGCAGTTGTTTCACGAGAGTACTCTTAAGAATAATCTTCGACCAGAGGAGAGCAAGCTCCAAACAATTACAAAGGACCTTCTCCTGTTGTTGCACGAATGCCCAGATGTTCATGTTAGTGAAGAGTTGAAACGAGTTCCATAAGCAAGGTCATACATGAAATTGCAGGCACCACTGATTTTGAAGTCTGATAGAATCACCCACACCTAGTCTTCTGAAGGATGTAACAGTAAATTCTGTGATACTAAGATTTTCTTTATGGTGTCACCCTTTCTTTGCTAG…	2409
	TRIAE_CS42_7AS_TGACv1_569582_AA1819670.2	A70001	1.93e-113	52	231	0	26420431	26420201	428	658	AGTGCATTTGCTAGTCTTTCCGACAGTCTTAAAGAAAAGTGGCTGCTCGACGCCCAGCGTAGAGGAAAACTTGAAGATTTGCACAACTTCGTGCAAGAAATTTCAGGACAGGGTGCTCTGCAGTTGTTTCACGAGAGTACTCTTAAGAATAATCTTCGACCAGAGGAGAGCAAGCTCCAAACAATTACAAAGGACCTTCTCCTGTTGTTGCACGAATGCCCAGATGTTCAT	889
	TRIAE_CS42_7AS_TGACv1_569582_AA1819670.2	A70001	1.93e-113	52	234	0	26419023	26418790	656	889	CAGAGGGCCTGAAGAACTATCCCAAGCAGACTGGATTTTCATGGAACATGTGACAGACTGTGTTATCGCCGACCTAAGTTTGACTCCAATGGCGGAGTCTGTACACGGCATGGACGATCTCGACCATCTCATCACCCATGAACTCTCAGAGAGCAGGCTGTTCATGCGTGGAACATGTGACAAACCACATTGGTGCCAACCTATGTTTGACTACTCCAAGAGTTATGATTGATT	889
	TRIAE_CS42_7AS_TGACv1_569582_AA1819670.3	A70001	2.75e-113	36	231	0	26420431	26420201	428	658	AGTGCATTTGCTAGTCTTTCCGACAGTCTTAAAGAAAAGTGGCTGCTCGACGCCCAGCGTAGAGGAAAACTTGAAGATTTGCACAACTTCGTGCAAGAAATTTCAGGACAGGGTGCTCTGCAGTTGTTTCACGAGAGTACTCTTAAGAATAATCTTCGACCAGAGGAGAGCAAGCTCCAAACAATTACAAAGGACCTTCTCCTGTTGTTGCACGAATGCCCAGATGTTCAT	1250
	TRIAE_CS42_7AS_TGACv1_569582_AA1819670.3	A70001	1.62e-103	36	213	0	26417905	26417693	1038	1250	AGGGCAGGGTTATGATGTTCTCCCGGTTTCTGAAAGCAGACAGGCACACAGTACAAGTGCTGCATCCATTGGTTGAAGAAACAGAGAGATTCATCAGTGACAAAGAGAGATTTACTGCCAAAAGATTAACTAATTTCCAGCAATACACTAGTGATTAATTATCATCAGTAAGGATTTCATATTTGATTGAGAAGGTTCTGGACTCACTCATCA	1250
	TRIAE_CS42_7BL_TGACv1_577086_AA1865600.1	B70003	4.32e-129	69	260	0	105477719	105477978	1	260	CCTTTTAAACCCCAGGTTGACGCAAAGAGAGGAAGGAAAATCAATCACTAACCCCTCACGCACGCAAGCCTTTTCACCCATTCTCCGGCGGCGGCAGCTATGGCGGCGGTGGCGGCAAGGTTCGGGCTCCGACGCATGTTCTCCATCGCCGACTTCGCGACGCCGAACGCGCGCATGTTCTCCATCTCGGCCTTCGCGCCGCCGAGCCCGCCCACGCCTCCCCCGAAGGCCGACCCCTCCCCCAACCTCTTCGTCTCCGG	1094
	TRIAE_CS42_7BL_TGACv1_577086_AA1865600.1	B70003	0	69	495	0	105483030	105483524	600	1094	CAGTTTCTGGATGGATGGGTTATTTTTGCCGAATATGCTAGACCCAGACCACCGCCGCAGATGGGAGGGGCAACTCCGCAGCCACAACAATCATGGGGCACTCCTGGTTCCTGGGGCTCACAGTAGATGAAGGGACGATCATTCTATCTGGTTGTGCGCCTGACAGCGTATCAACCAGCCATCGCAGTCTACATTTAGATCATAGCTACCATCGTGTTGTCCCAGGTGTGAACACCCTTGCCTGATCCAATATTCTTGTCGTGTTGGACTGGTCGTTTACGGCCTCCACATGGAGAAGCACTTGTGGAACCTTATATGGACCAAGCAGGTATTACTGTCAGCATGCAACAGCTTCGGACCATTGCTAATAATGTCTTCTTGTCCCTTTTATTTGAATTG…	1094
	TRIAE_CS42_7BL_TGACv1_577086_AA1865600.2	B70003	3.7e-129	81	260	0	105477719	105477978	1	260	CCTTTTAAACCCCAGGTTGACGCAAAGAGAGGAAGGAAAATCAATCACTAACCCCTCACGCACGCAAGCCTTTTCACCCATTCTCCGGCGGCGGCAGCTATGGCGGCGGTGGCGGCAAGGTTCGGGCTCCGACGCATGTTCTCCATCGCCGACTTCGCGACGCCGAACGCGCGCATGTTCTCCATCTCGGCCTTCGCGCCGCCGAGCCCGCCCACGCCTCCCCCGAAGGCCGACCCCTCCCCCAACCTCTTCGTCTCCGG	940
	TRIAE_CS42_7BL_TGACv1_577086_AA1865600.2	A70004	3.95e-116	81	261	1	71970405	71970665	1	260	CCTTCTTAAACCCCAGGTTGACACAAAGAGAGGAAGGAAAATCAATCACCGACCTCTCACGCACGCAAGCCTTTTCCCCCATTCTCCGGCGGCGGCAGCTATGGCGGCGGTGGCGGCAAGGTCCGGGCTCCGACGGATGTTCTCCATCGCCGACTTCGCGACGCCGAACACGCGCATGTTCTCCATCTCGGCCTTCGCGCCGCCGAGCCCGCCCACGCCTCCCCCGAAGGCCGACCCCTCCCCCAACCTCTTCGTCTCCGG	940
	TRIAE_CS42_7BL_TGACv1_577086_AA1865600.2	B70003	0	81	505	0	105483033	105483537	436	940	TTTCTGGATGGATGGGTTATTTTTGCCGAATATGCTAGACCCAGACCACCGCCGCAGATGGGAGGGGCAACTCCGCAGCCACAACAATCATGGGGCACTCCTGGTTCCTGGGGCTCACAGTAGATGAAGGGACGATCATTCTATCTGGTTGTGCGCCTGACAGCGTATCAACCAGCCATCGCAGTCTACATTTAGATCATAGCTACCATCGTGTTGTCCCAGGTGTGAACACCCTTGCCTGATCCAATATTCTTGTCGTGTTGGACTGGTCGTTTACGGCCTCCACATGGAGAAGCACTTGTGGAACCTTATATGGACCAAGCAGGTATTACTGTCAGCATGCAACAGCTTCGGACCATTGCTAATAATGTCTTCTTGTCCCTTTTATTTGAATTGTCG…	940
	TRIAE_CS42_7BL_TGACv1_577086_AA1865600.2	A70004	0	81	508	1	71977087	71977594	436	940	TTTCTGGATGGATGGGTTATTTTTGCCGAATATGCTAGACCCAGACCACCGCCGCAGATGGGAGGGGCAACTCCGCAGCCACAACAATCATGGGGCACTCCTTCTGGTTCCTGGGGCTCACAGTAGATGAAGGGACAATCATTCTACCTGGCTGTGCGTCTGACAGCGTATCAGTCAGCCATCGCAGTCTACATTTAGATCATAGCTACCATGGTGTTGTCCCAGGTGTGAACACCCTTGCCTGATCCAATATTCTTGTCGTGTTGGACTGGTCGTTTACGGCCTCCACATGGAGAAGCACTAGGGGAACCTTATATGGACCGAGCAGGTATTACTGTCAGCATGCAACAGCTTCGGACCATTGCTAATAATGTCTTCTTGTCCCTTTTATTTGAATTG…	940
	TRIAE_CS42_7BL_TGACv1_577812_AA1883950.1	B70003	0	40	373	0	30401495	30401123	1	373	CCTCAGCCAGTCTTTTTCCTCAGCCAGTCGACCTCCGCCACCTCCCCCGCAGCTTCCAGAAGCTTCCAGAACTCGAAGAAACCTTTTGGCGCTGGTCACTGAGAAGGAGGGTTGGGAAGGGCACCGCAGGGATCTCCACGGCAGAGGCCATGGCGAGCCGGCAGTGCTGAGATCACGGTGGAGCGGAGCGGAGTGTCCAGTCCCACGCGTGCCGCGCGGGATCCGAGGGAAAGGAGGGGACCGAGGTCCTGATGCAGATCCGGGATGGCCTGCGGCGGCAAGCGCCATCGGCCACTGGGGCGATGCGGTCGCCGATGTCGGCGATGATGCTCGCCATGTTCGCCACCATGGCATCCTTCTACGTTGCTGGCCG	928
	TRIAE_CS42_7BL_TGACv1_577812_AA1883950.2	B70003	0	77	373	0	30401495	30401123	1	373	CCTCAGCCAGTCTTTTTCCTCAGCCAGTCGACCTCCGCCACCTCCCCCGCAGCTTCCAGAAGCTTCCAGAACTCGAAGAAACCTTTTGGCGCTGGTCACTGAGAAGGAGGGTTGGGAAGGGCACCGCAGGGATCTCCACGGCAGAGGCCATGGCGAGCCGGCAGTGCTGAGATCACGGTGGAGCGGAGCGGAGTGTCCAGTCCCACGCGTGCCGCGCGGGATCCGAGGGAAAGGAGGGGACCGAGGTCCTGATGCAGATCCGGGATGGCCTGCGGCGGCAAGCGCCATCGGCCACTGGGGCGATGCGGTCGCCGATGTCGGCGATGATGCTCGCCATGTTCGCCACCATGGCATCCTTCTACGTTGCTGGCCG	1965
	TRIAE_CS42_7BL_TGACv1_577812_AA1883950.2	B70003	0	77	1148	0	30390707	30389560	818	1965	GGATGATCATATAGAGTCTGATGAAGAGCTCCCTATGAAGACAAAACGTTACTTTGCTAATGCCGCAGAGACATTTGATGCTGAATTTTATGCTAAGGTCAATGATGATATATACATAAATGTTGGTAAGTTTCATCTCTTAACTTTTATCACGTCTGAACAATTTTGTGGGATAAATGGTACTCCTTCCAGTTCAAAATAGTTTATGCATTTTGACTGTACATAATCTCCAGGATCTGACTATGGCTTGTATTATTTACCAAAATATGCTTTTAAAAATTCATGAACTTTAATATTAAGGTATTCTTACGACAAATGTACTTGTATAATTTTTGTTTGGAGTGTATGAGCAACCAGAAGGGGAGCCTTGGCGCAGTGGTAAAGCTGCTGCCTTGTGAC…	1965
	TRIAE_CS42_7BL_TGACv1_577812_AA1883950.2	B70003	0	77	419	1	30376309	30375891	1547	1962	TGAAGCTGCACAAAGGTTGTGGAGGAGCAACTCCACCTTGCTGCTATAATGTGTACAACACAAGTGTTGAAGGAACAACTTCAACGTGCTGCTCTAGATATCGCTCTAGAGGCGAATGTAGGCTGATAGGGCAGCAAGAGTTCAATCCAGAACTCCTAGGGCACAAGATCTACTCCAAGATCTTAGATAAGAACAACAAGTTCTATTATAGGTAGGGGTACATAGTCTGGGTCCAAAGTAGAGGTGAGGACATCTATTTATAGGGCTTTGGGAAGCCTTCACATACTTCTACTTATAGCTGGAATACTCTAGAAAGCATTATGTAAGTTTCACCATTCTACTCATAGCTACTCACAACTAGAAGACTCTAGAAAACAGTAAGTAGGATAGAAAAGAAAA…	1965
	TRIAE_CS42_7BS_TGACv1_591848_AA1923570.1	B70001	0	76	383	0	112031475	112031093	1	383	ACCTTTTTAGCAAAGTTGGTCTAGATGCGAAAAATCGGTCTAGTTAGTGTTGATCTCGGCTGGTGATTTCACTAGTCCGCGCAGGTGCGAAGCCGGATTCGGCCCGCTGCTCCCCTCTCGTCTCCCGTCGTCGGACCCCCGGCGACCCCTCTTCCAAGCCGCCATCGTCCTCACCTCCAGCGCGACTTCGTCTTCTCCACCACTCGACCCAGCTCAGCAGCAAGGCGGCGGACGGGAGGATGATGGGAAGCAACAACCCCGGCGGCGCAGGGGGAGGGGGAGGGATGGCCCCGGGCACGGGGGCCGGCGGCAGCGACGGGCGGCACGACGACGAGGCCGTGCTCACCGAGTTCCTCTCCTCCCTCATGGACTACAATCCCACG	966
	TRIAE_CS42_7BS_TGACv1_591848_AA1923570.1	B70001	1.84e-177	76	356	1	112027732	112027377	612	966	TTGCTTGCAGCATGGTGTTAATCTGAAACATCCAGAGTATTTTGCGGACAGCCCATCAGCAGGGATGGCCCCCTCAACAAGAGAGGAGTAGAATCGATCGCTCCTTCAACAAGAGAGGGCTAGAATCCATTGTTTCTTATATGCGTACCCAGTGAACGGGCGTGTCCTTCCAACTTTATGTAACAAAGCCTTATAAGCATGTATGCAATGGCAGTTGATGTATTATGGACCAGTAGTTTGTGGTTGCCACCATTTGATGCTTATGTATAGTATTGCTGGTTATGTTGTCCCGTTACCCCTATCTTGGAGTGATTGCATCTTGAAACTGTCAACGAGATCAGATTTATTTGATCTTG	966
	TRIAE_CS42_7BS_TGACv1_591848_AA1923570.2	B70001	0	88	383	0	112031475	112031093	1	383	ACCTTTTTAGCAAAGTTGGTCTAGATGCGAAAAATCGGTCTAGTTAGTGTTGATCTCGGCTGGTGATTTCACTAGTCCGCGCAGGTGCGAAGCCGGATTCGGCCCGCTGCTCCCCTCTCGTCTCCCGTCGTCGGACCCCCGGCGACCCCTCTTCCAAGCCGCCATCGTCCTCACCTCCAGCGCGACTTCGTCTTCTCCACCACTCGACCCAGCTCAGCAGCAAGGCGGCGGACGGGAGGATGATGGGAAGCAACAACCCCGGCGGCGCAGGGGGAGGGGGAGGGATGGCCCCGGGCACGGGGGCCGGCGGCAGCGACGGGCGGCACGACGACGAGGCCGTGCTCACCGAGTTCCTCTCCTCCCTCATGGACTACAATCCCACG	1101
	TRIAE_CS42_7BS_TGACv1_591848_AA1923570.2	B70001	2.11e-120	88	244	0	112030514	112030271	512	755	GCACTGCAAAGCCAGGGTTGCAGCACCTATCAAAGATAACAAGAGCAAACAACCGAAGGTGAATTTACTTCTTGATTAAAAATTCCTTGTTACTTCACCTAATTTCTTTTTCCATGTTACTTCTTGCACGAGACCTGGTATGCCACTCTTTCCTCCCTAGAGTTTACTGATGGCATCTTTTATTGTACTTCAGGATAGACGCCTTGTATTGACCATGGATGATCTTTCAAAAGCATTGCGTGAG	1101
	TRIAE_CS42_7BS_TGACv1_591848_AA1923570.2	B70001	2.11e-177	88	356	1	112027732	112027377	747	1101	TTGCTTGCAGCATGGTGTTAATCTGAAACATCCAGAGTATTTTGCGGACAGCCCATCAGCAGGGATGGCCCCCTCAACAAGAGAGGAGTAGAATCGATCGCTCCTTCAACAAGAGAGGGCTAGAATCCATTGTTTCTTATATGCGTACCCAGTGAACGGGCGTGTCCTTCCAACTTTATGTAACAAAGCCTTATAAGCATGTATGCAATGGCAGTTGATGTATTATGGACCAGTAGTTTGTGGTTGCCACCATTTGATGCTTATGTATAGTATTGCTGGTTATGTTGTCCCGTTACCCCTATCTTGGAGTGATTGCATCTTGAAACTGTCAACGAGATCAGATTTATTTGATCTTG	1101
	TRIAE_CS42_7BS_TGACv1_591848_AA1923570.3	B70001	0	95	383	0	112031475	112031093	1	383	ACCTTTTTAGCAAAGTTGGTCTAGATGCGAAAAATCGGTCTAGTTAGTGTTGATCTCGGCTGGTGATTTCACTAGTCCGCGCAGGTGCGAAGCCGGATTCGGCCCGCTGCTCCCCTCTCGTCTCCCGTCGTCGGACCCCCGGCGACCCCTCTTCCAAGCCGCCATCGTCCTCACCTCCAGCGCGACTTCGTCTTCTCCACCACTCGACCCAGCTCAGCAGCAAGGCGGCGGACGGGAGGATGATGGGAAGCAACAACCCCGGCGGCGCAGGGGGAGGGGGAGGGATGGCCCCGGGCACGGGGGCCGGCGGCAGCGACGGGCGGCACGACGACGAGGCCGTGCTCACCGAGTTCCTCTCCTCCCTCATGGACTACAATCCCACG	3514
	TRIAE_CS42_7BS_TGACv1_591848_AA1923570.3	B70001	0	95	2947	0	112030323	112027377	568	3514	AGGATAGACGCCTTGTATTGACCATGGATGATCTTTCAAAAGCATTGCGTGAGGTAAACCATTTTTCTGTTACATCTTAGTTTTTATTCTATGCAACAGCACACCCTTTACTACCTTTGTCCTCATGTTTGAAGCTCACATACACATAATAACAATTAGCCACTTACATTCTTGGGACTGAATCTCTACACTGGTTGACCTTGAAGACCAAGAGAATTGTTTGATTTGGTTTTGTTCCAAGAGGCAAAAATAAAAAAGATCATATGGACTCAGTTTTATATGTTCTACGAACATCTTATACAAGTACAAAGACACCTTACATGAAATCAGCATTTAAGCACGGTTGCACAAGCTTGGGATAGGGTAACATCCTGACACTTACATGCCTAATTGACAAAT…	3514
	TRIAE_CS42_7BS_TGACv1_593481_AA1951940.1	B70001	0	64	1266	0	40359750	40358485	1	1266	ATGGCTAATTGGCTATATGCTTCTCGATTGCGGCGCTGCGCGTGGCGGTACCAGCTTTTTCGGCGATTCTGGCCTGGCCTGGGCGTGGCGGCGCAGGGCTCGAGCCCTGATTAAAGCCGTTTGTTTTCCTGGGGCGCCGTGCAGCCGAATGATTGTCTATTTGCTTTCTTGTTCGCTTGCCACAGCTCCGGTTTGAAAGTTGAAATCCCCCCTCCTCTAGCTACTTGATTACCGTTGCTCAACTGGATCCCTGGTTTTGCGGCCGCGCGGTTGGATCCGACGACCGGGGATTGCTTGCCGGAGCAGGTCAGGTCAGGCGGACTCCTGCCTCCGTCGGCGTCAGTAATACTAGTAGTATACTACGCTGAATTGAATTGTCCATTGCGTTGAATTGAATTT…	3258
	TRIAE_CS42_7BS_TGACv1_593481_AA1951940.1	B70001	0	64	818	0	40353849	40353032	2441	3258	GGCTGGTGGACTGGACTTGCTCACCCTTGACAGCCTATACGAAGACGCGAACCGACGAGCGAGCCAGCCCGCAAGTTACAACCCCTGGGAGACCACCGGTGCCGCCCCGGCCCCGATGATGCAACAACCAGCAGCAATGCAGGACCCGTTCTACGGCTCGAACGGGTACGCAGCACCCCATGCTGTGCAGATGGCAGCCATGGCCCAGCAGCAGCAGGCTTTCATGCTTCAGCAGCAGATGATGATGGCCAGCCACCACCCTCAGGCACAACAATACCACCAGGCACAGGCGGCCCCAGCGAACCCATTCGGCGCGAACCCGTTTGCGCCCGCCGGTGCTCAACACCCTTACGGTGGTGCTGGCACTGGGATGATGCCCCTCCACGCTGTCCAGGGCAA…	3258
	TRIAE_CS42_7BS_TGACv1_593481_AA1951940.2	B70001	8.7e-155	47	311	0	40359750	40359440	1	311	ATGGCTAATTGGCTATATGCTTCTCGATTGCGGCGCTGCGCGTGGCGGTACCAGCTTTTTCGGCGATTCTGGCCTGGCCTGGGCGTGGCGGCGCAGGGCTCGAGCCCTGATTAAAGCCGTTTGTTTTCCTGGGGCGCCGTGCAGCCGAATGATTGTCTATTTGCTTTCTTGTTCGCTTGCCACAGCTCCGGTTTGAAAGTTGAAATCCCCCCTCCTCTAGCTACTTGATTACCGTTGCTCAACTGGATCCCTGGTTTTGCGGCCGCGCGGTTGGATCCGACGACCGGGGATTGCTTGCCGGAGCAGGTCAG	2470
	TRIAE_CS42_7BS_TGACv1_593481_AA1951940.2	B70001	0	47	857	0	40353849	40352993	1614	2470	GGCTGGTGGACTGGACTTGCTCACCCTTGACAGCCTATACGAAGACGCGAACCGACGAGCGAGCCAGCCCGCAAGTTACAACCCCTGGGAGACCACCGGTGCCGCCCCGGCCCCGATGATGCAACAACCAGCAGCAATGCAGGACCCGTTCTACGGCTCGAACGGGTACGCAGCACCCCATGCTGTGCAGATGGCAGCCATGGCCCAGCAGCAGCAGGCTTTCATGCTTCAGCAGCAGATGATGATGGCCAGCCACCACCCTCAGGCACAACAATACCACCAGGCACAGGCGGCCCCAGCGAACCCATTCGGCGCGAACCCGTTTGCGCCCGCCGGTGCTCAACACCCTTACGGTGGTGCTGGCACTGGGATGATGCCCCTCCACGCTGTCCAGGGCAA…	2470
	TRIAE_CS42_7BS_TGACv1_593481_AA1951940.3	B70001	0	47	1062	0	40354253	40353192	1196	2257	AGATGACGTGCCCAAGGCCGCTCCTGCTTTTGAAAATGGAGTCGCAGGCTGGGAACTGGCCCTTGTCACTGCACCCAGTTCAAATGAAACTGCTGTCGCTTCAGGCAAAAAATTGGTATGATACATTTTCCTATAAAGGGCAACCTAGTGCATGTAGCTCCCGCTTGCGCAGGGTCCAGGGAAGGGTCCGACCACTTTGGGTCTATAGTACGCAGCCTTTCCCTACATTTCTGTAAGAGGCTGTTTCCAGGACTTGAACCCATGACCTCATGGTCACAAGGCAGCAGCTTTACCACTGCGCCAAGGCTCCCCTTCATGATACATTTTCCTATAGATGCAACAATTATTCCCTGTCTTGCTGATCATCCTTTCCTTTGGTCATACTAAACTTGACTACTT…	2257
	TRIAE_CS42_U_TGACv1_640735_AA2071780.1	A30001	0	88	1395	0	11469643	11471037	358	1752	GCCAACTTGTGCTATCAGGAATTAAATGGTAGAATGTGATAGGAAGGGAACTACTACTTGGAGACTAAGAAGAAATAATTAGTTGAGTCCACAGTGGTGAGCAGAAAATGAAAGAGAACTTGAGCACGTGTTGGTCTAGCATTAGAGGAAGAGTCAAAGTGCATTCTGGTCCAATTATGTCAGTCTCCTAGTAATGTGTGGAATCCAACAGCATAAAAAAAAAAGGCAACCTGGTGCATGTAGCTCCCGCTTGCGCAGGGTCCAGGGAAGGGTCCGACCACTTTGGGTCTATAGTACGCAGCCTTTCCCTACATTTCTGTAAGAGGCTGTTTCCAGGACTTGAACCCATGACCTCATGGTCACAAGGCAGCAGCTTTACCACTGCGCCATTAGTAATGT…	3189
	TRIAE_CS42_U_TGACv1_640735_AA2071780.1	A30001	0	88	1420	0	11471875	11473294	1770	3189	GCAGCCTCATCTGTAGCTGCATTTGTAGTTCTTTCATTGATTGTGGCCACTGTGATATATCTCTCCTTGAAGTCAAGGTACAATGAAGAGATAAATATGAAGGTTGAAATGTTTCTCAAGGCATATGGCACATCGAAACCTACAAGATACACCTTCCCTGATGTTAAGAAGATAGCAAGAAGGTTCAAGGATAAACTCGGTCAGGGCGGATTCGGAAGTGTGTACAAAGGCGAGCTACCAAATGGAGTACCTGTGGCAGTCAAGATGCTAGAGAGTTCTACAGGAGAGGGGGAGGAATTCATCAATGAAGTTGCAACCATTGGACTAATCCACCATGCAAATATCGTACGCCTCTTGGGCTTTTGCTCTGAAGGAATGAGACGGGCCCTTATTTATGAA…	3189
	TRIAE_CS42_U_TGACv1_640735_AA2071780.2	A30001	0	81	1001	0	11469643	11470643	358	1358	GCCAACTTGTGCTATCAGGAATTAAATGGTAGAATGTGATAGGAAGGGAACTACTACTTGGAGACTAAGAAGAAATAATTAGTTGAGTCCACAGTGGTGAGCAGAAAATGAAAGAGAACTTGAGCACGTGTTGGTCTAGCATTAGAGGAAGAGTCAAAGTGCATTCTGGTCCAATTATGTCAGTCTCCTAGTAATGTGTGGAATCCAACAGCATAAAAAAAAAAGGCAACCTGGTGCATGTAGCTCCCGCTTGCGCAGGGTCCAGGGAAGGGTCCGACCACTTTGGGTCTATAGTACGCAGCCTTTCCCTACATTTCTGTAAGAGGCTGTTTCCAGGACTTGAACCCATGACCTCATGGTCACAAGGCAGCAGCTTTACCACTGCGCCATTAGTAATGT…	3000
	TRIAE_CS42_U_TGACv1_640735_AA2071780.2	A30001	0	81	1420	0	11471875	11473294	1581	3000	GCAGCCTCATCTGTAGCTGCATTTGTAGTTCTTTCATTGATTGTGGCCACTGTGATATATCTCTCCTTGAAGTCAAGGTACAATGAAGAGATAAATATGAAGGTTGAAATGTTTCTCAAGGCATATGGCACATCGAAACCTACAAGATACACCTTCCCTGATGTTAAGAAGATAGCAAGAAGGTTCAAGGATAAACTCGGTCAGGGCGGATTCGGAAGTGTGTACAAAGGCGAGCTACCAAATGGAGTACCTGTGGCAGTCAAGATGCTAGAGAGTTCTACAGGAGAGGGGGAGGAATTCATCAATGAAGTTGCAACCATTGGACTAATCCACCATGCAAATATCGTACGCCTCTTGGGCTTTTGCTCTGAAGGAATGAGACGGGCCCTTATTTATGAA…	3000
	TRIAE_CS42_U_TGACv1_640941_AA2079970.1	B10006	0	100	647	0	59883150	59882504	1	647	ACAGACACTGTCTCCAGCCCCCCTCTCTCTTTCCCCGGCAGCGCTGCACAAGTGTGCTCCATTATTGGTGCCCAGCGCCATTGCTCCTCTTCCTCCACCACCAGACACCAACCATACCACCTGTTCACAGGCTTCTTCGTCTCTTCCTAATCAGTTCATTAGCCCACCTTCTTCATCAAAGAACAGAGACGAGAGCTAGAGAGAACGCCCTCAGATCTTGGCGGAGGCAGCCGGGGGAGATGGCGGGGGTGAGCGCCGGGACGGGGGCGATGGGCTCCCTCCTCGGCAAGCTCACCGCGCTTCTCGGCGACGAGTACAAGCTGCTCAAGGCGGTCCGCAAGAAGATCGAGTTCCTCAAGCGCGAGCTCGGCAGGATGCAGGTCCTGCTCGAGAAGCTGG…	3780
	TRIAE_CS42_U_TGACv1_640941_AA2079970.1	B10006	0	100	823	4	57318979	57319795	237	1047	GAGATGGCCGGGGTGAGCACTGCGACGGGGGCGATAAGCTCCCTCCTCGGCAAGCTCGCCACCTTGCTCACCAACGAGTACAAGCTGCTTGCGGGGGTTCGGAAGCAGATCGAGTTCCTCCAGCGTGAGCTCAGCAGCATGCAAGTCTTGCTCGAGAGACTGGCGGACATGGAGGAGAAACTCGACGCCATGGCCAAGGACTGGAGAGGCAAAGTGCGCGACCTCAGCTACGACATAGAAGACTGCATCGACCGCTTCATGGACCGGCTTGGAAGCGGAGAAGCCAAGCGGGGATTTATGAAGAGAACCGCTCACCGGCTTAGAACGCTGTGGGCGCGTCATGACATCGCGACCCATATCAAGGACCTCAAAGCTCGCGTCATCGAGGAGAGCCAGCGG…	3780
	TRIAE_CS42_U_TGACv1_640941_AA2079970.1	B10006	0	100	405	0	59882377	59881973	642	1046	AGGTACAAGCTTGATGAGAGTTGTTACAGTGCAACGAAGACGGTGGAGATTGACCCACGGCTAACCTCGCTTCACGAGGAGGTCAAGGATTTGGTGGCAATGGACGACCGAGTGAAGCAAGTTACTGCTTTATTGATGGATGAGAGTATGGAGCTGAAAGTGGTGCCGATTGTCGGGTCCGGAGGGTTGGGGAAGACGACCCTGGCCATGGAGGTGTATCGCAAGATTGGACTAGGAGAAGACTTCCAGTGTCGAGCTTCTGTATCGGTGTCACGCACTCTTGATCTACATAAGCTCTTGAAGGATATGTTATCTCAAATAGATGACAATGAATGTCAGTCAGAGGGTTGGAACATAGACAGACTAATTCGTAAAACTGCACAAATCTTGACCGGAAAG…	3780
	TRIAE_CS42_U_TGACv1_640941_AA2079970.1	B10006	0	100	2740	0	59881273	59878534	1041	3780	AGGTACTTAATTGTTATTGATGACGTATGGAAAGAAGAACACTGGAAACTGATCAAGTCAGCATTTCCTGAGAATAATAATGGCAGCAGAATAATTGCTACTACACGCATTATCGGCGTTGCTAATCTATGTTGTTACAGCTGTGGTGGTCAACCCTATCAAATGGAACCTCTAGGTGACGTTGATTCTGAAAGATTGTTCTTGAAGAGAATTTTTAGCACAGATCATTCATGTCCTGCTGAACTGAAAGATGTTTCTAATAGGATCTTAGAAAAATATGGTGGTGTACCACTGGCCATAATTACATTTGCAAGTTTGCTTGCCAATAAAAAACACAACAAGGATGAATGGGAGAGACTGCAAGATTCCATCGGTGTTGGTTCTTTACTTGAAAATGAT…	3780
	TRIAE_CS42_U_TGACv1_640941_AA2079970.2	B10006	0	100	608	0	59883111	59882504	1	608	AGCGCTGCACAAGTGTGCTCCATTATTGGTGCCCAGCGCCATTGCTCCTCTTCCTCCACCACCAGACACCAACCATACCACCTGTTCACAGGCTTCTTCGTCTCTTCCTAATCAGTTCATTAGCCCACCTTCTTCATCAAAGAACAGAGACGAGAGCTAGAGAGAACGCCCTCAGATCTTGGCGGAGGCAGCCGGGGGAGATGGCGGGGGTGAGCGCCGGGACGGGGGCGATGGGCTCCCTCCTCGGCAAGCTCACCGCGCTTCTCGGCGACGAGTACAAGCTGCTCAAGGCGGTCCGCAAGAAGATCGAGTTCCTCAAGCGCGAGCTCGGCAGGATGCAGGTCCTGCTCGAGAAGCTGGCGGAAATGAAGGGGAGGCTCGACGGCCTGGCCAGGGGCT…	3557
	TRIAE_CS42_U_TGACv1_640941_AA2079970.2	B10006	0	100	823	4	57318979	57319795	198	1008	GAGATGGCCGGGGTGAGCACTGCGACGGGGGCGATAAGCTCCCTCCTCGGCAAGCTCGCCACCTTGCTCACCAACGAGTACAAGCTGCTTGCGGGGGTTCGGAAGCAGATCGAGTTCCTCCAGCGTGAGCTCAGCAGCATGCAAGTCTTGCTCGAGAGACTGGCGGACATGGAGGAGAAACTCGACGCCATGGCCAAGGACTGGAGAGGCAAAGTGCGCGACCTCAGCTACGACATAGAAGACTGCATCGACCGCTTCATGGACCGGCTTGGAAGCGGAGAAGCCAAGCGGGGATTTATGAAGAGAACCGCTCACCGGCTTAGAACGCTGTGGGCGCGTCATGACATCGCGACCCATATCAAGGACCTCAAAGCTCGCGTCATCGAGGAGAGCCAGCGG…	3557
	TRIAE_CS42_U_TGACv1_640941_AA2079970.2	B10006	0	100	405	0	59882377	59881973	603	1007	AGGTACAAGCTTGATGAGAGTTGTTACAGTGCAACGAAGACGGTGGAGATTGACCCACGGCTAACCTCGCTTCACGAGGAGGTCAAGGATTTGGTGGCAATGGACGACCGAGTGAAGCAAGTTACTGCTTTATTGATGGATGAGAGTATGGAGCTGAAAGTGGTGCCGATTGTCGGGTCCGGAGGGTTGGGGAAGACGACCCTGGCCATGGAGGTGTATCGCAAGATTGGACTAGGAGAAGACTTCCAGTGTCGAGCTTCTGTATCGGTGTCACGCACTCTTGATCTACATAAGCTCTTGAAGGATATGTTATCTCAAATAGATGACAATGAATGTCAGTCAGAGGGTTGGAACATAGACAGACTAATTCGTAAAACTGCACAAATCTTGACCGGAAAG…	3557
	TRIAE_CS42_U_TGACv1_640941_AA2079970.2	B10006	0	100	2197	0	59881273	59879077	1002	3198	AGGTACTTAATTGTTATTGATGACGTATGGAAAGAAGAACACTGGAAACTGATCAAGTCAGCATTTCCTGAGAATAATAATGGCAGCAGAATAATTGCTACTACACGCATTATCGGCGTTGCTAATCTATGTTGTTACAGCTGTGGTGGTCAACCCTATCAAATGGAACCTCTAGGTGACGTTGATTCTGAAAGATTGTTCTTGAAGAGAATTTTTAGCACAGATCATTCATGTCCTGCTGAACTGAAAGATGTTTCTAATAGGATCTTAGAAAAATATGGTGGTGTACCACTGGCCATAATTACATTTGCAAGTTTGCTTGCCAATAAAAAACACAACAAGGATGAATGGGAGAGACTGCAAGATTCCATCGGTGTTGGTTCTTTACTTGAAAATGAT…	3557
	TRIAE_CS42_U_TGACv1_640941_AA2079970.2	B10006	0	100	361	0	59879008	59878648	3197	3557	GGAGAATCCAGTCCTGCTACTTACTGCAAAGTCTGCAACTCAACTGGCCGGCCATCAGCATTTGGTTCCAAAAGTGACTCTGTTGAGCGCATCACATGTACTCAAGGTGATTTATCCGTAGTGTGAGCTAGTATTTTTTTTCTTCCTAAATCTGTCGCCAGCCTCCCCCGTCTTGCTGGGTTGCTTGAGTTAGAACAGACATTAGTAGTAGATGTGTTTTTAATTCTCTGTTGCAAAAGTTGGCAGCTGTTTGGTTGAGCTATATTTAGACATGCATGTCTGGAGTGCAGTCCCCTGTGACTGACTGCTATGCTACCTACTGCTGTCCTCGGTAACATTCAAGCAAGCATATTTTCTCTAC	3557
	TRIAE_CS42_U_TGACv1_641821_AA2105030.1	A20007	0	70	508	0	56666995	56666488	1	508	ACGCGGTTGCGGAATCGTAAGTGCAATAAGATTTAGCGAGAGAAATAATGGAAAACATTGAATTTGAAATATTTGTTTCAGATTCCATTTTTAGAAATTAGATTAAATATTATATTTCAATTACTACGACGCAACAATGAAGATTTTGTGTAGAGCAAGAGGGGCGGTTTATTTATGCTCTCAAAAAAGGAGATATGTAAGAGTCTGAGAGGAAGGGGGCGCGCGAGACCAAGAGAAAAACTCCTCCTCGATTATCTCTGCTACTACATATATTTTCCTCTGCTTGTTTTCCCTTTTTACTTCTTCTTCAATCAACCGCGGTCGACAACTACAGACAGAGACATGGAGCGTGCGGCGGCGGCGGAGACGGCGCTGCTGCGCGAGAAAGCGAGTCTGCTG…	4687
	TRIAE_CS42_U_TGACv1_641821_AA2105030.1	A20007	1.46e-104	70	216	0	56664432	56664217	1149	1364	GGTAAAATTGCTTTTTCCTAGTGAACGCGCACTGTGTGATCAAATTTTTGAAGGGAAGCATGCATGGAAAGACCATTGCTTTGCTGCAGCAACATCCAAAAGCCTCTTGAATCTACTCAGCTTCGGACAAGCTATTTCTAAATCTAAGACATCACCAGACAAAGTATTTTTGCTGCTAGATATGTTTGACCGAACATTGGAACTTCAATCTGAGGT	4687
	TRIAE_CS42_U_TGACv1_641821_AA2105030.1	A20007	0	70	2544	0	56661562	56659019	2144	4687	GGCCTCTTGTCGAGAACAGCCATCATGCTTCGAAATATATGAAGTACACTCCAGAAGCACTTGAACAAACACTTGGTAATCTATTTGCAAAGAAGATACCACAATAGGTGAACTGGGACACTGATTGCACTAAGCATTCTAATTAATGGTAAGTTAGAAGCTTCCTGTCAATTGTATATGTGCTATGGGAGTGCTATAGTTAGATTATAATGATGATGAGGTGGTGGCGGTGGCGGTGGCAGTTGTGATGATCACAATATTACGAGTGTTCCGACCTGAATGTTTTTTCCACTCCGCTACAAGTTCTCTACAATGGCTAAATTTTCTCAGCTGAGCATTATATATTTTTTTTAGCAAATTTACCTTTTGACTTCAGTAAATCTGATATTCTCTTTGGCC…	4687
	TRIAE_CS42_U_TGACv1_641821_AA2105030.2	A20007	0	44	508	0	56666995	56666488	1	508	ACGCGGTTGCGGAATCGTAAGTGCAATAAGATTTAGCGAGAGAAATAATGGAAAACATTGAATTTGAAATATTTGTTTCAGATTCCATTTTTAGAAATTAGATTAAATATTATATTTCAATTACTACGACGCAACAATGAAGATTTTGTGTAGAGCAAGAGGGGCGGTTTATTTATGCTCTCAAAAAAGGAGATATGTAAGAGTCTGAGAGGAAGGGGGCGCGCGAGACCAAGAGAAAAACTCCTCCTCGATTATCTCTGCTACTACATATATTTTCCTCTGCTTGTTTTCCCTTTTTACTTCTTCTTCAATCAACCGCGGTCGACAACTACAGACAGAGACATGGAGCGTGCGGCGGCGGCGGAGACGGCGCTGCTGCGCGAGAAAGCGAGTCTGCTG…	2812
	TRIAE_CS42_U_TGACv1_641821_AA2105030.2	A20007	8.72e-105	44	216	0	56664432	56664217	1149	1364	GGTAAAATTGCTTTTTCCTAGTGAACGCGCACTGTGTGATCAAATTTTTGAAGGGAAGCATGCATGGAAAGACCATTGCTTTGCTGCAGCAACATCCAAAAGCCTCTTGAATCTACTCAGCTTCGGACAAGCTATTTCTAAATCTAAGACATCACCAGACAAAGTATTTTTGCTGCTAGATATGTTTGACCGAACATTGGAACTTCAATCTGAGGT	2812
	TRIAE_CS42_U_TGACv1_641821_AA2105030.2	A20007	0	44	522	0	56659540	56659019	2291	2812	GGAAGGTTCAAACTCTGTGGATCTCATAATAGGAACTAGGGGGATATATTGCCGTGGCCTCGGTTGGTCAGGGAGTCATTTTCTATGCTGTTGAGTTGAGCAGGTCATCAACCTATCGGAGCCAACCAAATCTCAATCCAGCATTATCGTAAGGCTTCCTGTGCTCCAGCATGCGTGCTGCAGGGAGCGTCACATATAATCTGCACTTAATTCTGGATCTAGACGTTGACAGCAGAGCTATGAAAATCAGTGTGTGGGTCTAGCAACGCATGATGTTTTTGGTTGTACTCAGAGAGTAGATATCAGATAGGGATTTGCTGGAAAAAAGGCGATAGATATCTTTCTGGTCGTTTCGTGGTAATATCGTCACAGCTAATGGACTAGGTCATAGAGCTATCA…	2812
	TRIAE_CS42_U_TGACv1_643249_AA2129660.1	B20002	0	35	525	0	15609440	15608916	971	1495	AGGTGCTGGTGAAAGACATATGGGTGTTTGAAAGATCCCTTTTCCACCCCGGAGCATACTGGCGCGTGTGCGCGCGAATCACGCTGTAATAATCTCCTGGCAAGCACATTCCATCCCGCATGAGTTGAGCGATGACTTTTATTATGCACAGTAGTTTGAATAAATATTTTGCCCTGGGCCCCCTTTCCCCTTCTCCTGTCCAACTGATGTATAACAAGATCTCTAGACATAGGCAGTAATGGTAGGTTATTTCTTGTTCCTTGGGGAACTGTCAGCTGAGCTGAAGATACAGGTTGGGTAAGTAACCTGGGCTTACTGCCTTGGGAGGTTTTCTTTACTGTCACCAGATTTCTTTCGATTGTGGTAACAAACTTCTTGTAATTTTGTAGCTCAGTACGC…	1495
	TRIAE_CS42_U_TGACv1_643249_AA2129660.2	B20002	0	31	507	0	15609441	15608935	1111	1617	CAGGTGCTGGTGAAAGACATATGGGTGTTTGAAAGATCCCTTTTCCACCCCGGAGCATACTGGCGCGTGTGCGCGCGAATCACGCTGTAATAATCTCCTGGCAAGCACATTCCATCCCGCATGAGTTGAGCGATGACTTTTATTATGCACAGTAGTTTGAATAAATATTTTGCCCTGGGCCCCCTTTCCCCTTCTCCTGTCCAACTGATGTATAACAAGATCTCTAGACATAGGCAGTAATGGTAGGTTATTTCTTGTTCCTTGGGGAACTGTCAGCTGAGCTGAAGATACAGGTTGGGTAAGTAACCTGGGCTTACTGCCTTGGGAGGTTTTCTTTACTGTCACCAGATTTCTTTCGATTGTGGTAACAAACTTCTTGTAATTTTGTAGCTCAGTACG…	1618
